# Supplementary material for: Alternative splicing links histone modifications to stem cell fate decision
Source: Genome Biol. 2018 Sep 14;19:133. doi: 10.1186/s13059-018-1512-3 (PMC6138936; doi:10.1186/s13059-018-1512-3)
Supplement: Supplementary file 2 — Table S2. AS events (AS exons) during the differentiation from H1 cells to differentiated cells. (XLSX 1852 kb) [file 13059_2018_1512_MOESM2_ESM.xlsx]

## Sheet: Title page
Table S2. Alternative splicing events (AS exons) during the differentiation from H1 cells to differentiated cells
Two type of AS events are considered for each differentiation lineage:
	MXE-mutually excluded exons;
	SE- skipped exons.
The following 10 sheets are summarized below
Sheet_Name	AS type	Cell lineage	Event number
MXE.H1->ME	MXE	ME	177
MXE.H1->TBL	MXE	TBL	426
MXE.H1->MSC	MXE	MSC	398
MXE.H1->NPC	MXE	NPC	589
MXE.H1->IMR90	MXE	IMR90	2583
SE.H1->ME	SE	ME	484
SE.H1->TBL	SE	TBL	687
SE.H1->MSC	SE	MSC	1152
SE.H1->NPC	SE	NPC	1636
SE.H1->IMR90	SE	IMR90	1655
* All chromosome location are 0-based.
* The expressions of hosting genes in each cell type are estimated using Cufflinks.
* TF, coTF, or CRF annotations are based on the list from database AnimalTFDB (human, n = 1558); http://www.bioguo.org/AnimalTFDB/BrowseAllTF.php?spe=Homo_sapiens
* Housekeeping gene annotations are based on the list from the reference: E. Eisenberg and E.Y. Levanon, Trends in Genetics 29, (2013).
* Bivalent domain annotations are based on the list from the complilation based on the reference: Alexei A. Sharov and Minoru S.H. Ko, Cell Stem Cell 1, (2007).
* The meaning of the headers for each sheet are listed below.
				Header names	MXE events	Header names	SE events
				Chromosome	the chromsome number of this event	Chromosome	the chromsome number of this event
				5'-AS-exon-str	the start genome coordinate of 5' MXE exon	AS-exon-str	the start genome coordinate of SE exon
				5'-AS-exon-end	the end genome coordinate of 5' MXE exon	AS-exon-end	the end genome coordinate of SE exon
				3'-AS-exon-str	the start genome coordinate of 3' MXE exon	Upstream-exon-str	the start genome coordinate of the upstream constitutive exon
				3'-AS-exon-end	the end genome coordinate of 3' MXE exon	Upstream-exon-end	the end genome coordinate of the upstream constitutive exon
				Strand	DNA strand of the hosting gene	Strand	DNA strand of the hosting gene
				Upstream-exon-str	the start genome coordinate of the upstream constitutive exon	Downstream-exon-str	the start genome coordinate of the downstream constitutive exon
				Upstream-exon-end	the end genome coordinate of the upstream constitutive exon	Downstream-exon-end	the end genome coordinate of the downstream constitutive exon
				Downstream-exon-str	the start genome coordinate of the downstream constitutive exon	RefSeq-ID	the transcript access ID of RefSeq annotation
				Downstream-exon-end	the end genome coordinate of the downstream constitutive exon	p-value
				RefSeq-ID	the transcript access ID of RefSeq annotation	FDR	false discovery rate
				p-value		PSI-H1(rep1|rep2)	the PSI of this AS exon in indicated cell type
				FDR	false discovery rate	PSI-IMR90(rep1|rep2)	the PSI of this AS exon in indicated cell type
				PSI-H1(rep1|rep2)	the PSI of this AS exon in indicated cell type	ΔPSI	Differentail PSI between differentiated cell type and H1 cell
				PSI-IMR90(rep1|rep2)	the PSI of this AS exon in indicated cell type	Exp-H1	expression level of the hosting gene in indicated cell types
				ΔPSI	Differentail PSI between differentiated cell type and H1 cell	Exp-ME	expression level of the hosting gene in indicated cell types
				Exp-H1	expression level of the hosting gene in indicated cell types	Exp-TBL	expression level of the hosting gene in indicated cell types
				Exp-ME	expression level of the hosting gene in indicated cell types	Exp-MSC	expression level of the hosting gene in indicated cell types
				Exp-TBL	expression level of the hosting gene in indicated cell types	Exp-NPC	expression level of the hosting gene in indicated cell types
				Exp-MSC	expression level of the hosting gene in indicated cell types	Exp-IMR90	expression level of the hosting gene in indicated cell types
				Exp-NPC	expression level of the hosting gene in indicated cell types	Gene-symbol	the official gene name
				Exp-IMR90	expression level of the hosting gene in indicated cell types	TF	whether the hosting gene is a transcription factor
				Gene-symbol	the official gene name	Housekeeping	whether the hosting gene is a housekeeping gene
				TF	whether the hosting gene is a transcription factor	Bivalent	whether the hosting gene is a bivalent domain gene
				Housekeeping	whether the hosting gene is a housekeeping gene
				Bivalent	whether the hosting gene is a bivalent domain gene

## Sheet: MXE.H1->ME
Chromosome	5'-AS-exon-str	5'-AS-exon-end	3'-AS-exon-str	3'-AS-exon-end	Strand	Upstream-exon-str	Upstream-exon-end	Downstream-exon-str	Downstream-exon-end	RefSeq-ID	p-value	FDR	PSI-H1(rep1|rep2)	PSI-ME(rep1|rep2)	ΔPSI	Exp-H1	Exp-ME	Exp-TBL	Exp-MSC	Exp-NPC	Exp-IMR90	Gene-symbol	TF	Housekeeping	Bivalent
chr1	1640917	1641079	1647784	1647917	-	1640476	1640572	1650796	1650894	NM_001313896	2.73e-08	1.01e-05	0.854|0.859	0.653|0.646	0.207	20.6083	22.07	24.6443	18.9857	18.4041	14.2064	CDK11A	NA	N	N
chr1	10527246	10527389	10529233	10529395	-	10523487	10523677	10532379	10532613	NM_004401	2.66e-05	0.00288118	0.459|0.42	0.558|0.575	-0.127	27.5663	24.3452	15.4271	13.3322	19.9109	9.3538	DFFA	NA	Y	N
chr1	19671680	19671746	19683128	19683245	-	19665266	19666111	19683915	19684057	NM_001206541	9.72e-05	0.00782918	0.999|0.753	0.995|0.998	-0.12	154.004	205.084	213.649	351.234	171.87	160.179	CAPZB	NA	Y	N
chr1	29391493	29391670	29435847	29435949	+	29379615	29379824	29438879	29438960	NM_001166007	6.42e-06	0.00101294	0.27|0.268	0.417|0.447	-0.163	18.5194	20.0098	14.3993	2.59319	40.4869	2.40748	EPB41	NA	N	N
chr1	35873608	35873760	35879572	35879684	+	35870973	35871069	35881066	35881315	NM_005095	0.00110652	0.0461302	0.413|0.411	0.328|0.284	0.106	15.6815	21.1103	11.2842	15.1436	17.5259	14.9728	ZMYM4	NA	N	N
chr1	59154709	59154788	59155897	59155921	-	59150824	59150923	59156011	59156089	NM_001085487	2.31e-05	0.00265755	0.785|0.841	0.697|0.686	0.121	18.8924	18.8808	8.50402	6.32294	7.80932	4.7873	MYSM1	TF	N	N
chr1	76255636	76255742	76256969	76257022	+	76254843	76255041	76257145	76257256	NM_004582	3.69e-05	0.00383995	0.392|0.371	0.253|0.257	0.127	26.3538	63.4795	20.2668	29.763	14.9031	19.1483	RABGGTB	NA	Y	N
chr1	87346344	87346408	87368963	87369131	-	87328127	87329288	87379710	87380107	NM_203341	1.28e-07	4.17e-05	0.906|0.904	0.788|0.796	0.113	79.458	91.0065	88.6372	148.992	60.6194	77.0513	42262	NA	N	N
chr1	93586105	93586229	93592788	93592856	+	93584889	93584958	93599259	93599365	NM_001164392	8.31e-07	0.000190947	0.771|0.813	0.668|0.586	0.165	24.3364	33.1155	16.0417	9.81324	34.5293	3.32779	MTF2	CRF	N	N
chr1	93592788	93592856	93594834	93595005	+	93586105	93586229	93599259	93599365	NM_001164391	3e-09	1.5e-06	0.259|0.216	0.392|0.384	-0.151	24.3364	33.1155	16.0417	9.81324	34.5293	3.32779	MTF2	CRF	N	N
chr1	93594834	93595005	93599259	93599365	+	93592788	93592856	93599484	93599537	NM_001164391	0.000207028	0.013847	0.652|0.687	0.559|0.555	0.112	24.3364	33.1155	16.0417	9.81324	34.5293	3.32779	MTF2	CRF	N	N
chr1	93599259	93599365	93599484	93599537	+	93594834	93595005	93599647	93599752	NM_001164391	1.6e-05	0.00197671	0.776|0.78	0.667|0.669	0.11	24.3364	33.1155	16.0417	9.81324	34.5293	3.32779	MTF2	CRF	N	N
chr1	110591733	110591860	110592081	110592182	+	110590393	110590491	110592964	110593031	NM_033088	0.000314593	0.0191815	0.737|0.772	0.625|0.612	0.136	11.6015	15.2823	13.9749	14.6514	14.8175	13.1697	STRIP1	NA	Y	N
chr1	151110791	151110882	151111105	151111207	-	151110461	151110581	151111900	151111957	NM_030913	0.00106099	0.0448003	0.284|0.233	0.414|0.431	-0.164	7.92243	2.86893	1.59341	0.735484	7.84687	1.57536	SEMA6C	NA	N	N
chr1	151403141	151403317	151413403	151413562	-	151400598	151400889	151414556	151414681	NM_015100	0.000168468	0.0117139	0.813|0.789	0.693|0.636	0.136	14.4618	16.4695	15.1769	9.72337	20.0112	12.5266	POGZ	NA	N	N
chr1	155108774	155108852	155109303	155109427	+	155108287	155108467	155110036	155110198	NM_018845	1.41e-05	0.00183279	0.496|0.431	0.607|0.64	-0.16	25.9959	14.8854	22.6542	31.5968	20.0738	10.3259	SLC50A1	NA	N	N
chr1	155108774	155108872	155109303	155109427	+	155108287	155108467	155110036	155110198	NM_001287587	0.00105244	0.0446719	0.274|0.214	0.362|0.364	-0.119	25.9959	14.8854	22.6542	31.5968	20.0738	10.3259	SLC50A1	NA	N	N
chr1	165621214	165621272	165623515	165623588	+	165620250	165620324	165624604	165625372	NM_004528	0.000344383	0.0206555	0.357|0.444	0.517|0.543	-0.13	113.463	60.3934	126.296	216.884	46.4257	39.5888	MGST3	NA	Y	N
chr1	167734819	167734986	167742472	167742605	+	167691186	167691479	167757056	167761156	NM_024569	1.28e-06	0.000267315	0.857|0.904	0.787|0.774	0.1	37.4639	42.3242	165.274	81.6568	33.3926	55.0812	MPZL1	NA	N	N
chr1	231503314	231503382	231506307	231506444	-	231499496	231502221	231509725	231509845	NM_022051	5.89e-05	0.0053626	0.387|0.438	0.694|0.621	-0.245	0.94637	1.48947	13.1509	7.19862	1.68924	8.41534	EGLN1	NA	N	N
chr10	12041904	12042008	12043674	12043824	-	12039670	12039756	12046528	12046726	NM_015542	8.24e-05	0.00694205	0.309|0.347	0.189|0.211	0.128	20.0674	27.7168	23.3505	14.3648	15.2919	7.48308	UPF2	NA	Y	N
chr10	64979637	64979743	65024410	65024524	-	64976966	64977091	65140077	65140242	NM_032776	0.000677717	0.0347874	0.425|0.457	0.608|0.542	-0.134	33.8509	19.7277	10.9659	8.83414	7.24062	6.75872	JMJD1C	CRF	N	N
chr10	88220932	88221044	88227035	88227263	-	88220155	88220253	88230748	88230860	NM_015045	9.25e-10	5.11e-07	0.661|0.635	0.482|0.426	0.194	12.3671	20.8154	20.8586	16.3834	16.0036	12.1215	WAPL	NA	Y	N
chr10	88911106	88912636	88917804	88917912	+	88856690	88856746	88930234	88930429	NM_019054	0.000107601	0.00837076	0.708|0.686	0.507|0.579	0.154	13.2508	17.6919	7.11177	11.7217	9.37058	6.09912	FAM35A	NA	Y	N
chr10	103902801	103902855	103904006	103904064	+	103898856	103901761	103908128	103908278	NM_001288727	6.67e-11	5.66e-08	0.708|0.795	0.922|0.952	-0.185	20.9751	33.6726	18.7852	12.7757	7.41648	13.5863	PPRC1	NA	N	N
chr10	112723882	112724819	112745385	112745523	+	112679300	112679415	112760172	112760303	NM_007373	9.59e-05	0.00778172	0.335|0.388	0.224|0.216	0.142	9.10496	13.0079	19.4853	24.6276	15.6727	19.9759	SHOC2	NA	Y	N
chr10	135213032	135213123	135215032	135215094	+	135212673	135212730	135215652	135215749	NM_138384	5.79e-05	0.00533891	0.414|0.415	0.296|0.241	0.146	30.8971	37.7657	29.703	24.1324	12.8528	22.1944	MTG1	NA	N	N
chr11	3832479	3832654	3845112	3845365	+	3829765	3829881	3845499	3845594	NM_001256239	0.000257446	0.0165184	0.555|0.514	0.443|0.369	0.128	27.4501	31.0917	11.8972	10.1615	14.0425	5.77718	PGAP2	NA	N	N
chr11	16769643	16769704	16774331	16774441	+	16766147	16766231	16776417	16779901	NM_014267	2.21e-05	0.00256689	0.503|0.452	0.606|0.61	-0.13	25.8285	57.7617	32.0178	46.1536	50.1687	33.5264	C11orf58	NA	Y	N
chr11	17097000	17097170	17098714	17098793	-	17096643	17096744	17098975	17099024	NM_001017	4.39e-07	0.000112742	0.013|0.202	0.232|0.233	-0.125	9.04192	6.35212	8.25141	0.00183116	0.00413181	0.167232	TRIM36	NA	Y	Y
chr11	35219667	35219793	35227658	35227790	+	35211381	35211612	35229651	35229753	NM_001001389	1.04e-07	3.46e-05	0.837|0.836	0.533|0.446	0.347	3.51186	6.14752	3.79149	443.53	0.193815	549.695	CD44	NA	N	Y
chr11	45937018	45937119	45937253	45937387	-	45936154	45936235	45937777	45937854	NM_057174	3.26e-05	0.00344399	0.628|0.634	0.446|0.432	0.192	5.8618	4.93078	5.49785	6.86923	8.16103	7.42279	PEX16	NA	Y	N
chr11	47008758	47008861	47073938	47074069	+	46958239	46958402	47158866	47159111	NR_103471	0.00106358	0.0448003	0.902|0.884	0.783|0.787	0.108	9.26462	11.4625	14.1826	24.1956	33.5451	14.4573	C11orf49	NA	N	N
chr11	57581782	57581845	57582865	57582972	+	57578870	57578958	57583768	57586652	NM_001085461	0.000738987	0.0365716	0.366|0.341	0.444|0.466	-0.101	94.0487	106.227	120.937	77.7145	54.4775	132.466	CTNND1	NA	Y	N
chr11	61187420	61187566	61187941	61188045	-	61183576	61183991	61188861	61189080	NM_001142565	0.000773723	0.0372436	0.266|0.27	0.366|0.38	-0.105	32.2965	51.4218	35.0975	31.8446	36.1886	19.587	CPSF7	NA	Y	N
chr11	68455481	68455568	68456316	68456394	+	68453061	68453116	68458384	68458643	NM_015973	5.81e-05	0.00533891	0.423|0.395	0.603|0.502	-0.143	1069.79	4338.2	24.4891	0.431955	2.73635	1.45791	GAL	NA	Y	Y
chr11	76246938	76247103	76248838	76248994	+	76239311	76239510	76253259	76253411	NM_001300944	0.000785995	0.0375508	0.853|0.77	0.62|0.654	0.174	6.12425	4.73509	7.5028	5.36725	9.97071	4.06345	C11orf30	NA	N	N
chr11	85342730	85342852	85345129	85345323	+	85339616	85339732	85346710	85346822	NM_001193538	0.000269025	0.0168691	0.381|0.307	0.259|0.214	0.107	34.877	44.3372	18.1087	42.3146	26.3069	18.8866	TMEM126B	NA	N	N
chr11	85737333	85737409	85742510	85742653	-	85733409	85733512	85779692	85780139	NM_001008660	0.00110192	0.0461302	0.322|0.351	0.243|0.23	0.1	15.3149	40.8309	85.0637	71.6746	27.4689	52.8114	PICALM	NA	Y	N
chr11	114311377	114311461	114316700	114316809	+	114310107	114310397	114318547	114318601	NM_015523	2.7e-05	0.00288901	0.277|0.265	0.39|0.385	-0.116	122.458	195.838	224.849	313.283	30.3749	141.624	REXO2	NA	N	N
chr11	114314577	114314655	114316700	114316809	+	114311377	114311461	114318547	114318601	NM_015523	1.67e-10	1.15e-07	0.395|0.374	0.58|0.561	-0.186	122.458	195.838	224.849	313.283	30.3749	141.624	REXO2	NA	N	N
chr12	32458630	32459056	32480394	32481489	+	32446927	32447080	32487449	32487601	NM_001003398	7.95e-05	0.00685195	0.598|0.546	0.771|0.724	-0.175	8.96584	10.3914	3.69534	5.03865	6.13784	8.41495	BICD1	NA	N	N
chr12	42745686	42745851	42792655	42792796	+	42729684	42729776	42835116	42835765	NM_201515	0.000406599	0.0230114	0.531|0.511	0.64|0.615	-0.106	34.2312	44.279	22.4568	46.6864	43.0554	23.2963	PPHLN1	NA	Y	N
chr12	42748962	42749024	42792655	42792796	+	42729684	42729776	42835116	42835765	NM_001143789	2.38e-05	0.00266229	0.279|0.248	0.386|0.397	-0.128	34.2312	44.279	22.4568	46.6864	43.0554	23.2963	PPHLN1	NA	Y	N
chr12	48189688	48189799	48189989	48190081	-	48189369	48189550	48190799	48190925	NM_001308090	0	0	0.692|0.712	0.887|0.871	-0.177	17.7096	28.0944	25.8139	33.0609	11.2011	22.8964	HDAC7	coTF	N	N
chr12	59277301	59277373	59279612	59279684	-	59276650	59276814	59280591	59280672	NM_153377	5.5e-05	0.00514047	0.467|0.391	0.18|0.203	0.238	2.55646	8.96181	5.88421	7.39255	6.37591	6.61984	LRIG3	NA	N	N
chr12	72274248	72274387	72278590	72278801	+	72266708	72266783	72287001	72287104	NM_022771	0.000830449	0.0387089	0.379|0.508	0.603|0.609	-0.162	14.1363	17.3727	16.1189	18.5003	14.6889	9.563	TBC1D15	NA	Y	N
chr12	76844630	76844759	76881289	76881398	-	76804343	76804414	76953176	76953589	NM_001003712	7.46e-07	0.000179022	0.196|0.15	0.303|0.304	-0.131	16.6583	22.3809	12.6447	21.5246	19.8254	17.6618	OSBPL8	NA	N	N
chr12	79371578	79371711	79441076	79441142	+	79258448	79258889	79611282	79611465	NM_005639	6.1e-06	0.000975303	0.676|0.693	0.498|0.541	0.165	36.3932	9.68274	0.96199	5.11545	17.3883	1.47954	SYT1	NA	N	Y
chr12	95918455	95918564	95926604	95928102	-	95914772	95914978	95945047	95945266	NM_032147	4.14e-09	1.99e-06	0.418|0.428	0.223|0.258	0.182	125.278	26.2304	0.0368731	0.031943	55.3916	11.3078	USP44	NA	N	N
chr12	98938728	98938839	98940136	98940225	+	98938219	98938315	98941350	98944157	NM_001032283	2.5e-08	9.64e-06	0.774|0.788	0.888|0.878	-0.102	41.367	96.0053	34.8749	12.0145	70.6313	23.1173	TMPO	NA	Y	N
chr12	100601440	100601564	100603850	100603986	+	100599453	100599522	100604072	100604129	NM_022496	0.000357059	0.0210722	0.5|0.397	0.217|0.296	0.192	8.80925	12.3214	10.2826	7.14336	12.3758	6.58255	ACTR6	NA	N	N
chr12	133147892	133148110	133148873	133148930	+	133146920	133147126	133149112	133149208	NM_001142641	0.000753339	0.0366249	0.189|0.191	0.324|0.289	-0.116	30.2369	35.5754	34.0768	16.9083	25.0087	11.5617	FBRSL1	NA	Y	N
chr13	50237192	50237331	50243912	50243982	-	50234811	50235344	50265389	50265623	NM_032565	1.87e-06	0.000374951	0.761|0.835	0.661|0.669	0.133	146.857	132.585	32.4374	64.3005	68.9064	40.2331	EBPL	NA	N	N
chr13	103438581	103438689	103440183	103440273	-	103436630	103436862	103441361	103441571	NM_024089	3.99e-10	2.59e-07	0.417|0.366	0.605|0.63	-0.226	14.8403	9.38003	11.4476	15.6526	9.30107	9.02344	KDELC1	NA	N	N
chr13	114193671	114193822	114201614	114201694	+	114157810	114157903	114202617	114202767	NM_017905	0.00083128	0.0387089	0.57|0.604	0.345|0.312	0.258	16.4707	14.1631	32.5123	44.9285	13.3066	46.103	TMCO3	NA	Y	N
chr14	21553847	21554025	21555159	21555264	+	21552911	21553082	21555478	21555622	NM_018071	0.000869774	0.0395014	0.746|0.715	0.624|0.588	0.124	6.79369	10.5059	9.35345	13.346	9.51618	15.2314	ARHGEF40	NA	Y	N
chr14	21967907	21967946	21968636	21968824	-	21967168	21967281	21969054	21969271	NM_019852	9.23e-06	0.00137641	1.0|0.991	0.877|0.906	0.104	29.3606	25.8723	16.8124	15.1935	24.8499	14.9556	METTL3	CRF	Y	N
chr14	24702424	24702546	24702684	24702804	+	24701627	24701994	24704942	24705026	NM_001002001	0.00011065	0.00848012	0.265|0.287	0.404|0.431	-0.141	18.3469	21.644	16.0796	20.6702	17.5544	19.7582	GMPR2	NA	Y	N
chr14	45700343	45700501	45705016	45705147	-	45696865	45697017	45706850	45706924	NM_018353	7.38e-05	0.00651844	0.239|0.243	0.326|0.36	-0.102	25.0244	31.4295	9.57011	9.87148	23.7175	2.92029	MIS18BP1	NA	N	N
chr14	62207472	62207906	62211422	62211531	+	62204804	62205091	62213651	62214977	NM_181054	2.04e-07	6.25e-05	0.314|0.271	0.632|0.67	-0.359	83.1546	136.099	282.387	259.75	78.6883	124.758	HIF1A	TF	N	N
chr14	89647044	89647150	89656727	89656793	-	89622515	89629313	89747293	89747358	NM_001085471	0.00026508	0.0167167	0.126|0.112	0.231|0.226	-0.11	47.4232	30.3185	33.4425	22.9574	13.0309	29.4895	FOXN3	TF	N	N
chr14	105221966	105222161	105222940	105223097	+	105219469	105219656	105225764	105225996	NM_006427	0.000348113	0.0207664	0.349|0.339	0.445|0.455	-0.106	272.391	261.635	152.154	135.591	142.807	44.7331	SIVA1	NA	Y	N
chr15	51975415	51975631	51980456	51980599	+	51975275	51975321	51981415	51981565	NM_013243	0.000168767	0.0117139	0.699|0.688	0.617|0.556	0.107	59.4636	24.9482	8.33705	0.0208747	0.151122	0	SCG3	NA	N	N
chr15	56985295	56985413	56993130	56993270	-	56981497	56981668	56993370	56993436	NM_017661	0.000796234	0.0377332	0.692|0.727	0.842|0.82	-0.121	4.67989	6.6828	1.87895	7.30765	8.89325	6.38324	ZNF280D	TF	Y	N
chr15	65411713	65411801	65412055	65412292	-	65409716	65411178	65421369	65421508	NM_005707	0.000224843	0.0147701	0.786|0.816	0.727|0.675	0.1	11.6228	10.4944	8.75124	15.024	19.8467	8.70289	PDCD7	NA	N	N
chr15	73064123	73064186	73067212	73067438	-	73052747	73052868	73075799	73076126	NM_031284	0.000709791	0.0356057	0.285|0.267	0.164|0.167	0.111	23.7586	25.796	21.1808	46.5074	9.11441	23.7734	ADPGK	NA	N	N
chr16	347721	348251	354303	354441	-	343487	343718	359972	360069	NM_003502	2.22e-16	4.9e-13	0.957|1.0	0.735|0.712	0.255	13.5653	20.5916	10.0962	7.68056	13.1754	8.56266	AXIN1	NA	Y	N
chr16	3141764	3141829	3142049	3142317	-	3141540	3141598	3142542	3143005	NM_032805	0.000109272	0.00843301	0.425|0.488	0.588|0.587	-0.131	76.8248	66.2517	0.185602	0	0.604826	0	ZSCAN10	TF	N	N
chr16	3336022	3336149	3338453	3338570	+	3333486	3334205	3339392	3341459	NM_005741	0.000122306	0.00912009	0.133|0.092	0.275|0.298	-0.174	8.03347	11.2483	7.49674	10.6245	9.29642	6.71356	ZNF263	TF	N	N
chr16	18558549	18558622	18562760	18562861	-	18554938	18555091	18566128	18566174	NM_173614	0.000387664	0.022403	0.114|0.16	0.224|0.286	-0.118	19.8732	11.799	15.0453	33.7122	6.17435	23.5836	NOMO2	NA	N	N
chr16	25182034	25182126	25186257	25186355	+	25180432	25180534	25189321	25189551	NM_001032391	9.62e-06	0.00139112	0.514|0.462	0.613|0.665	-0.151	29.6876	36.2153	35.1018	21.5436	35.9512	19.6609	LCMT1	NA	N	N
chr16	28498982	28499062	28500610	28500707	-	28498776	28498862	28503034	28503403	NM_001286110	0.000706753	0.0356057	0.056|0.053	0.119|0.192	-0.101	16.4139	10.5687	32.3855	34.0616	8.81441	11.3114	CLN3	NA	N	N
chr16	28500610	28500707	28502802	28502881	-	28498982	28499062	28503034	28503403	NM_000086	3.06e-06	0.000572155	0.952|0.962	0.841|0.831	0.121	16.4139	10.5687	32.3855	34.0616	8.81441	11.3114	CLN3	NA	N	N
chr16	28500610	28500707	28502802	28502881	-	28498776	28498862	28503034	28503403	NM_000086	9.71e-06	0.00139112	0.952|0.962	0.847|0.84	0.114	16.4139	10.5687	32.3855	34.0616	8.81441	11.3114	CLN3	NA	N	N
chr16	46729473	46729586	46729928	46729997	+	46727004	46727094	46731369	46732306	NM_014321	0.000132272	0.00973167	0.235|0.258	0.336|0.371	-0.107	27.9907	42.311	34.1672	6.07416	34.5198	7.50777	ORC6	NA	N	N
chr16	66759730	66759847	66761590	66761708	-	66754798	66757725	66762103	66762145	NM_006141	0.000229865	0.0149535	0.501|0.52	0.615|0.645	-0.12	23.8804	34.1674	38.9431	56.3027	28.0635	38.9987	DYNC1LI2	NA	N	N
chr16	68679538	68679653	68710287	68710373	+	68678150	68679327	68712036	68712180	NM_001793	3.78e-05	0.00389629	0.535|0.568	0.416|0.431	0.128	142.016	52.0389	125.49	7.7004	20.4054	5.91142	CDH3	NA	N	N
chr16	75271080	75271242	75276367	75276988	-	75268786	75269884	75285368	75285526	NM_014567	0.000955167	0.0418302	0.936|0.915	0.807|0.657	0.194	31.3261	49.8838	87.8703	89.9417	16.5381	53.0316	BCAR1	NA	N	N
chr17	1265195	1265302	1268152	1268352	-	1247833	1248793	1303340	1303556	NM_006761	1.22e-15	2.25e-12	0.838|1.0	0.791|0.806	0.121	309.725	496.532	344.203	289.624	491.815	267.617	YWHAE	NA	Y	N
chr17	1265195	1265302	1268152	1268352	-	1257504	1257641	1303340	1303556	NM_006761	2.66e-15	4.2e-12	0.836|1.0	0.791|0.804	0.12	309.725	496.532	344.203	289.624	491.815	267.617	YWHAE	NA	Y	N
chr17	5329555	5329619	5331390	5331531	+	5326088	5326149	5335861	5336340	NM_001033002	0.00030897	0.0190492	0.218|0.203	0.294|0.342	-0.107	24.9183	27.8437	18.1081	19.4052	29.7988	11.4925	RPAIN	NA	Y	N
chr17	19282208	19282445	19283920	19284999	+	19281773	19281855	19285093	19285779	NM_139034	4.91e-05	0.00470762	0.32|0.271	0.174|0.125	0.146	8.94043	23.0578	10.3359	17.5869	8.09093	10.488	MAPK7	NA	N	N
chr17	43159011	43159120	43163875	43164020	+	43138666	43138828	43171052	43171171	NM_021079	0	0	0.868|0.838	0.677|0.675	0.177	49.4815	69.5707	56.2968	66.2496	41.0596	49.1101	NMT1	NA	Y	N
chr17	49238520	49238633	49247297	49247410	+	49233011	49233141	49248847	49249105	NM_001018136	9.44e-05	0.00772285	0.638|0.541	0.837|0.714	-0.186	683.438	1072.16	600.76	999.622	463.967	343.063	NME1-NME2	NA	Y	N
chr17	65871671	65871860	65882243	65882432	+	65870932	65871136	65887959	65888150	NM_004459	0.000841232	0.038839	0.426|0.461	0.338|0.312	0.118	29.7938	27.6008	13.0084	13.2434	21.0134	10.8001	BPTF	CRF	Y	N
chr18	13730625	13730754	13731474	13731933	+	13726658	13726728	13734462	13734598	NM_003799	0.000155821	0.0110233	0.077|0.098	0.196|0.18	-0.101	11.8897	16.5041	10.9057	11.0952	11.7346	7.00037	RNMT	NA	Y	N
chr18	21752339	21752447	21761108	21761243	-	21751372	21751462	21776088	21776164	NM_001242508	0.000616156	0.0319244	0.239|0.269	0.354|0.375	-0.11	30.0404	19.6547	18.7679	23.9505	24.4125	20.3623	OSBPL1A	NA	N	N
chr18	29850179	29850346	29866993	29868166	-	29843483	29848731	29890155	29890286	NM_001242409	0.000126143	0.00934306	0.588|0.565	0.75|0.866	-0.232	179.31	268.061	157.306	108.849	311.202	41.7286	GAREM	NA	N	N
chr18	47801346	47801415	47801498	47801615	-	47800555	47800723	47801969	47802098	NM_001204142	0.000259371	0.0165458	0.365|0.512	0.652|0.7	-0.237	10.2837	16.9788	21.5782	20.9796	14.9215	16.0751	MBD1	TF	Y	N
chr19	8152708	8152831	8154428	8154554	-	8151083	8151209	8154777	8154843	NM_032447	8.39e-06	0.00128672	0.568|0.679	0.333|0.355	0.279	8.76744	6.11866	4.87177	0.000488546	4.58652	0	FBN3	NA	N	N
chr19	8670507	8670694	8673015	8673130	-	8669896	8670243	8675528	8675620	NM_030957	0.000387729	0.022403	0.059|0.068	0.333|0.2	-0.203	3.83476	2.78184	3.77644	3.13409	1.44929	3.03503	ADAMTS10	NA	N	N
chr19	17170806	17170902	17179840	17179896	-	17170366	17170461	17184083	17184145	NM_033417	0.000144036	0.0104578	0.024|0.026	0.036|0.235	-0.11	15.1596	21.2468	27.1014	5.47546	19.9517	6.07523	HAUS8	NA	N	N
chr19	36497324	36497573	36497651	36497846	-	36496234	36496339	36498026	36498170	NM_001039876	0.000935084	0.0411139	0.435|0.447	0.29|0.243	0.175	25.2143	26.119	22.8035	16.5198	10.9431	10.3434	SYNE4	NA	N	N
chr2	8876997	8877129	8888016	8888130	-	8874784	8874883	8890241	8890465	NM_020738	0.000930036	0.0410629	0.562|0.578	0.451|0.436	0.127	16.0826	10.1134	12.8302	21.1437	10.5795	22.4449	KIDINS220	NA	N	N
chr2	27880211	27880536	27883850	27884468	-	27878231	27878469	27885045	27885148	NM_001282730	2.43e-05	0.0026863	0.064|0.008	0.116|0.213	-0.129	6.11934	9.96812	11.0419	12.0362	7.73548	8.85059	SUPT7L	coTF	Y	N
chr2	55573310	55573469	55576653	55576735	-	55571503	55571650	55582714	55582887	NM_001254943	2.61e-05	0.00284848	0.209|0.219	0.328|0.33	-0.115	43.9232	25.7095	10.0264	25.824	33.3042	8.53679	CCDC88A	NA	N	N
chr2	189248489	189248616	189342385	189342457	+	189157389	189157839	189348157	189348219	NR_045562	0.000107706	0.00837076	0.378|0.42	0.217|0.303	0.139	28.3434	33.8842	16.7472	35.9637	20.5155	8.92849	GULP1	NA	N	N
chr2	201277033	201277142	201283972	201284219	+	201253945	201254006	201303844	201304051	NM_001282735	1.13e-10	8.31e-08	0.656|0.728	0.529|0.496	0.179	105.353	173.765	106.947	149.549	9.1604	100.712	SPATS2L	NA	N	N
chr2	201283972	201284219	201303844	201304051	+	201277033	201277142	201305371	201305507	NM_001282743	6e-14	7.35e-11	0.742|0.74	0.54|0.545	0.199	105.353	173.765	106.947	149.549	9.1604	100.712	SPATS2L	NA	N	N
chr2	203160396	203160560	203162101	203162236	+	203157499	203157626	203162567	203162629	NM_015934	1.39e-05	0.00183279	0.289|0.281	0.401|0.41	-0.12	155.984	282.217	109.104	75.0007	81.8412	20.0021	NOP58	NA	Y	N
chr2	219520872	219521186	219523423	219523524	-	219515081	219515249	219523702	219523853	NR_073600	1.16e-05	0.00161907	0.037|0.039	0.389|0.278	-0.296	4.43482	8.15169	4.2062	4.05793	3.35882	4.68737	ZNF142	TF	Y	N
chr2	228207460	228207535	228211941	228212100	+	228205007	228205096	228217229	228217289	NM_001277061	3.3e-06	0.000606096	0.334|0.398	0.55|0.669	-0.244	25.3864	32.9697	27.4341	40.8966	36.9148	47.0577	MFF	NA	Y	N
chr2	238486646	238486798	238494640	238494800	-	238485899	238486025	238499109	238499769	NM_022449	8.53e-11	6.72e-08	0.536|0.498	0.338|0.296	0.2	77.4937	48.0287	7.19038	0.0402596	0.022274	0.0804335	RAB17	NA	N	N
chr2	238999858	238999895	239002501	239002585	+	238991888	238991995	239003060	239003163	NM_016510	0.000699068	0.0355172	0.724|0.746	0.834|0.881	-0.122	25.1817	28.6888	14.585	21.7721	18.9397	20.8253	SCLY	NA	N	N
chr2	242440892	242441123	242447420	242447550	-	242440154	242440211	242447857	242448110	NM_001271977	4.18e-06	0.000743679	0.271|0.229	0.141|0.13	0.114	35.6702	45.5256	40.5897	46.7406	40.4238	46.8751	STK25	NA	N	N
chr2	242440942	242441123	242447420	242447550	-	242440154	242440211	242447857	242448110	NM_001282306	3.91e-05	0.00399469	0.719|0.621	0.452|0.467	0.21	35.6702	45.5256	40.5897	46.7406	40.4238	46.8751	STK25	NA	N	N
chr20	42302445	42302539	42310423	42310495	+	42295658	42295943	42311433	42311526	NM_002466	0	0	0.488|0.519	0.233|0.25	0.262	76.0688	148.177	46.6532	8.56953	43.9142	12.6053	MYBL2	TF	N	N
chr20	48760038	48760158	48767748	48767852	-	48746082	48746227	48770053	48770335	NR_027889	1.78e-08	7.56e-06	0.075|0.048	0.27|0.293	-0.22	149.176	211.508	230.362	255.036	148.194	100.678	TMEM189	NA	Y	N
chr22	39440945	39441225	39448078	39448358	+	39436672	39436982	39448581	39451975	NM_145298	4.66e-06	0.000790232	0.04|0.029	0.5|0.393	-0.412	2.10635	1.87759	1.97334	6.55079	1.57743	3.14025	APOBEC3F	NA	N	N
chr3	33109721	33109782	33114035	33114205	-	33106954	33107049	33138210	33138314	NM_001079811	6.1e-06	0.000975303	0.249|0.189	0.508|0.386	-0.228	48.2379	23.7314	72.79	109.812	20.9783	35.4026	GLB1	NA	Y	N
chr3	47048730	47048840	47049014	47049187	+	47047822	47047939	47049305	47049400	NM_015175	1.43e-05	0.00183917	0.054|0.061	0.34|0.288	-0.257	6.00983	5.6477	9.34786	1.0229	2.31207	1.58033	NBEAL2	NA	N	N
chr3	47543139	47543341	47545819	47545938	-	47537129	47537687	47551673	47551744	NM_001031703	4.08e-06	0.000737528	1.0|1.0	0.851|0.886	0.131	22.4691	30.7044	17.0348	20.8146	18.4124	12.3608	ELP6	NA	Y	N
chr3	50012755	50012825	50036872	50036946	+	50000008	50000118	50085677	50085752	NM_005777	9.86e-05	0.00788134	0.331|0.395	0.178|0.179	0.184	37.2026	39.4566	36.9629	32.2496	40.0782	18.6877	RBM6	NA	Y	N
chr3	112063808	112064135	112066404	112066677	+	112051915	112052071	112068558	112068666	NM_001004196	5.87e-10	3.6e-07	0.081|0.075	0.189|0.169	-0.101	48.9408	37.4665	4.40737	0.174157	38.5409	1.71828	CD200	NA	N	N
chr3	133910692	133910818	133926315	133926369	-	133907680	133907767	133928538	133928673	NM_002958	2.34e-05	0.00266229	0.71|0.663	0.764|0.823	-0.107	46.8962	62.2879	33.224	34.7807	41.6514	25.0279	RYK	NA	N	N
chr3	133913925	133914026	133930351	133930451	-	133910692	133910818	133941261	133941383	NM_002958	0.000222438	0.0146996	0.462|0.469	0.574|0.619	-0.131	46.8962	62.2879	33.224	34.7807	41.6514	25.0279	RYK	NA	N	N
chr3	140981084	140981182	140998219	140998346	+	140978964	140979096	141006155	141006295	NM_001282728	6.98e-09	3.21e-06	0.015|0.02	0.106|0.145	-0.108	7.55902	14.38	2.48072	2.47141	9.85484	3.43034	PXYLP1	NA	N	N
chr3	141697361	141697524	141724282	141724386	-	141692889	141693033	141747420	141747507	NM_001178141	1.16e-09	6.1e-07	0.096|0.114	0.196|0.242	-0.114	9.17661	8.31081	3.89333	5.28834	17.1887	6.34856	TFDP2	TF	N	N
chr3	141712379	141712427	141713861	141713983	-	141697361	141697524	141724282	141724386	NM_006286	0.000141142	0.0103155	0.575|0.613	0.711|0.722	-0.122	9.17661	8.31081	3.89333	5.28834	17.1887	6.34856	TFDP2	TF	N	N
chr3	142455220	142455375	142462326	142462428	+	142443265	142443573	142467099	142467302	NM_001251845	5.93e-05	0.0053626	0.885|0.859	0.622|0.581	0.271	3.78386	3.17594	4.17011	5.12564	5.09364	2.56361	TRPC1	NA	N	N
chr3	145939851	145939879	145968343	145968424	-	145938601	145938712	145968746	145968966	NM_001128304	0.00070159	0.0355172	0.124|0.02	0.177|0.327	-0.18	0.619104	1.72401	0.530121	5.35193	0.289874	2.87473	PLSCR4	NA	N	N
chr3	159986200	159986324	159995093	159995266	-	159974773	159976423	159995368	159995458	NM_020800	0.00119146	0.0489441	0.442|0.409	0.525|0.602	-0.138	5.58311	4.89768	6.05956	11.3951	11.0782	5.94564	IFT80	NA	N	N
chr3	160135510	160135744	160138527	160138689	+	160134038	160134203	160141212	160141438	NM_001002800	1.75e-05	0.00211804	0.535|0.556	0.428|0.408	0.128	66.0613	84.6278	60.4009	36.925	108.845	17.8533	SMC4	NA	Y	N
chr3	160135510	160135744	160137145	160137331	+	160134038	160134203	160138527	160138689	NM_001002800	4.82e-05	0.00466603	0.669|0.662	0.539|0.552	0.12	66.0613	84.6278	60.4009	36.925	108.845	17.8533	SMC4	NA	Y	N
chr3	167754623	167754782	167758573	167758657	-	167750307	167750640	167759179	167759262	NM_014498	2.39e-05	0.00266229	0.462|0.456	0.317|0.313	0.144	21.4845	18.3029	18.7614	49.9902	12.9107	32.8845	GOLIM4	NA	N	N
chr3	183465459	183465504	183469860	183470041	+	183454505	183454617	183471913	183472153	NM_018023	0.000351194	0.0208375	0.074|0.102	0.249|0.195	-0.134	14.5993	14.1106	10.0189	10.5585	15.3778	11.7358	YEATS2	NA	N	N
chr3	184033550	184033644	184033859	184034006	+	184033276	184033333	184035108	184035285	NM_001291157	0.000661234	0.0340999	0.384|0.384	0.487|0.484	-0.101	124.109	194.451	226.362	111.936	42.1344	112.268	EIF4G1	NA	Y	N
chr3	185407142	185407415	185410486	185410550	-	185404844	185404979	185414399	185414451	NM_006548	0.00053915	0.0285555	0.136|0.134	0.256|0.216	-0.101	92.8682	88.6812	91.0123	96.291	173.508	35.3096	IGF2BP2	NA	N	N
chr3	186502352	186502485	186502750	186502890	+	186502220	186502266	186503671	186503840	NM_001967	0.00082832	0.0387089	0.523|0.462	0.567|0.625	-0.103	115.627	52.0156	94.2496	65.8755	188.433	93.6145	EIF4A2	NA	N	N
chr3	196876613	196876667	196888510	196888609	-	196869588	196869639	196921295	196921460	NM_001290983	0.000373534	0.0219272	0.492|0.438	0.614|0.64	-0.162	9.95521	15.665	14.5927	18.7843	15.2369	11.9823	DLG1	NA	Y	N
chr4	1221986	1222131	1231970	1232125	-	1209778	1209993	1242703	1242908	NM_001328	0.000452821	0.0251122	0.926|0.88	0.647|0.475	0.342	52.1657	65.9366	67.7747	99.3903	101.986	65.735	CTBP1	NA	Y	N
chr4	39322906	39322994	39324959	39325037	-	39322002	39322289	39328182	39328260	NM_002913	8.69e-05	0.00726764	0.358|0.357	0.448|0.509	-0.121	27.0383	30.8922	24.6839	16.4161	22.6895	9.51165	RFC1	NA	Y	N
chr4	76898798	76898909	76902524	76902698	-	76897076	76897148	76903085	76903190	NM_001288984	4.73e-05	0.0046562	0.164|0.178	0.045|0.072	0.112	22.7437	28.9363	12.4986	18.8329	12.5768	7.82204	SDAD1	NA	Y	N
chr4	83280623	83280792	83292680	83292737	-	83278465	83278597	83294598	83295149	NM_031370	0.000152219	0.010838	0.46|0.49	0.59|0.611	-0.126	215.504	361.811	141.915	110.813	211.166	82.5438	HNRNPD	NA	Y	N
chr4	154318370	154318485	154330122	154330167	+	154315413	154315488	154335902	154336247	NM_032117	2.71e-06	0.000516011	0.509|0.509	0.657|0.75	-0.195	21.7903	31.1953	8.69794	1.79444	27.4454	1.36676	MND1	NA	Y	N
chr5	68667860	68668044	68669656	68669914	+	68666861	68666998	68670454	68670538	NM_133342	4.35e-06	0.00076146	0.366|0.473	0.647|0.583	-0.196	10.467	13.7273	10.9087	11.9054	13.1249	6.28118	RAD17	NA	Y	N
chr5	70805291	70806978	70809011	70809234	+	70800447	70800578	70810770	70810949	NM_018429	0.000404859	0.0230114	0.295|0.34	0.419|0.489	-0.136	8.3436	9.38907	40.3454	7.43925	4.62324	5.01616	BDP1	NA	N	N
chr5	87524261	87524345	87536629	87536733	-	87516379	87516536	87564537	87564696	NM_153354	1.15e-12	1.26e-09	0.888|0.935	0.691|0.713	0.21	8.02564	5.42621	5.47816	5.02386	5.60914	2.95594	TMEM161B	NA	N	N
chr5	93987406	93987550	93988976	93989126	+	93985158	93985302	93990334	93990457	NM_032290	0.00104384	0.0446503	0.797|0.797	0.686|0.706	0.101	4.95634	8.0245	2.62769	1.64509	8.01175	1.40983	SLF1	NA	N	N
chr5	131930560	131930736	131931264	131931502	+	131927568	131927726	131938991	131939181	NM_005732	0.000262472	0.0166474	0.522|0.556	0.411|0.424	0.122	22.0344	28.4067	13.1531	21.6084	21.8038	13.5784	RAD50	NA	Y	N
chr5	134076752	134077213	134079676	134079742	+	134074169	134074482	134086448	134087850	NM_001745	0.000387445	0.022403	0.392|0.353	0.498|0.505	-0.129	1.56903	2.81077	0.743774	1.31181	0.491752	0.612003	CAMLG	NA	N	N
chr5	139661033	139661118	139680000	139680167	-	139624634	139625642	139682625	139682689	NM_002622	9.58e-07	0.000207218	0.795|0.774	0.667|0.658	0.122	119.382	169.514	142.513	197.221	148.912	49.2344	PFDN1	NA	N	N
chr5	148889441	148889516	148891356	148891435	-	148886589	148886696	148892632	148892772	NM_001271741	0.000605863	0.0315392	0.588|0.565	0.481|0.473	0.1	46.7574	67.5886	134.038	100.968	59.315	112.343	CSNK1A1	NA	Y	N
chr5	148899852	148899951	148904607	148904734	-	148892632	148892772	148929637	148929744	NM_001271741	0.000311038	0.0190701	0.462|0.457	0.588|0.553	-0.111	46.7574	67.5886	134.038	100.968	59.315	112.343	CSNK1A1	NA	Y	N
chr5	176958282	176958522	176958953	176959201	-	176951185	176952206	176959443	176959642	NR_024019	0.000806762	0.0380488	0.234|0.191	0.07|0.123	0.116	13.2923	11.0909	9.74264	8.87876	14.6261	8.97506	FAM193B	NA	N	N
chr6	4117541	4117685	4119419	4119509	-	4115926	4116263	4125483	4125604	NR_028588	0.000893613	0.0402527	0.414|0.402	0.502|0.54	-0.113	34.7714	28.6201	27.9459	60.8135	18.1786	39.5081	ECI2	NA	Y	N
chr6	10751365	10751467	10755374	10755465	+	10749854	10749931	10756699	10757214	NM_030969	0.001193	0.0489441	0.285|0.291	0.397|0.419	-0.12	75.3165	81.7022	45.2287	64.6046	56.4408	33.2349	TMEM14B	NA	Y	N
chr6	28112108	28112202	28116093	28116602	+	28109687	28109807	28117260	28117402	NM_001278119	0.000146255	0.0105495	0.098|0.119	0.272|0.204	-0.13	6.8791	6.38926	7.97783	7.2032	14.262	8.02864	ZKSCAN8	NA	N	N
chr6	34208513	34208692	34210488	34210572	+	34204576	34204740	34211244	34211295	NM_145899	2.53e-07	7.36e-05	0.665|0.693	0.814|0.798	-0.127	1286.06	0	368.242	375.312	1139.77	226.998	HMGA1	TF	N	N
chr6	34208513	34208659	34210488	34210572	+	34204576	34204740	34211244	34211295	NM_145903	3.06e-07	8.43e-05	0.665|0.695	0.814|0.798	-0.126	1286.06	0	368.242	375.312	1139.77	226.998	HMGA1	TF	N	N
chr6	35547812	35547998	35554810	35554894	-	35541361	35543719	35558906	35558997	NM_001145776	0	0	0.996|1.0	0.828|0.845	0.161	17.7431	27.2742	0.810868	92.3429	17.3872	3.25441	FKBP5	NA	N	N
chr6	64389900	64390062	64401626	64401933	+	64345706	64346055	64404470	64404654	NM_001290259	4.63e-07	0.000116111	0.098|0.082	0.193|0.188	-0.101	17.9892	21.1069	12.4756	16.9361	18.5286	8.94696	PHF3	NA	N	N
chr6	64394029	64395812	64401626	64401933	+	64389900	64390062	64404470	64404654	NM_015153	0.000117108	0.00885208	0.255|0.218	0.331|0.362	-0.11	17.9892	21.1069	12.4756	16.9361	18.5286	8.94696	PHF3	NA	N	N
chr6	86239909	86239993	86243316	86243518	-	86237979	86238080	86246509	86246642	NM_001304479	5.16e-05	0.00490567	0.469|0.485	0.331|0.33	0.146	52.7485	83.1171	63.7658	70.5116	36.5074	60.5885	SNX14	NA	N	N
chr6	99857048	99857220	99858616	99858840	-	99855956	99856147	99860426	99860615	NM_015491	0.000178065	0.012193	0.44|0.488	0.595|0.551	-0.109	92.5585	90.0188	45.6998	49.2095	117.002	20.0565	PNISR	NA	Y	N
chr6	110448671	110448832	110499800	110499945	-	110434528	110434663	110500641	110501207	NM_001024934	4.34e-05	0.00435072	0.15|0.087	0.241|0.23	-0.117	18.0798	25.6972	56.777	16.9056	47.8986	11.0841	WASF1	NA	N	N
chr7	2580612	2580686	2580931	2581118	-	2579419	2579522	2581351	2581470	NM_152743	0.000695724	0.0355172	0.315|0.307	0.176|0.185	0.131	15.3763	13.4405	11.9014	8.93864	11.8644	9.32515	BRAT1	NA	Y	N
chr7	20000544	20000617	20007759	20008018	-	19958603	19958883	20068541	20068582	NR_110114	0.00096281	0.041833	0.79|0.776	0.881|0.9	-0.108	50.2452	25.0715	0.441703	0.0123235	0.421178	0.0140317	LOC101927668	NA	N	N
chr7	76092861	76093026	76109737	76110094	+	76090971	76091153	76111824	76112464	NM_001102594	7.74e-06	0.00120335	0.012|0.004	0.227|0.0	-0.106	14.8558	8.79745	11.2375	7.45584	4.67359	4.14553	DTX2	NA	N	N
chr7	99948874	99949033	99949785	99950101	+	99947421	99947510	99950186	99950290	NR_036569	2.14e-11	2.14e-08	0.0|0.0	0.148|0.105	-0.127	21.8647	19.5886	22.9829	14.7538	20.4985	4.80985	STAG3L5P-PVRIG2P-PILRB	NA	N	N
chr7	99948874	99949033	99949884	99950101	+	99947353	99947510	99950186	99950537	NR_036570	4.16e-11	3.83e-08	0.0|0.0	0.149|0.103	-0.126	21.8647	19.5886	22.9829	14.7538	20.4985	4.80985	STAG3L5P-PVRIG2P-PILRB	NA	N	N
chr7	134613504	134613651	134617738	134618141	+	134552443	134552555	134625842	134625988	NM_004342	9.18e-06	0.00137641	0.256|0.292	0.375|0.402	-0.114	77.7539	212.058	268.812	397.667	42.7126	223.542	CALD1	NA	N	N
chr7	150775648	150775788	150776586	150777009	-	150774965	150775179	150777771	150777970	NM_001258461	0.000171369	0.0118202	0.194|0.257	0.365|0.365	-0.139	17.181	13.3488	26.384	43.1615	14.3221	37.5436	FASTK	NA	Y	N
chr7	150775928	150776108	150776586	150777009	-	150775648	150775788	150777771	150777970	NM_006712	6.37e-05	0.00567046	0.211|0.289	0.388|0.447	-0.167	17.181	13.3488	26.384	43.1615	14.3221	37.5436	FASTK	NA	Y	N
chr8	12295672	12296020	12298508	12298570	+	12294521	12295219	12302264	12302403	NR_040092	0.000107545	0.00837076	0.956|0.969	0.809|0.906	0.105	1.92303	0.916965	0.849941	0.542484	1.89422	0.26656	LOC100506990	NA	N	N
chr8	30361802	30361953	30402010	30402141	+	30242016	30242674	30416403	30416473	NM_006867	0.000277603	0.0173086	0.133|0.128	0.199|0.292	-0.115	212.527	205.408	204.824	356.019	79.7414	100.316	RBPMS	coTF	N	N
chr8	71495884	71496028	71499129	71499234	-	71495398	71495559	71499340	71499411	NM_014294	2.45e-07	7.31e-05	0.448|0.373	0.567|0.566	-0.156	54.1013	62.2567	119.337	198.767	49.0298	221.73	TRAM1	NA	N	N
chr8	95746857	95746982	95750596	95750687	+	95738558	95738669	95751640	95751762	NM_181787	1.35e-05	0.00181146	0.524|0.65	0.341|0.388	0.222	3.6884	4.10536	5.8067	10.1683	6.72975	8.13033	DPY19L4	NA	N	N
chr9	36369715	36369929	36375930	36376124	-	36357771	36357939	36400550	36400920	NM_194332	1.05e-06	0.000223564	0.052|0.059	0.169|0.167	-0.113	9.65272	11.7433	26.0905	9.40888	16.5104	7.71464	RNF38	NA	N	N
chr9	130494842	130494970	130495663	130495839	-	130493802	130494557	130497398	130497628	NM_001252018	0.000102264	0.00811929	0.487|0.5	0.761|0.651	-0.212	12.485	9.46495	9.1584	15.4529	9.80043	4.2189	TOR2A	NA	N	N
chr9	130494842	130494970	130495663	130495836	-	130493802	130494557	130497398	130497628	NM_001252021	0.000151571	0.010838	0.3|0.277	0.577|0.469	-0.234	12.485	9.46495	9.1584	15.4529	9.80043	4.2189	TOR2A	NA	N	N
chr9	130950141	130950213	130952607	130952723	-	130947825	130948055	130952966	130953141	NM_001131016	0.000901477	0.0404419	0.469|0.415	0.548|0.562	-0.113	25.2336	41.3973	40.6612	64.6831	37.4844	45.6444	CIZ1	NA	N	N
chr9	131088057	131088160	131095128	131095222	+	131085294	131085426	131095752	131096351	NM_016035	1.03e-07	3.46e-05	0.196|0.19	0.009|0.037	0.17	9.72705	14.4148	10.9045	19.4963	9.11328	9.86929	COQ4	NA	Y	N
chr9	139303450	139303519	139304541	139304691	-	139302277	139302390	139304779	139305054	NM_001039707	0.000160093	0.0112534	0.542|0.621	0.752|0.682	-0.136	29.3215	41.1377	22.8931	22.196	18.0037	10.7643	SDCCAG3	NA	Y	N
chrX	48676626	48676819	48678512	48678662	+	48676447	48676516	48681029	48681204	NM_006044	1.52e-05	0.00190717	0.409|0.423	0.202|0.162	0.234	7.86063	6.66002	20.7503	9.37003	21.7925	6.6703	HDAC6	NA	Y	N
chrY	21751406	21751498	21753665	21753845	+	21749095	21749393	21755284	21755479	NR_045128	5.12e-07	0.00012568	0.208|0.197	0.399|0.388	-0.191	17.4924	13.34	7.86279	11.9928	15.6598	0.00157766	TXLNGY	NA	N	N

## Sheet: MXE.H1->TBL
Chromosome	5'-AS-exon-str	5'-AS-exon-end	3'-AS-exon-str	3'-AS-exon-end	Strand	Upstream-exon-str	Upstream-exon-end	Downstream-exon-str	Downstream-exon-end	RefSeq-ID	p-value	FDR	PSI-H1(rep1|rep2)	PSI-TBL(rep1|rep2)	ΔPSI	Exp-H1	Exp-ME	Exp-TBL	Exp-MSC	Exp-NPC	Exp-IMR90	Gene-symbol	TF	Housekeeping	Bivalent
chr1	1254675	1254904	1256375	1256473	-	1250899	1250998	1259960	1260067	NM_017871	0.000251519	0.00729867	0.652|0.672	0.765|0.768	-0.104	26.3149	27.3894	30.5291	28.2864	22.8752	25.1749	CPSF3L	NA	Y	N
chr1	2066700	2066786	2075648	2075780	+	2036154	2036334	2077465	2077547	NM_001033582	1.77e-14	3.83e-12	0.003|0.014	0.114|0.104	-0.101	14.35	13.3215	106.504	0.445836	16.2061	0.814872	PRKCZ	NA	N	N
chr1	9991948	9992030	9992860	9992956	-	9989775	9990515	9994819	9994918	NM_032368	0.0010458	0.023848	0.181|0.257	0.325|0.37	-0.129	4.03019	5.76467	5.96644	8.77694	10.0426	7.70805	LZIC	NA	N	N
chr1	14075855	14075982	14099572	14099683	+	14068499	14068652	14104912	14109326	NM_015866	1.89e-12	2.99e-10	0.316|0.362	0.136|0.121	0.21	5.78956	9.76656	14.842	10.8086	10.2912	10.2306	PRDM2	TF	N	N
chr1	14099572	14099683	14104912	14109326	+	14075855	14075982	14142921	14143065	NM_012231	1.07e-05	0.000468096	0.967|0.975	0.844|0.85	0.124	5.78956	9.76656	14.842	10.8086	10.2912	10.2306	PRDM2	TF	N	N
chr1	21329205	21329301	21377358	21377487	-	21306826	21306941	21415630	21415706	NM_001198803	8.39e-05	0.00287977	0.97|0.782	0.978|0.975	-0.1	22.5821	30.1407	22.4808	43.8148	25.3481	30.7582	EIF4G3	NA	Y	N
chr1	22033236	22033361	22041881	22041950	-	22032959	22033082	22047528	22047659	NM_032236	6.03e-08	4.67e-06	0.529|0.557	0.404|0.349	0.167	25.8633	30.974	29.1726	28.1284	14.494	23.3436	USP48	NA	N	N
chr1	22048142	22048257	22050390	22050588	-	22047528	22047659	22055062	22055212	NM_032236	1.48e-06	8.16e-05	0.35|0.403	0.543|0.515	-0.153	25.8633	30.974	29.1726	28.1284	14.494	23.3436	USP48	NA	N	N
chr1	26598511	26598562	26601454	26601562	+	26597504	26597598	26603025	26603251	NM_001281517	0.000146064	0.00456334	0.098|0.157	0.254|0.233	-0.116	9.32024	11.6972	32.8151	3.45451	12.6682	2.31108	CEP85	NA	N	N
chr1	27677946	27678046	27679773	27679979	+	27676879	27676976	27680203	27680423	NM_032872	0.000275268	0.00786399	0.204|0.137	0.0|0.027	0.157	2.41263	0.841405	7.33887	0.221435	2.09882	0.0531789	SYTL1	NA	N	N
chr1	29424318	29424447	29435847	29435949	+	29391493	29391670	29438879	29438960	NM_001166007	0.000171388	0.00520568	0.441|0.414	0.582|0.557	-0.142	18.5194	20.0098	14.3993	2.59319	40.4869	2.40748	EPB41	NA	N	N
chr1	33490042	33490168	33497144	33497262	-	33487193	33487304	33502336	33502512	NR_037592	0.00180935	0.036908	0.213|0.156	0.075|0.068	0.113	22.6618	19.5082	17.4919	22.3912	11.4846	17.9146	AK2	NA	Y	N
chr1	36438975	36439112	36469941	36470076	+	36437624	36437833	36474290	36474378	NM_024852	1.29e-08	1.16e-06	0.829|0.729	0.445|0.524	0.294	3.52068	3.85893	5.69125	6.56813	4.52282	5.71463	AGO3	NA	N	N
chr1	46056894	46056942	46070607	46070688	+	46049659	46049877	46072153	46072263	NM_002482	0.00103749	0.0237483	0.365|0.337	0.468|0.435	-0.101	107.052	146.886	42.5704	16.6927	88.6316	40.6046	NASP	CRF	N	N
chr1	46067926	46068037	46072153	46072263	+	46056894	46056942	46078840	46078920	NM_152298	1.22e-11	1.83e-09	0.725|0.71	0.535|0.499	0.201	107.052	146.886	42.5704	16.6927	88.6316	40.6046	NASP	CRF	N	N
chr1	46067926	46068037	46072992	46074009	+	46056894	46056942	46078840	46078920	NM_002482	0.000456976	0.0120293	0.483|0.423	0.585|0.55	-0.115	107.052	146.886	42.5704	16.6927	88.6316	40.6046	NASP	CRF	N	N
chr1	46072153	46072263	46072992	46074009	+	46056894	46056942	46078840	46078920	NM_002482	0	0	0.262|0.231	0.55|0.551	-0.304	107.052	146.886	42.5704	16.6927	88.6316	40.6046	NASP	CRF	N	N
chr1	54511364	54511459	54512939	54513045	-	54509045	54509198	54519028	54519246	NM_001305051	1.11e-16	2.85e-14	0.176|0.152	0.049|0.044	0.117	20.2816	15.2915	23.399	42.7723	13.2921	53.4479	TMEM59	NA	Y	N
chr1	54511364	54511459	54512939	54513045	-	54509045	54509198	54518672	54519111	NM_001305043	8.71e-06	0.00039607	0.273|0.255	0.376|0.394	-0.121	20.2816	15.2915	23.399	42.7723	13.2921	53.4479	TMEM59	NA	Y	N
chr1	62910408	62911100	62913011	62913182	+	62908829	62908990	62914135	62914337	NM_001017416	5.08e-05	0.00184187	0.829|0.819	0.735|0.713	0.1	18.2015	35.7845	16.3165	9.7558	26.5547	8.36641	USP1	NA	Y	Y
chr1	63944434	63944504	63955753	63955889	-	63920560	63920639	63974198	63974241	NR_045147	1.23e-05	0.000529074	0.638|0.685	0.52|0.443	0.18	37.7886	45.9804	32.2397	20.3173	59.3927	4.22018	ITGB3BP	CRF	N	N
chr1	67428770	67428843	67436490	67436642	+	67425361	67425426	67437337	67437419	NM_001077702	5.85e-14	1.18e-11	0.847|0.844	0.605|0.591	0.247	6.99009	8.51767	9.49884	14.2975	8.38573	9.69285	MIER1	NA	Y	N
chr1	75202225	75202306	75217975	75218109	+	75198835	75199102	75229577	75232360	NM_001162916	6e-06	0.00028368	0.117|0.112	0.245|0.226	-0.121	18.0309	16.6856	4.73142	6.25169	8.87866	6.93871	TYW3	NA	N	N
chr1	75204373	75204472	75217975	75218109	+	75202225	75202306	75229577	75232360	NR_027962	1.02e-05	0.000453181	0.095|0.114	0.233|0.193	-0.109	18.0309	16.6856	4.73142	6.25169	8.87866	6.93871	TYW3	NA	N	N
chr1	78178884	78178966	78180298	78180468	-	78177431	78177540	78181426	78181553	NM_015017	7.04e-11	9.26e-09	0.38|0.385	0.589|0.576	-0.2	28.2736	37.0323	26.2691	34.904	28.9216	21.4947	USP33	NA	Y	N
chr1	78180298	78180468	78181426	78181553	-	78178884	78178966	78183551	78183732	NM_015017	1.85e-08	1.6e-06	0.312|0.303	0.504|0.495	-0.192	28.2736	37.0323	26.2691	34.904	28.9216	21.4947	USP33	NA	Y	N
chr1	82227495	82227537	82302569	82302742	+	82165454	82165493	82372701	82372915	NM_001297704	0	0	0.0|0.0	0.154|0.135	-0.145	60.0538	51.5789	87.9767	108.475	45.4275	8.16962	ADGRL2	NA	N	N
chr1	87346344	87346408	87368963	87369131	-	87328127	87329288	87379710	87380107	NM_203341	3.21e-10	3.72e-08	0.906|0.904	0.745|0.784	0.141	79.458	91.0065	88.6372	148.992	60.6194	77.0513	42262	NA	N	N
chr1	93091350	93091491	93101758	93101893	-	93089732	93089891	93131495	93131549	NM_005665	0.000242902	0.00708581	0.155|0.182	0.416|0.373	-0.226	1.96614	2.24636	9.52496	16.0287	3.83922	9.91933	EVI5	NA	N	Y
chr1	93599259	93599365	93599484	93599537	+	93594834	93595005	93599647	93599752	NM_001164391	4.51e-07	2.84e-05	0.776|0.78	0.638|0.642	0.138	24.3364	33.1155	16.0417	9.81324	34.5293	3.32779	MTF2	CRF	N	N
chr1	95705332	95705465	95712097	95712213	+	95699710	95699871	95712311	95712781	NM_001278247	0.00247815	0.0465004	0.088|0.083	0.265|0.203	-0.149	8.97262	10.9558	13.8487	17.1525	15.6799	9.17423	RWDD3	NA	Y	N
chr1	117944807	117945063	117957334	117957453	+	117910084	117911107	117963190	117963271	NM_006699	0.000152086	0.00470997	0.67|0.692	0.574|0.55	0.119	7.49137	8.2577	80.9547	24.5206	10.1753	15.0828	MAN1A2	NA	Y	N
chr1	149577607	149577662	149670208	149670452	+	149576261	149576700	149672300	149672983	NR_111957	0.000278287	0.00788909	1.0|0.922	0.729|0.825	0.184	2.05483	4.35781	1.75872	1.53839	0.93038	0.704473	LOC103091866	NA	N	N
chr1	155033893	155033965	155034379	155034593	+	155033238	155033308	155034720	155034845	NR_048577	0.0025549	0.0472552	0.834|0.789	0.622|0.544	0.229	12.7365	6.43936	8.45466	20.8054	11.4636	17.9998	ADAM15	NA	N	Y
chr1	155279833	155279996	155282045	155282186	+	155278704	155278867	155287731	155287812	NM_001135821	1.07e-05	0.000468096	0.276|0.282	0.188|0.167	0.102	427.217	474.227	520.142	832.501	437.939	37.8816	FDPS	NA	Y	N
chr1	155746185	155746272	155747412	155747611	-	155744792	155744964	155753776	155753880	NM_032292	3.91e-08	3.2e-06	0.247|0.279	0.137|0.129	0.13	10.1698	10.0563	15.861	9.36691	7.24664	8.87827	GON4L	NA	N	N
chr1	156038060	156038254	156039461	156039542	+	156030965	156031234	156039950	156040295	NM_020387	5.91e-06	0.00028041	0.248|0.27	0.132|0.143	0.121	27.3689	34.0459	66.8916	0.00761308	2.08908	0.0105379	RAB25	NA	N	N
chr1	167921037	167921099	167935866	167935959	+	167905796	167906246	167944067	167944253	NM_001198956	7.71e-09	7.05e-07	0.549|0.52	0.235|0.215	0.309	5.37851	6.86523	50.2609	39.9421	4.6391	30.8724	DCAF6	coTF	N	N
chr1	180159567	180159715	180165396	180165734	+	180158686	180158809	180166467	180167169	NM_001004128	5.44e-10	6.01e-08	0.664|0.65	0.467|0.483	0.182	38.1726	18.2225	35.607	140.078	9.77327	885.208	QSOX1	NA	Y	N
chr1	180283826	180283857	180366650	180366740	-	180257351	180257652	180382500	180382606	NM_032360	0.00197449	0.0390519	0.432|0.511	0.612|0.64	-0.154	62.2267	68.1048	46.6258	98.8055	60.6458	47.8679	ACBD6	NA	Y	N
chr1	200811121	200811215	200813909	200813997	+	200801833	200801973	200816337	200816420	NM_203459	0.000789253	0.0189284	0.484|0.447	0.309|0.336	0.143	6.07168	12.3663	35.4755	17.4457	10.7669	14.1463	CAMSAP2	NA	N	N
chr1	201459303	201459472	201465319	201465432	-	201457982	201458112	201476197	201476387	NM_004078	1.29e-05	0.000553066	0.468|0.412	0.617|0.594	-0.165	NA	NA	NA	NA	NA	NA	CSRP1	coTF	N	N
chr1	202736053	202736188	202742245	202742416	-	202733176	202733273	202743740	202743863	NM_006618	2.91e-07	1.9e-05	0.323|0.322	0.463|0.486	-0.152	23.9184	19.9798	25.0556	16.4337	18.6729	16.2145	KDM5B	TF	N	N
chr1	211469017	211469095	211477424	211477482	+	211462519	211462738	211486765	211489725	NM_001136224	0.000224793	0.00662751	0.914|0.971	0.737|0.741	0.204	4.64102	5.94097	12.246	13.6491	6.8233	8.82795	RCOR3	TF	N	N
chr1	214813263	214816667	214817899	214820743	+	214811208	214811344	214822017	214822170	NM_016343	2.23e-05	0.000920909	0.293|0.341	0.194|0.197	0.121	32.7472	26.7678	19.2893	2.60996	36.2779	11.17	CENPF	NA	N	N
chr1	228431996	228432272	228459625	228459922	+	228430883	228431159	228460972	228461248	NM_001271223	0.000324236	0.00902961	0.733|0.923	0.5|0.273	0.442	1.10695	1.24395	1.50854	1.4102	1.86254	5.38175	OBSCN	NA	N	N
chr1	228434228	228434504	228459625	228459922	+	228412159	228412435	228460972	228461248	NM_001271223	0.00228302	0.0435191	0.467|0.714	0.083|0.059	0.52	1.10695	1.24395	1.50854	1.4102	1.86254	5.38175	OBSCN	NA	N	N
chr1	231124065	231124185	231125855	231126009	+	231114822	231115025	231131505	231131730	NM_022786	0.00039794	0.0106742	0.35|0.389	0.5|0.539	-0.15	13.4075	13.3391	9.2371	16.211	14.0511	7.51747	ARV1	NA	Y	N
chr1	231503314	231503382	231506307	231506444	-	231499496	231502221	231509725	231509845	NM_022051	0.000151836	0.00470997	0.387|0.438	0.605|0.59	-0.185	0.94637	1.48947	13.1509	7.19862	1.68924	8.41534	EGLN1	NA	N	N
chr10	5754785	5754881	5759621	5759713	+	5726800	5727138	5762506	5762631	NM_017782	0.000863433	0.0203109	0.145|0.153	0.262|0.296	-0.13	9.50965	15.357	11.1638	7.25158	4.68661	8.56313	FAM208B	NA	Y	N
chr10	12041904	12042008	12043674	12043824	-	12039670	12039756	12046528	12046726	NM_015542	7.54e-05	0.00262868	0.309|0.347	0.185|0.205	0.133	20.0674	27.7168	23.3505	14.3648	15.2919	7.48308	UPF2	NA	Y	N
chr10	13243420	13243534	13246218	13246364	+	13240688	13240807	13251090	13251133	NM_018518	4.22e-07	2.67e-05	0.854|0.888	0.741|0.72	0.141	11.6874	18.908	5.86871	1.26998	8.12331	2.20471	MCM10	NA	N	N
chr10	14891719	14891810	14894368	14894530	+	14890788	14890894	14896123	14896279	NM_016299	0.000390836	0.0105768	0.441|0.412	0.299|0.305	0.124	18.1051	28.7591	19.1805	14.4352	17.0208	8.7576	HSPA14	NA	Y	N
chr10	17204164	17204236	17210839	17210916	-	17202303	17202373	17216549	17216659	NM_004412	0.00193431	0.0386722	0.874|0.981	0.716|0.665	0.237	3.94587	5.10373	1.09359	2.37712	5.58419	1.81539	TRDMT1	NA	N	N
chr10	21124441	21124552	21129667	21129778	-	21120401	21120512	21134186	21134297	NM_006393	0.00212625	0.0410258	0.759|0.727	0.52|0.453	0.256	3.10143	2.60477	8.01449	0.147153	10.0664	0.00840886	NEBL	NA	N	Y
chr10	21134186	21134297	21148641	21148755	-	21129667	21129778	21157592	21157694	NM_006393	0.00138752	0.0298919	0.12|0.111	0.376|0.416	-0.281	3.10143	2.60477	8.01449	0.147153	10.0664	0.00840886	NEBL	NA	N	Y
chr10	27044583	27044670	27047990	27048164	-	27040526	27040712	27054146	27054247	NM_001178119	0.00122171	0.0269069	0.634|0.681	0.534|0.535	0.123	16.371	25.2184	60.8885	43.0224	18.5924	19.5313	ABI1	NA	Y	N
chr10	27303422	27303640	27306430	27306721	-	27301810	27302039	27311486	27311616	NM_014915	0.00255448	0.0472552	0.516|0.492	0.324|0.404	0.14	5.5935	3.91229	4.29568	6.19113	7.47265	2.30399	ANKRD26	NA	N	N
chr10	30726104	30726335	30727844	30728203	+	30722949	30723307	30736710	30736878	NM_005204	0.000188921	0.00567585	0.143|0.114	0.395|0.357	-0.247	2.10987	4.2989	30.322	7.07391	2.01225	1.73491	MAP3K8	NA	N	Y
chr10	33221442	33221528	33224419	33224486	-	33218749	33218972	33247072	33247293	NM_002211	1.09e-14	2.41e-12	0.198|0.206	0.357|0.385	-0.169	263.849	121.479	372.573	645.83	78.8422	785.154	ITGB1	NA	Y	N
chr10	35468061	35468204	35490378	35490414	+	35437295	35437419	35495822	35495979	NM_183013	1.35e-07	9.94e-06	0.952|1.0	0.56|0.5	0.446	5.23021	15.2385	22.0355	12.7619	17.1019	9.03714	CREM	TF	N	N
chr10	35477127	35477316	35490378	35490414	+	35468061	35468204	35495822	35495979	NM_001267564	1.66e-06	9.05e-05	0.931|0.922	0.449|0.453	0.476	5.23021	15.2385	22.0355	12.7619	17.1019	9.03714	CREM	TF	N	N
chr10	64979637	64979743	65024410	65024524	-	64976966	64977091	65140077	65140242	NM_032776	9.62e-07	5.63e-05	0.425|0.457	0.624|0.745	-0.243	33.8509	19.7277	10.9659	8.83414	7.24062	6.75872	JMJD1C	CRF	N	N
chr10	70925797	70925866	70928244	70928387	+	70922161	70922268	70930911	70932616	NM_004896	0.0014544	0.0309315	0.336|0.32	0.451|0.423	-0.109	14.8865	21.7639	30.2866	51.4944	24.9296	20.1173	VPS26A	NA	Y	N
chr10	86198267	86198463	86223688	86223772	+	86185486	86185649	86230127	86230214	NM_001284243	0.00135104	0.0292312	0.244|0.195	0.308|0.336	-0.103	4.94666	6.3652	36.6997	19.247	9.32416	11.3284	CCSER2	NA	N	N
chr10	88220932	88221044	88227035	88227263	-	88220155	88220253	88230748	88230860	NM_015045	9.94e-11	1.26e-08	0.661|0.635	0.442|0.439	0.208	12.3671	20.8154	20.8586	16.3834	16.0036	12.1215	WAPL	NA	Y	N
chr10	91478466	91478629	91479175	91479463	+	91477332	91477479	91483720	91483860	NM_016195	4.17e-14	8.88e-12	0.17|0.182	0.389|0.372	-0.205	19.3128	25.184	12.7574	2.92863	16.48	3.32573	KIF20B	NA	N	N
chr10	103902801	103902855	103904006	103904064	+	103898856	103901761	103908128	103908278	NM_001288727	0.000152825	0.00471964	0.708|0.795	0.88|0.91	-0.143	20.9751	33.6726	18.7852	12.7757	7.41648	13.5863	PPRC1	NA	N	N
chr10	103917805	103917971	103918949	103919095	+	103911932	103912287	103919189	103919325	NM_001284388	1.64e-10	2.04e-08	0.003|0.047	0.134|0.138	-0.111	56.7444	106.766	37.3854	20.0362	25.3444	23.6967	NOLC1	NA	Y	N
chr10	104225738	104225844	104232610	104232707	+	104221169	104221207	104233326	104233498	NM_024789	0.000715052	0.017568	0.081|0.115	0.234|0.203	-0.121	6.31142	3.05834	11.3087	2.05572	1.34635	1.12776	TMEM180	NA	N	N
chr10	112723882	112724819	112745385	112745523	+	112679300	112679415	112760172	112760303	NM_007373	0.000111957	0.00366213	0.335|0.388	0.249|0.203	0.136	9.10496	13.0079	19.4853	24.6276	15.6727	19.9759	SHOC2	NA	Y	N
chr10	114724314	114724383	114799783	114799885	+	114711241	114711366	114900942	114901075	NM_001146274	3.21e-11	4.44e-09	0.11|0.1	0.245|0.217	-0.126	30.0112	21.6367	40.0905	18.8072	25.1375	10.797	TCF7L2	TF	N	N
chr10	114918425	114918476	114920377	114920450	+	114917779	114917828	114925313	114927436	NM_001198525	1.1e-13	2.13e-11	0.836|0.831	0.508|0.49	0.334	30.0112	21.6367	40.0905	18.8072	25.1375	10.797	TCF7L2	TF	N	N
chr10	114919678	114919751	114920377	114920450	+	114917779	114917828	114925313	114927436	NM_001198525	1.11e-16	2.85e-14	0.736|0.748	0.33|0.33	0.412	30.0112	21.6367	40.0905	18.8072	25.1375	10.797	TCF7L2	TF	N	N
chr10	114919678	114919751	114920377	114920450	+	114918425	114918476	114925313	114927436	NM_001198525	6.66e-15	1.57e-12	0.757|0.771	0.375|0.374	0.39	30.0112	21.6367	40.0905	18.8072	25.1375	10.797	TCF7L2	TF	N	N
chr10	123276832	123276977	123278195	123278343	-	123274630	123274833	123279492	123279683	NR_073009	0	0	0.117|0.147	0.918|0.94	-0.797	22.8181	6.80543	10.0001	0.495648	1.19374	0	FGFR2	NA	N	N
chr10	123781451	123781529	123809952	123810065	+	123748688	123749003	123842161	123847474	NM_001291877	1.32e-06	7.41e-05	0.0|0.0	0.535|0.477	-0.506	12.6422	16.0625	8.10886	19.3639	8.56506	4.90842	TACC2	NA	N	N
chr10	126727565	126727724	126799558	126799662	-	126691906	126692061	126848887	126849103	NM_001329	0.000147626	0.00459762	0.225|0.266	0.396|0.362	-0.134	47.258	71.1838	23.4427	32.6154	25.0903	20.1132	CTBP2	NA	N	N
chr11	725727	725847	726097	726170	+	724723	724829	726303	726484	NM_022772	2.44e-06	0.00012738	0.278|0.25	0.421|0.399	-0.146	10.0436	4.49849	71.2885	9.60714	2.80658	4.7077	EPS8L2	NA	N	N
chr11	847200	847300	850287	850367	+	842940	843050	862549	862741	NM_001025236	1.72e-09	1.78e-07	0.063|0.049	0.123|0.198	-0.105	37.0672	11.0327	11.6528	77.193	14.439	112.421	TSPAN4	NA	N	N
chr11	16766147	16766231	16774331	16774441	+	16760147	16760388	16776417	16779901	NM_014267	3.23e-10	3.72e-08	0.698|0.667	0.831|0.815	-0.14	25.8285	57.7617	32.0178	46.1536	50.1687	33.5264	C11orf58	NA	Y	N
chr11	16769643	16769704	16774331	16774441	+	16766147	16766231	16776417	16779901	NM_014267	2.67e-07	1.77e-05	0.503|0.452	0.645|0.635	-0.162	25.8285	57.7617	32.0178	46.1536	50.1687	33.5264	C11orf58	NA	Y	N
chr11	35219667	35219793	35227658	35227790	+	35211381	35211612	35229651	35229753	NM_001001389	1.4e-08	1.25e-06	0.837|0.836	0.395|0.439	0.419	3.51186	6.14752	3.79149	443.53	0.193815	549.695	CD44	NA	N	Y
chr11	35219667	35219793	35222628	35222742	+	35211381	35211612	35223217	35223334	NM_001001389	1.17e-05	0.000505225	1.0|1.0	0.478|0.641	0.441	3.51186	6.14752	3.79149	443.53	0.193815	549.695	CD44	NA	N	Y
chr11	35223217	35223334	35227658	35227790	+	35219667	35219793	35229651	35229753	NM_001001389	0.000769908	0.0185449	0.222|0.385	0.0|0.0	0.303	3.51186	6.14752	3.79149	443.53	0.193815	549.695	CD44	NA	N	Y
chr11	57505079	57505140	57561481	57561553	+	57479994	57480279	57563048	57563201	NR_037646	0	0	0.773|0.77	0.451|0.375	0.359	94.0487	106.227	120.937	77.7145	54.4775	132.466	TMX2-CTNND1	NA	N	N
chr11	57556508	57556627	57561481	57561553	+	57529233	57529518	57563048	57563201	NM_001206889	0	0	0.388|0.356	0.085|0.091	0.284	94.0487	106.227	120.937	77.7145	54.4775	132.466	CTNND1	NA	Y	N
chr11	57556508	57556627	57558856	57559145	+	57529233	57529518	57561481	57561553	NM_001085460	2.29e-09	2.3e-07	0.563|0.497	0.348|0.337	0.188	94.0487	106.227	120.937	77.7145	54.4775	132.466	CTNND1	NA	Y	N
chr11	57558856	57559145	57561481	57561553	+	57556508	57556627	57563048	57563201	NM_001085461	0	0	0.364|0.343	0.111|0.094	0.251	94.0487	106.227	120.937	77.7145	54.4775	132.466	CTNND1	NA	Y	N
chr11	57581782	57581845	57582865	57582972	+	57578870	57578958	57583768	57586652	NM_001085461	7.99e-05	0.00275926	0.366|0.341	0.485|0.457	-0.117	94.0487	106.227	120.937	77.7145	54.4775	132.466	CTNND1	NA	Y	N
chr11	62334870	62335000	62340055	62340214	-	62334277	62334482	62341302	62341460	NM_001404	2.27e-06	0.00011942	0.279|0.256	0.473|0.383	-0.16	333.336	444.542	378.843	462.427	621.109	173.975	EEF1G	NA	N	N
chr11	63670532	63670630	63671457	63671619	+	63670072	63670254	63672257	63672515	NM_001039469	0.000104283	0.00348325	0.584|0.619	0.719|0.707	-0.112	14.7901	25.9907	35.7705	12.9705	14.422	10.094	MARK2	NA	N	N
chr11	64055192	64055418	64055811	64055940	+	64054436	64054486	64056508	64056972	NM_001177358	0.000496925	0.0128665	0.932|0.972	0.833|0.78	0.145	NA	NA	NA	NA	NA	NA	GPR137	NA	N	N
chr11	67842183	67842297	67848870	67848924	-	67838190	67838324	67864485	67864597	NM_001277	0.000516332	0.0133067	0.141|0.181	0.263|0.29	-0.115	25.3864	32.9697	27.4341	40.8966	36.9148	47.0577	CHKA	NA	N	N
chr11	72466745	72466798	72468811	72468929	-	72465773	72466187	72469574	72469678	NM_006645	4.84e-06	0.000237726	0.249|0.345	0.508|0.544	-0.229	10.1624	12.2254	138.843	14.543	12.3141	7.48802	STARD10	NA	N	N
chr11	75188663	75188840	75201281	75201365	-	75173830	75173934	75236254	75236599	NM_030792	0.00126312	0.0274612	0.303|0.244	0.494|0.484	-0.216	6.25471	8.54178	11.949	1.55659	5.8354	2.59458	GDPD5	NA	N	Y
chr11	77911695	77911854	77916887	77917081	+	77911178	77911280	77918575	77918669	NM_020798	0.000842599	0.0199845	0.579|0.628	0.401|0.377	0.214	2.08899	0.947093	12.1223	4.82066	2.19924	3.44327	USP35	NA	N	N
chr11	82989768	82989872	82991183	82991303	-	82985681	82985783	82996915	82997450	NM_021825	0.00206106	0.0402599	0.556|0.527	0.636|0.666	-0.109	7.3996	18.004	9.98406	14.7359	11.4679	7.88944	CCDC90B	NA	N	N
chr11	85422155	85422275	85425455	85425550	-	85420373	85420543	85429832	85429886	NM_001162951	0.00138969	0.0298919	0.014|0.0	0.091|0.211	-0.144	NA	NA	NA	NA	NA	NA	SYTL2	NA	N	N
chr11	85694908	85695016	85701292	85701442	-	85692914	85693046	85707868	85707972	NM_007166	3.62e-05	0.00138451	0.3|0.328	0.207|0.186	0.117	15.3149	40.8309	85.0637	71.6746	27.4689	52.8114	PICALM	NA	Y	N
chr11	88061279	88061364	88068104	88068250	-	88053980	88059611	88070668	88070941	NM_148170	0	0	0.988|0.981	0.892|0.845	0.116	312.187	157.894	55.3455	184.146	31.6535	350.257	CTSC	NA	N	N
chr11	95555034	95555142	95560949	95561191	+	95551990	95552068	95562350	95562495	NM_001243777	4.59e-05	0.00166833	0.71|0.722	0.595|0.605	0.116	23.4315	22.77	19.4288	16.0615	32.7067	10.1546	CEP57	NA	Y	N
chr11	114311377	114311461	114316700	114316809	+	114310107	114310397	114318547	114318601	NM_015523	0	0	0.277|0.265	0.51|0.526	-0.247	122.458	195.838	224.849	313.283	30.3749	141.624	REXO2	NA	N	N
chr11	115069125	115069158	115080293	115080377	-	115049363	115049495	115085327	115085500	NM_001301043	6.05e-08	4.67e-06	0.704|0.699	0.913|0.895	-0.203	14.4766	6.5446	40.3885	7.53489	36.7101	27.6046	CADM1	NA	N	N
chr11	118997644	118997835	119001434	119001664	+	118992232	118992349	119002244	119002356	NM_198971	0.00120191	0.0265236	0.313|0.25	0.118|0.101	0.172	8.10095	10.9063	9.24535	7.88963	9.62512	3.92175	HINFP	TF	Y	N
chr11	125449988	125450100	125452241	125452315	+	125448844	125448964	125453415	125454584	NR_110769	4.91e-08	3.93e-06	1.0|1.0	0.976|0.713	0.155	69.4436	84.4435	82.2671	97.5194	67.277	52.8067	EI24	NA	Y	N
chr11	125451106	125451218	125452241	125452315	+	125448844	125448964	125453415	125454584	NR_110769	7.94e-05	0.00275242	1.0|1.0	0.736|0.221	0.522	69.4436	84.4435	82.2671	97.5194	67.277	52.8067	EI24	NA	Y	N
chr12	2975558	2975687	2977728	2977920	-	2974520	2974565	2981261	2981413	NM_202002	0	0	0.796|0.816	0.568|0.534	0.255	41.3845	71.5104	29.9494	8.92243	53.0874	17.3435	FOXM1	TF	N	N
chr12	2975558	2975687	2977728	2977920	-	2973848	2973918	2981261	2981413	NM_202003	1.11e-16	2.85e-14	0.391|0.419	0.683|0.655	-0.264	41.3845	71.5104	29.9494	8.92243	53.0874	17.3435	FOXM1	TF	N	N
chr12	3069113	3069206	3103903	3104158	+	3068477	3068647	3120169	3120234	NM_003213	0.000146113	0.00456334	0.492|0.483	0.348|0.26	0.183	37.0145	70.6731	14.4815	11.1417	9.85587	10.0266	TEAD4	TF	N	N
chr12	19512345	19512480	19514515	19514640	+	19511161	19511371	19518897	19519043	NM_019012	0.00193527	0.0386722	0.521|0.492	0.4|0.413	0.1	26.1984	21.4008	21.3637	22.6651	18.9839	10.8816	PLEKHA5	NA	N	N
chr12	27800661	27800775	27807654	27807747	+	27798994	27799081	27809548	27809663	NM_001198916	4.58e-05	0.00166833	0.281|0.232	0.411|0.394	-0.146	3.61282	12.7859	51.1244	28.7205	6.4968	10.346	PPFIBP1	NA	N	N
chr12	27802942	27803074	27807654	27807747	+	27800661	27800775	27809548	27809663	NM_001198916	1.16e-13	2.22e-11	0.199|0.23	0.469|0.479	-0.259	3.61282	12.7859	51.1244	28.7205	6.4968	10.346	PPFIBP1	NA	N	N
chr12	28515370	28515448	28544236	28544344	+	28460577	28460682	28603093	28603186	NM_018318	0.000372513	0.010245	0.567|0.55	0.712|0.716	-0.155	34.9003	35.588	16.0911	41.8279	34.9055	8.53041	CCDC91	NA	N	N
chr12	29423344	29423571	29446232	29446408	+	29376555	29376827	29449953	29450133	NM_018099	0	0	0.0|0.0	0.342|0.32	-0.331	7.18778	13.7643	63.326	13.2397	5.02663	0.773536	FAR2	NA	N	N
chr12	29423344	29423571	29446232	29446408	+	29301935	29302340	29449953	29450133	NM_001271783	0	0	0.348|0.298	0.043|0.061	0.271	0	0.00934443	0	0.0216377	0.00724958	0.312259	FAR2	NA	N	N
chr12	39705218	39705355	39711874	39712003	-	39703387	39703568	39713707	39713815	NM_001173463	0.000184118	0.00556179	0.616|0.612	0.745|0.731	-0.124	7.47661	7.23899	30.225	1.5953	12.9144	0.0374728	KIF21A	NA	N	N
chr12	42745686	42745851	42792655	42792796	+	42729684	42729776	42835116	42835765	NM_201515	3.31e-05	0.00128289	0.531|0.511	0.619|0.683	-0.13	34.2312	44.279	22.4568	46.6864	43.0554	23.2963	PPHLN1	NA	Y	N
chr12	42748962	42749024	42792655	42792796	+	42729684	42729776	42835116	42835765	NM_001143789	2.38e-13	4.35e-11	0.279|0.248	0.482|0.532	-0.243	34.2312	44.279	22.4568	46.6864	43.0554	23.2963	PPHLN1	NA	Y	N
chr12	42748962	42749024	42768664	42768876	+	42729684	42729776	42781257	42781337	NM_001143789	5.85e-06	0.000278667	0.652|0.677	0.815|0.825	-0.155	34.2312	44.279	22.4568	46.6864	43.0554	23.2963	PPHLN1	NA	Y	N
chr12	49498528	49498668	49499706	49499740	-	49497469	49497596	49500743	49500828	NM_001300751	9.17e-06	0.000413913	0.991|1.0	0.94|0.749	0.151	9.45282	4.41988	10.8067	11.4291	12.9649	8.41134	LMBR1L	NA	N	N
chr12	53416276	53416411	53421565	53421703	+	53415589	53415644	53421798	53421972	NM_001417	0.000519347	0.0133509	0.611|0.564	0.75|0.818	-0.197	127.282	128.89	82.3184	141.13	137.49	78	EIF4B	NA	N	N
chr12	57008797	57009391	57011178	57011316	-	57007736	57007922	57029965	57030163	NM_013449	5.49e-07	3.39e-05	0.085|0.232	0.502|0.446	-0.316	16.7007	19.3916	33.5129	23.5792	22.9521	13.5005	BAZ2A	TF	N	N
chr12	76449812	76449941	76453577	76453658	-	76448798	76448870	76453917	76454059	NM_139207	2.09e-09	2.14e-07	0.803|0.835	0.668|0.73	0.12	322.306	285.005	115.617	195.714	469.604	97.8917	NAP1L1	NA	N	N
chr12	95650325	95650398	95650925	95651015	+	95645715	95645847	95656681	95656857	NR_038241	2.91e-10	3.43e-08	0.197|0.231	0.422|0.408	-0.201	15.9819	15.67	23.5219	27.3859	20.808	12.0502	VEZT	NA	Y	N
chr12	95650325	95650398	95656681	95656857	+	95645715	95645847	95660132	95660408	NR_038241	0.000391274	0.0105768	0.244|0.261	0.407|0.344	-0.123	15.9819	15.67	23.5219	27.3859	20.808	12.0502	VEZT	NA	Y	N
chr12	102547646	102547754	102558215	102558386	+	102517663	102517819	102559506	102559661	NM_017915	0.0016408	0.0341633	0.148|0.066	0.271|0.175	-0.116	9.13042	14.9658	4.71174	1.60298	7.93478	2.66173	PARPBP	NA	N	N
chr12	102569260	102569444	102576326	102576405	+	102559506	102559661	102589089	102589225	NM_017915	1.9e-05	0.000796583	0.344|0.388	0.594|0.711	-0.286	9.13042	14.9658	4.71174	1.60298	7.93478	2.66173	PARPBP	NA	N	N
chr12	104332117	104332237	104333286	104333403	+	104331472	104331584	104335187	104335325	NM_003299	3.23e-08	2.71e-06	0.774|0.808	0.686|0.661	0.118	580.589	378.402	532.744	643.991	157.045	258.371	HSP90B1	NA	N	N
chr12	104682708	104682818	104705067	104705190	+	104680459	104681124	104707022	104707095	NM_003330	6.56e-12	1.01e-09	0.056|0.069	0.193|0.216	-0.142	25.6588	55.4114	54.3446	82.9806	35.2085	202.781	TXNRD1	NA	Y	N
chr12	104682708	104682818	104705067	104705190	+	104680459	104680887	104707022	104707095	NM_182729	2.52e-05	0.00102785	0.538|0.564	0.66|0.692	-0.125	25.6588	55.4114	54.3446	82.9806	35.2085	202.781	TXNRD1	NA	Y	N
chr12	110895314	110895439	110897499	110897667	-	110893619	110893735	110902910	110903019	NM_001164373	0.000745905	0.0181247	0.396|0.351	0.466|0.562	-0.141	25.0912	32.0125	16.4286	12.1927	22.399	9.58153	GPN3	NA	Y	N
chr12	122468605	122468687	122473236	122473333	+	122459791	122460089	122481791	122481959	NM_020993	0.000132569	0.00421174	0.62|0.624	0.404|0.449	0.196	4.2176	5.39504	4.83063	6.53509	24.8244	3.48723	BCL7A	NA	N	N
chr12	123065149	123065217	123067251	123067532	+	123064451	123064524	123068824	123068997	NM_014708	0.00159082	0.0332479	0.345|0.337	0.532|0.531	-0.191	13.6232	14.4309	9.67127	1.93688	15.7258	3.35311	KNTC1	NA	N	N
chr12	133146920	133147126	133147892	133148110	+	133146511	133146827	133148873	133148930	NM_001142641	0.000156532	0.00482065	0.857|0.792	0.687|0.687	0.137	30.2369	35.5754	34.0768	16.9083	25.0087	11.5617	FBRSL1	NA	Y	N
chr12	133389892	133390005	133393125	133393398	-	133384476	133385135	133398581	133398897	NM_001172557	0.000374643	0.010278	0.349|0.294	0.21|0.182	0.126	4.54772	6.47941	16.8485	16.7055	3.97294	43.3701	GOLGA3	NA	Y	N
chr13	24591805	24591840	24796956	24798720	+	24557865	24558072	24823614	24823980	NM_001286792	0.00110816	0.0250037	0.0|0.0	0.377|0.263	-0.32	6.49872	10.0151	9.88299	4.47857	7.97164	5.37789	SPATA13	NA	N	N
chr13	37598171	37598330	37598476	37598579	-	37596147	37596454	37599456	37599574	NM_001278480	1.43e-08	1.26e-06	0.834|0.838	0.711|0.698	0.132	24.6134	31.6413	28.63	30.996	25.5888	18.2143	SUPT20H	NA	N	N
chr13	48660417	48660588	48664487	48664554	-	48657506	48657564	48669089	48669277	NM_014166	2.71e-07	1.79e-05	0.414|0.418	0.72|0.626	-0.257	13.1265	22.8561	16.3889	18.4648	25.5751	11.7886	MED4	coTF	Y	N
chr13	49580287	49580425	49649424	49649500	+	49550047	49550313	49688790	49688867	NM_001079673	5.08e-06	0.000247512	0.351|0.172	0.058|0.068	0.198	6.17657	10.021	48.4666	18.8939	13.8044	24.8579	FNDC3A	NA	Y	N
chr13	49649424	49649500	49688790	49688867	+	49580287	49580425	49705272	49705510	NR_103528	1.44e-07	1.04e-05	0.072|0.148	0.25|0.244	-0.137	6.17657	10.021	48.4666	18.8939	13.8044	24.8579	FNDC3A	NA	Y	N
chr13	53240946	53241054	53250364	53250455	+	53239771	53239868	53254108	53254290	NM_006704	0	0	0.196|0.083	0.428|0.462	-0.305	24.6525	41.5061	25.4498	34.3916	19.5399	18.2249	SUGT1	NA	Y	N
chr13	53250364	53250455	53254108	53254290	+	53240946	53241054	53261868	53262433	NM_006704	2.02e-08	1.73e-06	0.435|0.43	0.265|0.294	0.153	24.6525	41.5061	25.4498	34.3916	19.5399	18.2249	SUGT1	NA	Y	N
chr13	115051993	115052104	115057108	115057267	+	115047495	115047602	115064314	115064475	NM_080687	0.000689678	0.0170398	0.093|0.115	0.215|0.248	-0.127	16.0194	14.5046	11.3873	13.3396	12.0898	10.5264	UPF3A	NA	N	N
chr14	21555159	21555264	21555478	21555622	+	21553847	21554025	21556126	21556257	NM_018071	3.42e-08	2.84e-06	0.764|0.766	0.556|0.574	0.2	6.79369	10.5059	9.35345	13.346	9.51618	15.2314	ARHGEF40	NA	Y	N
chr14	23816668	23816940	23818480	23818635	-	23816309	23816421	23820960	23821064	NM_020372	0.00253815	0.04717	0.521|0.474	0.606|0.667	-0.139	NA	NA	NA	NA	NA	NA	SLC22A17	NA	N	Y
chr14	23817369	23817515	23817714	23817880	-	23816668	23816940	23818480	23818635	NM_020372	0.001541	0.0323903	0.976|0.964	0.729|0.852	0.179	NA	NA	NA	NA	NA	NA	SLC22A17	NA	N	Y
chr14	35002649	35002745	35005299	35005481	-	34998563	34998681	35008760	35008943	NM_018453	3.63e-08	3e-06	0.327|0.352	0.487|0.546	-0.177	18.7313	37.6603	32.5689	40.2258	39.342	18.9368	EAPP	NA	Y	N
chr14	45700343	45700501	45705016	45705147	-	45696865	45697017	45706850	45706924	NM_018353	2.21e-06	0.000116716	0.239|0.243	0.355|0.403	-0.138	25.0244	31.4295	9.57011	9.87148	23.7175	2.92029	MIS18BP1	NA	N	N
chr14	50069087	50069186	50074117	50074839	+	50065414	50065921	50080973	50081390	NR_037793	0.000203172	0.00605464	0.577|0.66	0.765|0.769	-0.148	20.5368	32.379	12.5926	11.7206	15.9369	7.61869	LRR1	NA	N	N
chr14	50069087	50069186	50074117	50074839	+	50068259	50068367	50080973	50081390	NR_037793	0.000239155	0.00699497	0.326|0.458	0.597|0.614	-0.213	20.5368	32.379	12.5926	11.7206	15.9369	7.61869	LRR1	NA	N	N
chr14	50300140	50300214	50301080	50301167	-	50298924	50298995	50304856	50304924	NM_004713	0.00074287	0.0180907	0.43|0.552	0.302|0.311	0.184	309.439	142.332	159.989	247.651	357.101	995.948	NEMF	NA	N	N
chr14	58740696	58740728	58752308	58752474	-	58732082	58734111	58758352	58758425	NR_029434	7.98e-08	6.04e-06	0.359|0.253	0.078|0.103	0.215	7.95064	8.96575	7.47435	9.17443	9.60265	5.20976	PSMA3-AS1	NA	N	N
chr14	58890725	58890813	58893771	58893960	-	58878624	58878689	58894109	58894332	NM_012460	4.75e-06	0.000234363	0.215|0.125	0.442|0.366	-0.234	10.4513	15.8898	10.1678	15.7779	11.5302	6.55771	TIMM9	NA	Y	N
chr14	59757934	59758024	59781997	59782069	+	59730158	59730378	59787207	59787302	NM_001270520	1.64e-07	1.16e-05	0.6|0.621	0.787|0.764	-0.165	10.0423	10.9367	18.3933	5.25896	8.60526	3.04348	DAAM1	NA	N	N
chr14	64877807	64877867	64879189	64879243	+	64867510	64867595	64882075	64882212	NM_005956	2.69e-05	0.0010949	0.186|0.197	0.451|0.325	-0.197	45.8481	51.7452	11.2661	12.8787	10.1126	12.3419	MTHFD1	NA	N	N
chr14	74766250	74766378	74766852	74766971	-	74764632	74764772	74769577	74769767	NM_005050	5.23e-05	0.0018757	0.435|0.486	0.616|0.609	-0.152	14.2027	11.6478	7.41639	7.41418	13.9027	5.53582	ABCD4	NA	N	N
chr14	93730130	93730339	93760203	93761283	-	93727947	93728023	93762315	93762503	NM_001002860	5.25e-14	1.08e-11	0.801|0.815	0.546|0.566	0.252	9.64869	13.1789	17.7465	15.9877	8.38348	12.5811	BTBD7	NA	Y	N
chr14	97026985	97027048	97029155	97029230	+	97022511	97022750	97031291	97033453	NM_032632	0.000111564	0.00366011	0.695|0.667	0.558|0.588	0.108	52.3775	82.1042	191.168	57.2104	61.7418	43.8527	PAPOLA	NA	Y	N
chr14	103964838	103964865	103966492	103966537	+	103958113	103958371	103969218	103970166	NM_001128918	3.52e-06	0.000178277	0.184|0.336	0.627|0.704	-0.405	17.3108	28.5604	33.5699	33.7162	26.5862	23.6605	MARK3	NA	Y	N
chr15	22864186	22864369	22866715	22866800	+	22862934	22863123	22866895	22867016	NM_052903	0.00169482	0.0350897	0.472|0.403	0.296|0.259	0.16	4.58832	7.02386	4.34008	7.29064	5.40153	5.2718	TUBGCP5	NA	N	N
chr15	23014437	23014528	23021197	23021429	-	23012278	23012439	23034146	23034427	NM_001008892	0.00267895	0.0491185	0.58|0.533	0.625|0.702	-0.107	42.683	52.8128	49.5484	43.5202	18.3793	24.4748	NIPA2	NA	Y	N
chr15	25131662	25131736	25165157	25165271	+	25101697	25101863	25207260	25207356	NM_022805	2.13e-11	3.01e-09	0.204|0.238	0.572|0.551	-0.341	356.217	359.675	116.765	107.623	153.82	143.947	SNRPN	NA	N	N
chr15	42052520	42052727	42053936	42054048	+	42049985	42050037	42054326	42054560	NM_001080541	4.39e-05	0.00162312	0.203|0.213	0.35|0.337	-0.136	5.35915	4.33907	5.91458	2.71641	3.47376	5.42869	MGA	TF	Y	N
chr15	42820459	42820618	42821872	42822017	+	42807434	42807552	42823610	42825259	NM_003825	0.00206791	0.0403021	0.57|0.593	0.476|0.479	0.104	14.1234	26.6602	32.9669	33.0923	8.00589	31.7922	SNAP23	NA	Y	N
chr15	44093329	44093385	44093715	44093767	+	44092618	44092982	44093908	44094769	NM_016400	0.000127628	0.00406643	0.254|0.288	0.394|0.349	-0.1	169.47	229.62	231.007	371.469	122.072	137.771	HYPK	NA	Y	N
chr15	50578264	50578380	50581679	50581865	-	50569388	50570981	50592985	50593099	NM_005254	5.61e-05	0.00200703	0.543|0.422	0.651|0.69	-0.188	12.472	25.4635	28.9103	12.405	18.9769	10.8354	GABPB1	coTF	Y	N
chr15	51975415	51975631	51980456	51980599	+	51975275	51975321	51981415	51981565	NM_013243	3.93e-10	4.39e-08	0.699|0.688	0.457|0.51	0.21	59.4636	24.9482	8.33705	0.0208747	0.151122	0	SCG3	NA	N	N
chr15	55526979	55527154	55562362	55562482	-	55522598	55522684	55581913	55582013	NM_183235	0.00173298	0.035746	0.071|0.082	0.298|0.247	-0.196	1.66333	4.08043	3.46369	14.8239	1.95387	8.81478	RAB27A	NA	N	N
chr15	59209133	59209198	59224554	59224642	-	59205697	59205895	59225602	59225852	NM_001013843	6.79e-06	0.000319276	0.338|0.336	0.458|0.489	-0.137	60.453	66.3242	58.8933	32.2891	35.662	14.4208	SLTM	NA	Y	N
chr15	65411713	65411801	65412055	65412292	-	65409716	65411178	65421369	65421508	NM_005707	4.22e-06	0.0002103	0.786|0.816	0.645|0.691	0.133	11.6228	10.4944	8.75124	15.024	19.8467	8.70289	PDCD7	NA	N	N
chr15	65897466	65897574	65899496	65899780	-	65892111	65892267	65903435	65903627	NR_045104	0.000846246	0.0199917	0.332|0.34	0.459|0.498	-0.143	15.1153	20.374	20.5114	18.7028	20.0533	13.1614	VWA9	NA	N	N
chr15	74630911	74631109	74640240	74640396	-	74630102	74630444	74659657	74660081	NM_000781	1.81e-10	2.2e-08	0.0|0.0	0.485|0.508	-0.496	1.4171	2.20254	172.571	0.0504979	0.529992	0.121273	CYP11A1	NA	N	N
chr15	74631577	74631656	74640240	74640396	-	74630911	74631109	74659657	74660081	NM_000781	3.56e-10	4.04e-08	0.0|0.0	0.247|0.295	-0.271	1.4171	2.20254	172.571	0.0504979	0.529992	0.121273	CYP11A1	NA	N	N
chr15	74631927	74632094	74640240	74640396	-	74631577	74631656	74658056	74658553	NM_001099773	0	0	0.465|0.389	0.016|0.021	0.409	1.4171	2.20254	172.571	0.0504979	0.529992	0.121273	CYP11A1	NA	N	N
chr15	74631927	74632094	74640240	74640396	-	74631577	74631656	74659657	74660081	NM_000781	2.06e-07	1.41e-05	0.0|0.0	0.367|0.397	-0.382	1.4171	2.20254	172.571	0.0504979	0.529992	0.121273	CYP11A1	NA	N	N
chr15	74637384	74637584	74640240	74640396	-	74636129	74636333	74659657	74660081	NM_000781	0.000520464	0.0133509	0.212|0.0	0.403|0.447	-0.319	1.4171	2.20254	172.571	0.0504979	0.529992	0.121273	CYP11A1	NA	N	N
chr15	75197494	75197572	75198618	75198706	-	75192327	75195127	75198927	75199462	NM_020447	0.000216851	0.00641044	0.853|0.715	0.519|0.568	0.241	11.1534	7.88809	10.4016	18.0446	19.9914	11.0794	FAM219B	NA	N	N
chr16	304379	304680	309481	309598	+	299547	299653	309967	310159	NM_032039	8.39e-06	0.000384956	0.72|0.728	0.587|0.619	0.121	49.3463	25.6416	28.0458	50.9769	34.5995	35.4327	FAM234A	NA	Y	N
chr16	347721	348251	354303	354441	-	343487	343718	359972	360069	NM_003502	6.55e-15	1.57e-12	0.957|1.0	0.742|0.664	0.275	13.5653	20.5916	10.0962	7.68056	13.1754	8.56266	AXIN1	NA	Y	N
chr16	11935763	11935857	11941524	11941663	-	11935551	11935677	11944135	11944275	NM_015659	1.97e-10	2.34e-08	0.363|0.366	0.546|0.538	-0.178	92.3613	136.903	74.0777	59.1704	52.0799	56.8005	RSL1D1	NA	Y	N
chr16	11935763	11935857	11940357	11940459	-	11935551	11935677	11940551	11940700	NM_015659	5.21e-07	3.26e-05	0.196|0.213	0.331|0.314	-0.118	92.3613	136.903	74.0777	59.1704	52.0799	56.8005	RSL1D1	NA	Y	N
chr16	25182034	25182126	25186257	25186355	+	25180432	25180534	25189321	25189551	NM_001032391	2.49e-06	0.000129082	0.514|0.462	0.663|0.642	-0.165	29.6876	36.2153	35.1018	21.5436	35.9512	19.6609	LCMT1	NA	N	N
chr16	28993676	28993866	28994177	28994243	+	28992790	28992936	28994512	28994611	NM_001142449	3.26e-07	2.11e-05	0.097|0.089	0.193|0.209	-0.108	27.6158	18.1261	34.111	47.9915	11.6765	27.9226	SPNS1	NA	Y	N
chr16	30677832	30677862	30678239	30678311	+	30676958	30677027	30678640	30678758	NM_001105079	0.000382683	0.0104468	0.229|0.133	0.008|0.013	0.17	2.80936	3.98392	61.4521	31.6293	12.6233	22.0597	FBRS	NA	Y	N
chr16	46729473	46729586	46729928	46729997	+	46727004	46727094	46731369	46732306	NM_014321	1.5e-11	2.21e-09	0.235|0.258	0.496|0.424	-0.213	27.9907	42.311	34.1672	6.07416	34.5198	7.50777	ORC6	NA	N	N
chr16	85667519	85667738	85682157	85682357	+	85646841	85647004	85687883	85688056	NM_014615	2.44e-13	4.35e-11	0.215|0.212	0.068|0.077	0.141	11.0804	6.80335	52.3301	17.2808	2.16067	10.622	GSE1	NA	N	N
chr16	85743769	85743913	85768795	85768841	-	85741123	85741672	85784531	85784689	NM_206967	0.000867259	0.0203576	0.609|0.548	0.822|0.799	-0.232	0.131364	0.230357	0.631501	0	0	0	C16orf74	NA	N	N
chr16	89288499	89288591	89289564	89289691	+	89287404	89287560	89291126	89291210	NM_001201407	0.000612515	0.0154259	0.424|0.462	0.613|0.684	-0.206	4.62809	5.70668	4.98979	2.06249	3.36007	1.32508	ZNF778	TF	N	N
chr17	5276608	5276749	5280410	5280600	+	5271664	5271763	5281471	5281527	NM_001083585	7.32e-06	0.000341355	0.461|0.468	0.616|0.645	-0.166	18.4862	18.4638	18.4002	26.2318	21.9904	15.2311	RABEP1	NA	Y	N
chr17	5291098	5291224	5292121	5292280	-	5290924	5290990	5294880	5294982	NM_002532	0.000278138	0.00788909	0.429|0.422	0.539|0.56	-0.124	23.6618	45.1314	21.0908	14.547	16.7028	14.4515	NUP88	NA	N	N
chr17	16331630	16331701	16338203	16338283	+	16330762	16330861	16340102	16340317	NM_016113	0.00146331	0.0309808	0.416|0.384	0.612|0.565	-0.189	0.961952	0.602648	87.5854	57.0476	0.261648	12.3928	TRPV2	NA	N	N
chr17	19185267	19185390	19186262	19187027	+	19140689	19140844	19213197	19213310	NM_148921	0.00141316	0.0303377	0.413|0.486	0.601|0.597	-0.149	9.28323	12.796	16.7364	16.0438	9.67815	13.1724	EPN2	NA	N	N
chr17	27896335	27896377	27898608	27898737	+	27896035	27896104	27898874	27899075	NM_138349	0.00231956	0.0440637	0.359|0.312	0.553|0.601	-0.241	12.5906	5.18521	11.0136	16.0409	15.521	25.5102	TP53I13	NA	N	N
chr17	35931889	35932086	35936438	35936516	-	35930735	35930984	35944755	35944867	NM_001163546	1.75e-08	1.53e-06	0.354|0.241	0.017|0.026	0.276	5.53223	6.36847	8.60663	8.98779	8.25915	10.2867	SYNRG	NA	N	N
chr17	41622342	41622390	41622641	41622735	-	41613793	41613847	41623552	41623800	NM_001261437	0.000127284	0.00406643	0.204|0.339	0.665|0.596	-0.359	52.5884	65.5728	24.0324	14.8755	13.914	5.67257	ETV4	TF	N	N
chr17	42188096	42188168	42194861	42195072	-	42170942	42171202	42200871	42201014	NM_005474	0.00193612	0.0386722	0.687|0.606	0.525|0.457	0.156	8.96952	9.4293	19.1914	14.7897	18.1932	5.94643	HDAC5	CRF	N	N
chr17	42188096	42188171	42194861	42195072	-	42170942	42171202	42200871	42201014	NM_001015053	0.00223442	0.0428884	0.697|0.617	0.539|0.468	0.153	8.96952	9.4293	19.1914	14.7897	18.1932	5.94643	HDAC5	CRF	N	N
chr17	48266528	48266636	48267039	48267093	-	48266263	48266371	48267219	48267273	NM_000088	0.000481932	0.0126262	0.358|0.371	0.443|0.517	-0.115	72.4499	12.1152	493.634	0	12.3681	0	COL1A1	NA	N	N
chr17	56774053	56774220	56780556	56780690	+	56772291	56772550	56787219	56787351	NM_058216	0.00239609	0.0452069	0.299|0.253	0.4|0.45	-0.149	8.55909	14.9489	9.9365	7.05106	12.4057	8.70429	RAD51C	NA	Y	N
chr17	58348710	58348842	58365883	58366043	-	58346810	58346918	58372043	58372162	NM_032582	1.38e-05	0.000590247	0.547|0.524	0.305|0.378	0.194	13.3104	13.4794	7.04743	15.1413	7.14436	12.0184	USP32	NA	N	N
chr17	60002321	60002460	60003712	60004023	-	59999085	59999188	60005014	60005377	NR_026641	0.000434038	0.0115077	0.571|0.635	0.377|0.27	0.279	9.69075	10.8281	40.3091	13.3217	12.5948	13.7471	INTS2	NA	N	N
chr17	61829299	61829467	61829679	61829789	-	61822609	61824321	61830100	61830159	NM_020198	3.57e-05	0.0013718	0.376|0.343	0.5|0.461	-0.121	53.2923	41.4418	43.2471	37.902	17.9094	24.2835	CCDC47	NA	Y	N
chr17	77079101	77079205	77079563	77079672	+	77077979	77078145	77079842	77080033	NM_001042573	0.00126427	0.0274612	0.357|0.429	0.588|0.644	-0.223	4.52592	2.75156	9.60823	3.3953	5.93397	3.52934	ENGASE	NA	N	N
chr18	21752339	21752447	21761108	21761243	-	21751372	21751462	21776088	21776164	NM_001242508	0.000433397	0.0115077	0.239|0.269	0.335|0.416	-0.121	30.0404	19.6547	18.7679	23.9505	24.4125	20.3623	OSBPL1A	NA	N	N
chr18	29703480	29703537	29704696	29704808	+	29672568	29672849	29706655	29706763	NM_198128	0.000284213	0.00801597	0.224|0.137	0.481|0.475	-0.297	12.9165	27.9836	3.60332	3.94612	13.3081	3.00641	RNF138	TF	N	N
chr18	47801346	47801415	47801498	47801615	-	47799933	47800233	47801969	47802098	NM_001204142	0.00214229	0.0412634	0.298|0.488	0.561|0.68	-0.228	10.2837	16.9788	21.5782	20.9796	14.9215	16.0751	MBD1	TF	Y	N
chr18	51715243	51715381	51731367	51731527	-	51692445	51692536	51750387	51751158	NM_003927	0	0	0.977|0.987	0.453|0.488	0.511	7.89036	8.20166	17.2556	19.9446	9.68429	9.29109	MBD2	TF	Y	N
chr18	57014744	57014803	57016344	57016468	-	57013150	57013283	57020433	57020533	NM_005570	8.95e-11	1.15e-08	0.267|0.304	0.433|0.467	-0.165	121.322	74.2846	182.93	190.235	216.705	89.6223	LMAN1	NA	Y	N
chr18	61026968	61027025	61030011	61030101	-	61022436	61022532	61034243	61034506	NM_002035	0	0	1.0|0.994	0.667|0.708	0.309	14.7539	11.0392	10.0705	20.6502	7.25644	11.5343	KDSR	NA	Y	N
chr18	77679183	77679400	77693968	77694022	-	77662419	77664183	77703328	77703462	NM_025078	6.88e-15	1.59e-12	0.01|0.0	0.279|0.232	-0.251	4.9499	3.73798	8.09195	13.2391	10.334	17.4873	PQLC1	NA	Y	Y
chr19	6213949	6214049	6217964	6218052	-	6213736	6213808	6222131	6222695	NM_005934	0	0	0.934|0.948	0.775|0.718	0.195	14.9974	23.6909	96.6208	46.3299	25.1026	31.9017	MLLT1	NA	Y	N
chr19	8486672	8486900	8495541	8495751	+	8478186	8478304	8503271	8503899	NM_016496	0.00255868	0.0472552	0.168|0.197	0.297|0.354	-0.143	7.91974	4.06736	8.82653	20.0668	8.87445	11.7546	42065	NA	Y	N
chr19	9678770	9678851	9679677	9679758	-	9676403	9677785	9695136	9695209	NM_001008727	0.000126866	0.00406559	0.251|0.257	0.366|0.397	-0.128	40.2772	25.5434	10.2802	4.84031	17.2959	4.75219	ZNF121	TF	Y	N
chr19	9968390	9968537	9971320	9971470	-	9967938	9968158	10046979	10047228	NM_058164	1.54e-07	1.1e-05	0.308|0.339	0.16|0.137	0.175	51.3459	29.2226	9.6886	5.12927	9.64961	12.756	OLFM2	NA	N	N
chr19	10906736	10906875	10909161	10909248	+	10906047	10906115	10912963	10913034	NM_001190716	0	0	0.036|0.031	0.184|0.19	-0.153	26.5827	34.1911	48.5277	42.473	24.3182	39.1263	DNM2	NA	Y	N
chr19	16964953	16965072	16973162	16973370	+	16963879	16963969	16973694	16973790	NM_015260	0	0	0.943|0.961	0.739|0.767	0.199	17.4755	23.9588	66.4126	20.3639	11.4582	17.6177	SIN3B	coTF	N	N
chr19	30311608	30311755	30312628	30312724	+	30308312	30308448	30312902	30313037	NM_001238	0.000453706	0.0119718	0.666|0.717	0.596|0.576	0.106	21.9633	27.9784	298.966	8.05568	9.4483	2.02792	CCNE1	coTF	N	N
chr19	34706500	34706566	34710295	34710478	+	34699833	34699956	34710610	34710782	NM_001114093	0.00147049	0.0310261	0.329|0.331	0.479|0.489	-0.154	40.9266	58.8021	44.7607	32.8866	39.2521	30.4454	LSM14A	NA	Y	N
chr19	35749847	35749967	35753448	35753595	+	35741217	35741562	35757261	35757435	NM_001260489	4.49e-06	0.000222483	0.335|0.333	0.45|0.473	-0.128	0.142313	0.14988	0.214544	0.216886	0.201576	0.260961	LSR	NA	N	Y
chr19	36235526	36235639	36236025	36236113	-	36235223	36235322	36236248	36236343	NR_110173	6.19e-05	0.00217816	0.44|0.288	0.667|0.67	-0.305	NA	NA	NA	NA	NA	NA	U2AF1L4	NA	Y	N
chr19	36235526	36235639	36236025	36236088	-	36235223	36235322	36236248	36236343	NR_110171	0.000811031	0.0193249	0.518|0.406	0.697|0.704	-0.238	5.5683	4.937	4.43358	5.28488	4.26827	2.1642	U2AF1L4	NA	Y	N
chr19	42713851	42713992	42719284	42719404	-	42702744	42703981	42721783	42721944	NR_073046	0.000234247	0.00686959	0.623|0.724	0.483|0.485	0.19	13.1856	13.7902	35.5463	14.9363	17.3847	6.31903	DEDD2	NA	N	N
chr19	44156376	44156523	44159590	44159725	-	44150246	44150700	44160630	44160792	NM_001005376	0.000141089	0.0044441	0.715|0.701	0.845|0.872	-0.151	20.1353	7.00566	11.2359	81.2132	11.579	39.5906	PLAUR	NA	N	N
chr19	46319739	46319835	46320055	46320232	-	46319108	46319441	46321216	46321404	NM_004819	0.000795053	0.0189851	0.571|0.555	0.66|0.698	-0.116	17.6042	19.4621	25.5965	21.8172	21.3785	26.8366	SYMPK	NA	Y	N
chr19	50017138	50017390	50027763	50028033	+	50015535	50016007	50028713	50028830	NM_001136019	6.24e-07	3.79e-05	1.0|0.636	0.044|0.0	0.796	16.387	6.13417	15.003	149.431	8.65498	94.6979	FCGRT	NA	N	N
chr19	50017138	50017390	50027763	50028033	+	50016643	50016730	50028713	50028830	NM_001136019	0.000205908	0.00611969	0.723|0.722	0.469|0.462	0.257	16.387	6.13417	15.003	149.431	8.65498	94.6979	FCGRT	NA	N	N
chr19	50027763	50028033	50028713	50028830	+	50017138	50017390	50029266	50029685	NM_001136019	9.17e-05	0.0031114	0.028|0.097	0.241|0.147	-0.132	16.387	6.13417	15.003	149.431	8.65498	94.6979	FCGRT	NA	N	N
chr19	50315507	50315592	50315871	50315993	-	50314887	50314956	50316252	50316567	NM_025129	0.00223944	0.0429103	0.625|0.653	0.498|0.416	0.182	5.60517	4.69089	2.63433	2.50021	7.4609	4.92983	FUZ	NA	N	N
chr19	54042469	54042536	54059098	54059162	+	54041332	54041550	54072557	54072639	NM_001079906	4.36e-05	0.00161933	0.02|0.028	0.138|0.148	-0.119	12.1666	9.2021	10.3686	2.21154	9.32076	2.23828	ZNF331	TF	N	N
chr19	54705354	54705477	54710143	54710330	+	54705027	54705149	54711265	54711515	NM_001013	0.000394575	0.0106401	0.555|0.569	0.697|0.674	-0.123	0.0540461	0.0213607	0.106345	0.372928	0.00969605	0.254241	RPS9	NA	Y	N
chr19	55591496	55591646	55592139	55592222	+	55587775	55587829	55592598	55592860	NM_133180	0.000758289	0.0183449	0.0|0.016	0.141|0.127	-0.126	0.23176	0.255335	0.435033	0.100483	0.283604	0.012475	EPS8L1	NA	N	N
chr2	20405103	20405185	20424562	20424847	-	20403573	20404052	20425022	20425194	NM_001006946	0	0	0.139|0.091	0.009|0.011	0.105	23.8278	17.2188	207.067	5.29088	24.9814	14.2928	SDC1	NA	Y	N
chr2	36669757	36669878	36691676	36691798	+	36623756	36623930	36704031	36704214	NM_016441	5.45e-06	0.00026296	0.204|0.218	0.07|0.082	0.135	10.1311	10	33.506	57.0434	4.53228	112.117	CRIM1	NA	N	Y
chr2	70008651	70008706	70015185	70015273	+	69969126	69969307	70031664	70031759	NM_001153	2.38e-05	0.000977777	0.192|0.076	0.03|0.021	0.109	38.9663	56.3202	36.8062	45.7566	43.3627	41.5437	ANXA4	NA	N	N
chr2	71371557	71371668	71375128	71375236	+	71368361	71368499	71376352	71376583	NM_005791	4e-07	2.56e-05	0.438|0.421	0.562|0.597	-0.15	26.9732	55.57	31.6059	30.8365	18.9983	9.22762	MPHOSPH10	NA	Y	N
chr2	71653589	71654544	71655676	71655781	+	71651779	71651845	71658456	71658558	NM_001252612	8.01e-06	0.00036888	0.538|0.578	0.416|0.383	0.159	32.9321	30.0431	26.9606	16.6837	28.5222	11.6154	ZNF638	NA	Y	N
chr2	74598663	74598855	74605126	74605372	-	74598105	74598303	74618920	74619214	NM_001190836	0.000254288	0.00735969	0.342|0.365	0.451|0.478	-0.111	27.7809	47.3226	39.3003	55.6724	28.1423	86.7191	DCTN1	NA	N	N
chr2	74884979	74885078	74889858	74889952	+	74884691	74884751	74900583	74900703	NM_004263	0.00207992	0.0403021	0.378|0.36	0.077|0.063	0.299	1.09309	0.422379	0.84837	2.04574	1.97475	1.3869	SEMA4F	NA	N	Y
chr2	85533574	85533682	85534764	85534840	+	85533328	85533488	85536151	85537511	NM_031283	0.000370148	0.0102309	0.503|0.464	0.357|0.357	0.127	100.09	51.173	18.8791	18.1015	48.2278	15.7195	TCF7L1	TF	N	N
chr2	85850748	85850905	85852661	85852814	+	85848607	85848702	85857843	85858069	NR_046347	0.000266605	0.00765606	0.157|0.104	0.272|0.218	-0.114	39.1733	52.8764	31.3314	33.4992	41.9644	29.756	USP39	NA	Y	N
chr2	97532019	97532168	97533514	97533660	-	97531603	97531666	97535612	97535735	NM_017789	6.01e-07	3.67e-05	0.095|0.106	0.213|0.226	-0.119	2.16712	0.628906	2.19843	0.379008	4.12532	0.176631	SEMA4C	NA	N	N
chr2	99787805	99787892	99787972	99788109	-	99786999	99787115	99790377	99790479	NM_138798	5.78e-08	4.6e-06	0.538|0.571	0.358|0.374	0.189	32.2939	24.1084	24.8648	33.6531	26.3792	8.6512	MITD1	NA	Y	N
chr2	101883138	101883341	101885501	101885598	+	101881306	101881509	101885677	101886778	NM_017546	5.66e-05	0.0020169	0.844|0.763	0.712|0.662	0.116	22.0299	26.9452	27.7329	24.7366	18.1934	19.5052	CNOT11	NA	Y	N
chr2	106471503	106471745	106497783	106498505	+	106432886	106433070	106509437	106510730	NM_003581	0.000721995	0.0176993	0.66|0.603	0.549|0.5	0.107	27.0225	54.0488	36.763	53.4155	22.7343	18.802	NCK2	NA	N	N
chr2	121036193	121036354	121043449	121043658	+	121010413	121010556	121047155	121047333	NM_002881	0.00188805	0.0382312	0.232|0.219	0.085|0.163	0.102	8.10551	8.85089	44.785	44.4307	26.502	23.0441	RALB	NA	Y	Y
chr2	130921946	130922018	130925030	130925163	-	130914823	130914969	130929921	130930073	NR_033230	1.22e-06	6.92e-05	0.466|0.501	0.666|0.621	-0.16	NA	NA	NA	NA	NA	NA	SMPD4	NA	Y	N
chr2	136505836	136505939	136513086	136513261	+	136499188	136499581	136519387	136519481	NM_014607	2.12e-11	3.01e-09	0.121|0.114	0.267|0.254	-0.143	37.2139	39.2781	47.2031	69.0127	41.0638	38.1266	UBXN4	NA	Y	N
chr2	160585519	160585686	160599571	160599764	+	160568967	160569117	160604315	160605414	NM_001282806	0.00145761	0.0309315	0.827|0.835	0.691|0.752	0.109	21.5712	36.8362	35.2065	30.127	32.3312	24.7079	42070	NA	Y	N
chr2	192265474	192265561	192267357	192267444	+	192265107	192265194	192272840	192272915	NM_001161819	0.000296296	0.00827236	0.579|0.591	0.359|0.415	0.198	13.1373	23.6323	25.7009	27.7521	16.0211	88.7977	MYO1B	NA	N	N
chr2	201277033	201277142	201283972	201284219	+	201253945	201254006	201303844	201304051	NM_001282735	6.5e-09	5.99e-07	0.656|0.728	0.526|0.529	0.164	105.353	173.765	106.947	149.549	9.1604	100.712	SPATS2L	NA	N	N
chr2	216236831	216237023	216238044	216238134	-	216236631	216236738	216239936	216240116	NM_212478	1.44e-07	1.04e-05	0.593|0.608	0.707|0.755	-0.13	47.843	35.9102	0	0	11.8763	870.352	FN1	NA	Y	Y
chr2	216273020	216273149	216274285	216274462	-	216272830	216272920	216274656	216274837	NM_212474	6.13e-05	0.00216506	0.497|0.48	0.387|0.362	0.114	47.843	35.9102	0	0	11.8763	870.352	FN1	NA	Y	Y
chr2	228207460	228207535	228211941	228212100	+	228205007	228205096	228217229	228217289	NM_001277061	1.7e-11	2.48e-09	0.334|0.398	0.148|0.151	0.216	25.3864	32.9697	27.4341	40.8966	36.9148	47.0577	MFF	NA	Y	N
chr2	228211941	228212100	228217229	228217289	+	228205007	228205096	228220392	228220477	NM_001277061	0	0	0.16|0.152	0.495|0.494	-0.339	25.3864	32.9697	27.4341	40.8966	36.9148	47.0577	MFF	NA	Y	N
chr2	228211941	228212100	228217229	228217289	+	228207460	228207535	228220392	228220477	NM_001277061	6.08e-08	4.67e-06	0.09|0.146	0.268|0.347	-0.19	25.3864	32.9697	27.4341	40.8966	36.9148	47.0577	MFF	NA	Y	N
chr2	228212058	228212100	228217229	228217289	+	228205007	228205096	228220392	228220477	NM_001277068	3.82e-05	0.00144707	0.047|0.047	0.18|0.173	-0.13	NA	NA	NA	NA	NA	NA	MFF	NA	Y	N
chr2	242501762	242501891	242509539	242509703	+	242498145	242498408	242511711	242513553	NM_032515	0.00013727	0.0043486	0.07|0.093	0.199|0.167	-0.101	16.8045	26.5352	39.6686	16.6096	3.28368	23.9082	BOK	NA	N	N
chr20	489094	489304	508576	508693	-	485761	485873	524315	524482	NM_177559	1.07e-07	8.02e-06	0.136|0.146	0.282|0.255	-0.127	38.2434	58.2091	42.5128	33.7471	50.9315	23.781	CSNK2A1	NA	N	N
chr20	2636579	2636860	2637046	2637195	+	2636240	2636392	2637419	2637541	NR_027700	0	0	0.223|0.248	0.447|0.498	-0.237	377.972	321.762	74.4097	62.1154	79.593	43.1036	NOP56	NA	Y	N
chr20	2636579	2636680	2637046	2637195	+	2636240	2636392	2637419	2637541	NM_006392	0	0	0.205|0.232	0.445|0.496	-0.252	377.972	321.762	74.4097	62.1154	79.593	43.1036	NOP56	NA	Y	N
chr20	31376659	31376818	31381341	31381401	+	31375035	31375257	31383214	31383340	NM_006892	0.00208145	0.0403021	0.354|0.364	0.499|0.478	-0.13	338.545	213.865	26.1771	2.50416	28.0359	1.05913	DNMT3B	coTF	N	N
chr20	35862422	35862498	35864982	35865112	+	35860698	35860794	35869705	35870025	NM_002951	3.55e-15	8.73e-13	0.238|0.226	0.431|0.403	-0.185	1128.3	644.781	1052.13	1189.16	395.101	192.162	RPN2	NA	Y	N
chr20	39690033	39690130	39704810	39704934	+	39658070	39658095	39706221	39706277	NM_003286	0.00010271	0.00345156	0.268|0.264	0.387|0.373	-0.114	115.46	191.629	240.667	89.1562	89.1678	45.7192	TOP1	NA	Y	Y
chr20	40141484	40141634	40143443	40143591	-	40127934	40127997	40161688	40162209	NM_032221	8.96e-08	6.74e-06	0.912|0.904	0.793|0.796	0.114	9.52549	5.51071	5.87628	4.01765	8.10141	9.45345	CHD6	CRF	N	N
chr20	45938799	45938948	45976599	45976670	-	45927472	45927691	45985400	45985633	NM_001281776	2.4e-13	4.35e-11	0.125|0.136	0.321|0.355	-0.207	55.0906	28.6182	33.9069	22.9157	33.042	8.18984	ZMYND8	NA	N	N
chr20	45938799	45938948	45976599	45976670	-	45927472	45927616	45985400	45985633	NM_001281782	1.87e-10	2.25e-08	0.346|0.3	0.566|0.637	-0.278	55.0906	28.6182	33.9069	22.9157	33.042	8.18984	ZMYND8	NA	N	N
chr21	35153764	35153852	35154297	35154437	+	35147271	35147412	35166644	35166772	NM_001001132	5.9e-05	0.00209617	0.339|0.361	0.466|0.466	-0.116	26.1307	28.3564	56.6349	22.9973	28.7311	18.0323	ITSN1	NA	N	N
chr21	40610404	40610499	40619626	40619758	-	40608520	40608710	40622721	40622815	NM_018963	2.82e-06	0.000145111	0.155|0.208	0.317|0.39	-0.172	4.20742	3.52012	4.51017	2.69206	5.06002	3.62248	BRWD1	NA	N	N
chr21	44473971	44474093	44476912	44476997	-	44473300	44473757	44478254	44478363	NM_001178009	1.7e-12	2.72e-10	0.715|0.686	0.857|0.879	-0.167	224.897	224.97	84.6275	80.0399	77.6309	69.8212	CBS	NA	N	N
chr21	45163604	45163688	45165959	45166006	+	45161547	45161652	45168875	45168961	NM_003681	0.00149873	0.0315618	0.78|0.788	0.623|0.676	0.135	11.8889	7.93393	11.803	19.7046	6.79146	17.1959	PDXK	NA	N	N
chr22	17621948	17622123	17623987	17624021	-	17619439	17619628	17625913	17626007	NM_033070	0.000493472	0.0128071	0.402|0.496	0.628|0.649	-0.19	34.7032	26.2018	10.181	10.7173	20.9531	8.98027	CECR5	NA	Y	N
chr22	21830932	21831053	21832078	21832204	-	21830290	21830449	21832285	21832390	NR_003700	0.000103475	0.00346673	0.517|0.674	0.814|0.839	-0.231	6.77499	6.15387	33.1704	9.4243	11.2544	5.14257	PI4KAP2	NA	N	N
chr22	35684230	35684400	35688984	35689107	+	35683339	35683445	35689599	35691800	NM_001003681	0.002517	0.0470066	0.748|0.72	0.615|0.628	0.113	20.2456	27.7524	14.5235	17.1032	31.4871	12.9661	HMGXB4	TF	Y	N
chr22	38273680	38274178	38282771	38282852	+	38271847	38272018	38284432	38284789	NM_001242923	2.45e-07	1.64e-05	0.343|0.304	0.47|0.46	-0.141	106.883	138.296	137.701	138.352	213.983	109.95	EIF3L	NA	Y	N
chr22	39441432	39441547	39445429	39445586	+	39440945	39441225	39448078	39448358	NM_145298	0.000958442	0.0221057	0.847|0.898	0.494|0.753	0.249	2.10635	1.87759	1.97334	6.55079	1.57743	3.14025	APOBEC3F	NA	N	N
chr22	40816850	40817104	40819539	40819689	-	40816408	40816580	40820209	40820385	NM_001282662	9.15e-05	0.0031114	0.459|0.478	0.594|0.62	-0.138	6.34027	6.96976	25.8263	10.62	8.62726	18.1877	MKL1	coTF	N	Y
chr22	40819539	40819689	40820209	40820385	-	40816850	40817104	40825609	40825771	NM_001282662	0.000791108	0.0189318	0.594|0.619	0.488|0.49	0.118	6.34027	6.96976	25.8263	10.62	8.62726	18.1877	MKL1	coTF	N	Y
chr3	28304781	28304871	28357823	28357914	+	28283123	28283303	28360999	28361263	NM_182523	2.04e-05	0.000851303	0.499|0.515	0.676|0.666	-0.164	143.114	124.092	70.2164	123.277	112.996	36.463	CMC1	NA	Y	N
chr3	32398864	32399038	32409363	32409480	+	32280170	32280611	32411375	32411813	NM_178868	3.88e-05	0.0014644	0.121|0.229	0.576|0.388	-0.307	8.75268	5.80806	2.06397	0.382717	9.93522	0.0782093	CMTM8	NA	N	Y
chr3	42240668	42240745	42242309	42242546	+	42236295	42236433	42243927	42245681	NM_001265610	0.00250483	0.0468585	0.614|0.545	0.693|0.684	-0.109	11.5551	15.2284	35.2003	14.413	20.5639	12.0312	TRAK1	NA	N	N
chr3	42243927	42244244	42251258	42251477	+	42242309	42242546	42260985	42261088	NM_001042646	0.000396537	0.0106669	0.66|0.724	0.825|0.812	-0.127	11.5551	15.2284	35.2003	14.413	20.5639	12.0312	TRAK1	NA	N	N
chr3	42251258	42251477	42260985	42261088	+	42243927	42244244	42264433	42267382	NM_001042646	0.00115639	0.0258283	0.514|0.49	0.609|0.633	-0.119	11.5551	15.2284	35.2003	14.413	20.5639	12.0312	TRAK1	NA	N	N
chr3	49508397	49508482	49524686	49524848	+	49507564	49507866	49547851	49548252	NM_001177634	0.000510371	0.0131838	0.366|0.071	0.736|0.566	-0.432	111.448	48.8692	176.849	63.7386	40.3925	31.3537	DAG1	NA	Y	N
chr3	107768465	107768498	107770785	107770817	-	107761940	107766139	107776323	107776416	NM_001777	0	0	0.474|0.554	0.866|0.896	-0.367	6.77457	2.42663	34.1883	34.8579	15.414	67.6019	CD47	NA	N	N
chr3	133672506	133672605	133673809	133674037	-	133670051	133670188	133692506	133692669	NM_005630	0.00224638	0.0429688	0.205|0.304	0.45|0.466	-0.204	1.04981	4.74694	188.716	0.817378	0.265584	0.440427	SLCO2A1	NA	N	Y
chr3	133692506	133692669	133698324	133698462	-	133672506	133672605	133748550	133748920	NM_005630	0.000109921	0.00363858	0.643|0.833	0.95|0.952	-0.213	1.04981	4.74694	188.716	0.817378	0.265584	0.440427	SLCO2A1	NA	N	Y
chr3	133901845	133901915	133907680	133907767	-	133894773	133894883	133910692	133910818	NM_002958	2.42e-09	2.41e-07	0.982|0.975	0.858|0.844	0.127	46.8962	62.2879	33.224	34.7807	41.6514	25.0279	RYK	NA	N	N
chr3	141712379	141712427	141713861	141713983	-	141697361	141697524	141724282	141724386	NM_006286	1.88e-06	9.97e-05	0.575|0.613	0.772|0.763	-0.174	9.17661	8.31081	3.89333	5.28834	17.1887	6.34856	TFDP2	TF	N	N
chr3	141712379	141712427	141713861	141713983	-	141697361	141697524	141719093	141719229	NM_001178140	3.26e-05	0.00127386	0.043|0.044	0.13|0.163	-0.103	9.17661	8.31081	3.89333	5.28834	17.1887	6.34856	TFDP2	TF	N	N
chr3	141713861	141713983	141724282	141724386	-	141712379	141712427	141811902	141811969	NM_001178139	7.55e-06	0.000350518	0.189|0.147	0.289|0.336	-0.145	9.17661	8.31081	3.89333	5.28834	17.1887	6.34856	TFDP2	TF	N	N
chr3	141724282	141724386	141811902	141811969	-	141713861	141713983	141820576	141820683	NM_001178138	1.32e-06	7.41e-05	0.073|0.058	0.174|0.16	-0.101	9.17661	8.31081	3.89333	5.28834	17.1887	6.34856	TFDP2	TF	N	N
chr3	142467099	142467302	142496473	142496605	+	142443265	142443573	142499675	142499871	NM_003304	8.48e-07	5.07e-05	0.325|0.293	0.119|0.127	0.186	3.78386	3.17594	4.17011	5.12564	5.09364	2.56361	TRPC1	NA	N	N
chr3	142769780	142769891	142772517	142772636	+	142761958	142762118	142773784	142773961	NM_001080415	0.000174411	0.00528299	0.628|0.657	0.531|0.53	0.112	45.0944	65.9615	26.8424	21.1401	31.0838	11.9731	U2SURP	NA	N	N
chr3	145794568	145794682	145795648	145795711	-	145791073	145791139	145796902	145797044	NM_182943	2.09e-13	3.92e-11	0.142|0.127	0.335|0.33	-0.198	23.9851	15.0019	59.0947	96.0301	3.87171	40.4313	PLOD2	NA	N	N
chr3	160129707	160129872	160130113	160130241	+	160122115	160122292	160131260	160131401	NM_001002800	6.08e-08	4.67e-06	0.358|0.411	0.536|0.551	-0.159	66.0613	84.6278	60.4009	36.925	108.845	17.8533	SMC4	NA	Y	N
chr3	160130113	160130241	160131260	160131401	+	160129707	160129872	160132154	160132305	NM_001002800	2.98e-07	1.94e-05	0.322|0.337	0.214|0.198	0.123	66.0613	84.6278	60.4009	36.925	108.845	17.8533	SMC4	NA	Y	N
chr3	160135510	160135744	160137145	160137331	+	160134038	160134203	160138527	160138689	NM_001002800	4.17e-07	2.65e-05	0.669|0.662	0.527|0.501	0.151	66.0613	84.6278	60.4009	36.925	108.845	17.8533	SMC4	NA	Y	N
chr3	160135510	160135744	160138527	160138689	+	160134038	160134203	160141212	160141438	NM_001002800	1.4e-05	0.000595466	0.535|0.556	0.432|0.397	0.131	66.0613	84.6278	60.4009	36.925	108.845	17.8533	SMC4	NA	Y	N
chr3	184033550	184033644	184033859	184034006	+	184033276	184033333	184035108	184035285	NM_001291157	0.000107434	0.00356693	0.384|0.384	0.502|0.494	-0.114	124.109	194.451	226.362	111.936	42.1344	112.268	EIF4G1	NA	Y	N
chr3	184033550	184033644	184033919	184034006	+	184032951	184033333	184035108	184035285	NM_182917	0.000123736	0.00398842	0.367|0.367	0.482|0.475	-0.111	124.109	194.451	226.362	111.936	42.1344	112.268	EIF4G1	NA	Y	N
chr3	185327034	185327138	185329438	185329533	+	185324117	185324286	185330394	185330446	NM_021627	0.000959726	0.0221057	0.779|0.799	0.695|0.671	0.106	12.5651	15.3329	13.4095	16.9399	12.4657	12.1337	SENP2	NA	Y	N
chr3	196202101	196202183	196210640	196210762	-	196195656	196199643	196214269	196214449	NM_152617	3.91e-05	0.00147073	0.717|0.766	0.631|0.574	0.139	26.4238	23.3364	20.5952	21.6753	23.4192	16.7844	RNF168	NA	N	N
chr4	39308211	39308321	39310255	39310652	-	39306433	39306548	39313064	39313169	NM_002913	3.58e-10	4.04e-08	0.729|0.722	0.511|0.555	0.193	27.0383	30.8922	24.6839	16.4161	22.6895	9.51165	RFC1	NA	Y	N
chr4	39322906	39322994	39328182	39328260	-	39322002	39322289	39329143	39329376	NM_002913	3.47e-05	0.00133593	0.282|0.281	0.408|0.408	-0.127	27.0383	30.8922	24.6839	16.4161	22.6895	9.51165	RFC1	NA	Y	N
chr4	48844652	48844706	48853822	48853992	+	48835417	48835498	48859229	48859382	NM_001168254	5.97e-05	0.00211616	0.196|0.18	0.277|0.309	-0.105	74.0094	62.0161	45.3589	67.0381	43.5126	36.1662	OCIAD1	NA	Y	N
chr4	48851963	48852099	48853822	48853992	+	48850415	48850463	48859229	48859382	NM_001168254	2.85e-05	0.00114186	0.375|0.372	0.484|0.511	-0.124	74.0094	62.0161	45.3589	67.0381	43.5126	36.1662	OCIAD1	NA	Y	N
chr4	48896022	48896070	48899820	48899874	-	48887396	48887582	48906500	48906628	NM_001286774	0.000690326	0.0170398	0.308|0.311	0.503|0.486	-0.185	187.515	229.668	119.747	61.7209	77.1706	12.0883	OCIAD2	NA	N	N
chr4	62542543	62542653	62598471	62599272	+	62452944	62453158	62679526	62679607	NM_015236	1.5e-07	1.08e-05	0.831|0.722	0.527|0.496	0.265	5.99101	5.96015	54.2636	6.76264	16.8012	3.66017	ADGRL3	NA	N	N
chr4	83799882	83800081	83803010	83803093	-	83796879	83796975	83812240	83812433	NM_001300745	7.61e-07	4.57e-05	0.407|0.384	0.28|0.234	0.138	26.924	47.594	125.581	145.917	32.9583	108.449	SEC31A	NA	Y	N
chr4	110384056	110384800	110394159	110394342	+	110354927	110355158	110412482	110412563	NM_001042734	0.00155971	0.0327214	0.224|0.258	0.335|0.389	-0.121	7.39634	11.4391	14.6395	18.3932	11.2027	13.6395	SEC24B	NA	Y	N
chr4	123818778	123818833	123833722	123833778	-	123813798	123814380	123838655	123838859	NM_198041	2.11e-07	1.43e-05	0.944|0.944	0.642|0.604	0.321	2.05206	1.4514	1.73726	4.46922	6.84129	3.08125	NUDT6	NA	N	N
chr4	125599830	125600060	125631154	125632429	-	125590138	125593689	125633612	125633887	NM_020337	0.000466697	0.0122561	0.441|0.374	0.527|0.594	-0.153	5.0142	4.84433	13.1785	11.5054	5.4564	9.75517	ANKRD50	NA	N	N
chr4	144354643	144354869	144378832	144378922	+	144336629	144336924	144380537	144380631	NM_207123	5.49e-06	0.000263737	0.728|0.811	0.554|0.532	0.227	2.30486	2.9032	11.3099	4.3649	4.84341	3.70483	GAB1	NA	N	N
chr4	148768301	148768373	148778703	148778805	+	148744046	148744108	148785996	148786107	NM_024605	3.34e-06	0.000170332	0.5|0.487	0.295|0.189	0.252	2.09362	9.8824	13.3777	21.23	0.717319	11.9825	ARHGAP10	NA	N	Y
chr4	153784757	153784866	153793603	153793716	+	153750776	153750878	153802114	153802336	NM_001287433	0.00112637	0.02526	0.384|0.316	0.49|0.448	-0.119	9.47372	21.654	13.2899	15.6519	11.8204	10.7996	ARFIP1	NA	Y	N
chr4	154318370	154318485	154330122	154330167	+	154315413	154315488	154335902	154336247	NM_032117	0.000260083	0.00748821	0.509|0.509	0.68|0.709	-0.185	21.7903	31.1953	8.69794	1.79444	27.4454	1.36676	MND1	NA	Y	N
chr4	183522076	183522314	183549803	183550042	+	183245098	183245405	183574923	183575046	NM_001080477	2.29e-11	3.21e-09	0.063|0.103	0.228|0.276	-0.169	20.295	6.80481	40.7278	0.117982	8.84132	7.65284	TENM3	NA	N	N
chr5	34941200	34941288	34944971	34945130	+	34938962	34939114	34945865	34945908	NM_001012339	1.72e-07	1.2e-05	0.173|0.164	0.28|0.309	-0.126	21.4759	24.6306	25.6333	28.5829	16.1924	20.0366	DNAJC21	NA	Y	N
chr5	36995723	36995906	37000474	37000672	+	36984777	36986403	37000918	37000990	NM_133433	0.000549605	0.0140333	0.302|0.35	0.411|0.458	-0.109	9.55009	13.7287	13.3054	11.4688	15.1971	9.47853	NIPBL	NA	Y	N
chr5	37058992	37059267	37060945	37061120	+	37057287	37057434	37063891	37064080	NM_133433	8.29e-05	0.00285622	0.664|0.629	0.495|0.505	0.147	9.55009	13.7287	13.3054	11.4688	15.1971	9.47853	NIPBL	NA	Y	N
chr5	43298619	43299077	43307867	43307926	-	43297103	43297268	43313457	43313614	NM_001098272	5.3e-06	0.000256768	0.591|0.546	0.401|0.366	0.185	109.807	191.957	117.585	181.382	186.326	6.39995	HMGCS1	NA	N	N
chr5	43547829	43548015	43555931	43556101	-	43543105	43543218	43556920	43557195	NM_182789	0.000215516	0.00638806	0.9|0.804	0.625|0.54	0.27	4.836	11.0823	10.7821	8.76497	13.4058	8.16367	PAIP1	NA	Y	N
chr5	54591206	54591352	54594418	54594492	-	54589844	54589973	54603214	54603521	NM_019030	0.000200324	0.00600213	0.134|0.171	0.261|0.258	-0.107	12.6583	20.0905	13.5766	25.917	9.30966	15.1182	DHX29	NA	Y	N
chr5	68522164	68522228	68524026	68524214	+	68513572	68513698	68525034	68525985	NM_033281	1.33e-15	3.35e-13	0.052|0.049	0.17|0.2	-0.135	17.1555	18.1103	15.2012	22.7057	12.1653	10.9993	MRPS36	NA	N	N
chr5	68667860	68668044	68669656	68669914	+	68666861	68666998	68670454	68670538	NM_133342	1.97e-07	1.35e-05	0.366|0.473	0.63|0.66	-0.226	10.467	13.7273	10.9087	11.9054	13.1249	6.28118	RAD17	NA	Y	N
chr5	70805291	70806978	70809011	70809234	+	70800447	70800578	70810770	70810949	NM_018429	5.65e-06	0.000270255	0.295|0.34	0.495|0.504	-0.182	8.3436	9.38907	40.3454	7.43925	4.62324	5.01616	BDP1	NA	N	N
chr5	80071512	80071577	80074538	80074655	+	80064653	80064822	80083383	80083491	NM_002439	0.000102056	0.00344002	0.156|0.176	0.352|0.324	-0.172	3.56736	4.30207	3.03129	3.68722	3.31944	3.49884	MSH3	NA	Y	N
chr5	93988976	93989126	93990334	93990457	+	93987406	93987550	93998002	93998056	NM_032290	1e-05	0.000448075	0.92|0.937	0.803|0.782	0.136	4.95634	8.0245	2.62769	1.64509	8.01175	1.40983	SLF1	NA	N	N
chr5	110837659	110837786	110840712	110840741	-	110836699	110836814	110842027	110842077	NM_001308059	0.00204896	0.0400944	0.0|0.0	0.271|0.031	-0.151	13.9416	21.8461	19.6241	62.1056	30.5265	4.60905	STARD4	NA	N	N
chr5	125801117	125801237	125805368	125805480	+	125758868	125759381	125807929	125807996	NM_001146321	1.87e-05	0.00078877	0.828|0.886	0.723|0.665	0.163	4.73533	2.64668	49.9354	14.874	1.96033	4.92654	GRAMD3	NA	N	N
chr5	134099593	134099782	134102606	134102750	+	134094423	134094645	134106592	134106689	NM_001300860	5.93e-12	9.23e-10	0.203|0.18	0.348|0.352	-0.158	46.9412	59.6075	37.0528	58.0698	34.0954	36.9792	DDX46	NA	Y	N
chr5	135369451	135369550	135379746	135379811	+	135364583	135364878	135382023	135382184	NM_000358	0.000690468	0.0170398	0.354|0.398	0.533|0.558	-0.17	9.19242	3.47366	0	2024.26	4.48868	871.286	TGFBI	NA	N	Y
chr5	139661033	139661118	139680000	139680167	-	139624634	139625642	139682625	139682689	NM_002622	8.22e-15	1.85e-12	0.795|0.774	0.592|0.576	0.201	119.382	169.514	142.513	197.221	148.912	49.2344	PFDN1	NA	N	N
chr5	148899852	148899951	148904607	148904734	-	148892632	148892772	148929637	148929744	NM_001271741	4.23e-08	3.44e-06	0.462|0.457	0.646|0.592	-0.159	46.7574	67.5886	134.038	100.968	59.315	112.343	CSNK1A1	NA	Y	N
chr5	149384413	149384552	149389673	149390171	+	149380168	149380742	149391817	149391916	NM_014983	3.73e-09	3.62e-07	0.493|0.568	0.273|0.329	0.229	8.66623	10.1799	16.622	16.9918	10.2575	11.9001	HMGXB3	TF	Y	N
chr5	162898368	162898469	162900184	162900259	+	162898190	162898277	162900384	162900563	NM_001142556	2.5e-09	2.47e-07	0.159|0.142	0.279|0.291	-0.135	49.8245	35.8942	19.5583	3.38218	39.9269	6.49178	HMMR	NA	N	N
chr5	175925914	175926086	175927003	175927147	+	175923486	175923664	175933768	175937075	NM_014613	0.000676376	0.0168424	0.611|0.624	0.533|0.502	0.1	36.7335	32.1334	41.5743	46.2899	17.5588	27.0383	FAF2	NA	Y	N
chr6	2896286	2896424	2900677	2900855	-	2895624	2895742	2903434	2903546	NM_004155	0.00117797	0.0261518	0.43|0.503	0.583|0.577	-0.113	16.825	191.474	287.281	9.01285	0.567645	6.7972	SERPINB9	NA	N	N
chr6	4891946	4892613	4952499	4952643	+	4776679	4777041	4954131	4955778	NM_004824	0	0	0.026|0.047	0.514|0.505	-0.473	45.4874	47.643	117.465	33.6722	21.2602	18.5096	CDYL	NA	Y	N
chr6	10751365	10751467	10755374	10755465	+	10749854	10749931	10756699	10757214	NM_030969	7.65e-10	8.21e-08	0.285|0.291	0.545|0.666	-0.318	75.3165	81.7022	45.2287	64.6046	56.4408	33.2349	TMEM14B	NA	Y	N
chr6	13800572	13800614	13801519	13801621	-	13799064	13799136	13802474	13802578	NM_001031713	0.000540994	0.0138455	0.628|0.678	0.537|0.489	0.14	8.28029	14.1362	15.3962	9.02561	9.06443	8.95595	MCUR1	NA	Y	N
chr6	17790102	17790141	17794479	17794626	-	17788006	17788106	17794802	17794935	NM_001105566	1.05e-11	1.59e-09	1.0|1.0	0.699|0.795	0.253	6.17377	8.88472	27.5922	23.2207	4.35535	13.8116	KIF13A	NA	N	N
chr6	18249881	18250070	18256591	18256686	-	18237611	18237747	18258183	18258293	NM_003472	2.15e-05	0.000891359	0.644|0.646	0.547|0.508	0.117	91.2551	147.312	45.6957	43.6369	145.982	37.2037	DEK	NA	Y	N
chr6	18255961	18256082	18256591	18256686	-	18249881	18250070	18258183	18258293	NM_003472	8.9e-05	0.0030457	0.618|0.611	0.529|0.48	0.11	91.2551	147.312	45.6957	43.6369	145.982	37.2037	DEK	NA	Y	N
chr6	26091068	26091332	26091541	26091817	+	26087508	26087744	26092912	26093188	NM_000410	0.000375989	0.0102895	0.8|0.933	0.368|0.412	0.477	0.510489	0.201953	0.973321	6.45821	0.134439	5.65686	HFE	NA	N	Y
chr6	29910533	29910803	29911044	29911320	+	29910246	29910403	29911898	29912174	NM_002116	9.61e-07	5.63e-05	0.84|0.839	0.943|0.949	-0.107	NA	NA	NA	NA	NA	NA	HLA-A	NA	N	N
chr6	32917387	32917666	32918295	32918580	-	32917047	32917176	32920725	32920899	NM_006120	4.79e-08	3.87e-06	0.657|0.626	0.317|0.283	0.341	0	0	0	0	0	0	HLA-DMA	NA	N	N
chr6	34208513	34208692	34210488	34210572	+	34204576	34204740	34211244	34211295	NM_145899	0	0	0.665|0.693	0.902|0.881	-0.212	1286.06	0	368.242	375.312	1139.77	226.998	HMGA1	TF	N	N
chr6	34208513	34208659	34210488	34210572	+	34204576	34204740	34211244	34211295	NM_145903	0	0	0.665|0.695	0.902|0.881	-0.212	1286.06	0	368.242	375.312	1139.77	226.998	HMGA1	TF	N	N
chr6	34210488	34210572	34211244	34211295	+	34208513	34208692	34212607	34214008	NM_145901	4.81e-09	4.59e-07	0.33|0.302	0.215|0.171	0.123	1286.06	0	368.242	375.312	1139.77	226.998	HMGA1	TF	N	N
chr6	34210488	34210572	34211244	34211295	+	34208513	34208659	34212607	34214008	NM_145903	1.1e-08	9.98e-07	0.292|0.241	0.181|0.137	0.107	1286.06	0	368.242	375.312	1139.77	226.998	HMGA1	TF	N	N
chr6	56955608	56955692	56963858	56963939	+	56954827	56955072	56989531	56989657	NM_015555	2.31e-06	0.000121232	0.256|0.275	0.419|0.476	-0.182	7.4927	7.84997	8.19131	8.61274	13.9177	10.1141	ZNF451	TF	N	N
chr6	64394029	64395812	64401626	64401933	+	64389900	64390062	64404470	64404654	NM_015153	1.39e-06	7.75e-05	0.255|0.218	0.401|0.375	-0.152	17.9892	21.1069	12.4756	16.9361	18.5286	8.94696	PHF3	NA	N	N
chr6	86239909	86239993	86243316	86243518	-	86237979	86238080	86246509	86246642	NM_001304479	2.21e-08	1.86e-06	0.469|0.485	0.308|0.306	0.17	52.7485	83.1171	63.7658	70.5116	36.5074	60.5885	SNX14	NA	N	N
chr6	99857048	99857220	99858616	99858840	-	99855956	99856147	99860426	99860615	NM_015491	3.51e-13	6.06e-11	0.44|0.488	0.668|0.667	-0.204	92.5585	90.0188	45.6998	49.2095	117.002	20.0565	PNISR	NA	Y	N
chr6	112402294	112402410	112405391	112405449	-	112397524	112397712	112407758	112407811	NM_016262	0.000342881	0.00952487	0.615|0.578	0.921|0.965	-0.347	4.0694	4.75432	3.45219	3.95893	5.39903	4.97834	TUBE1	NA	N	N
chr6	116981898	116982009	116987796	116988370	-	116979965	116980087	116989728	116989973	NM_145062	0.000276642	0.00788287	0.519|0.564	0.357|0.375	0.175	8.99606	9.17507	7.66219	7.63089	9.70339	6.92434	ZUFSP	NA	N	N
chr6	117896339	117896515	117900062	117900227	-	117894629	117894795	117923166	117923705	NM_001017408	6.98e-05	0.00244164	0.534|0.595	0.428|0.429	0.136	6.42816	9.88882	33.9497	15.9643	10.1891	12.4574	GOPC	NA	Y	N
chr6	129929037	129929197	129932677	129932755	-	129927021	129927104	129937356	129937448	NM_033515	0.000656301	0.0164164	0.414|0.349	0.518|0.539	-0.147	4.7057	5.56233	37.2499	28.5374	2.77595	7.09252	ARHGAP18	NA	N	N
chr6	131186675	131186774	131190951	131191266	-	131184777	131184858	131206235	131206408	NM_001199388	0.000729545	0.0178054	0.378|0.403	0.292|0.263	0.113	49.7171	64.5593	23.6585	38.082	26.9193	85.9538	EPB41L2	NA	N	N
chr6	136693638	136693763	136698892	136699006	-	136687464	136687577	136709530	136709648	NM_001198611	0	0	0.072|0.045	0.35|0.332	-0.282	23.2279	19.5795	28.7339	0.389747	0.950563	0.412986	MAP7	NA	N	N
chr6	159407311	159407453	159414870	159414958	-	159403516	159403720	159420466	159421198	NM_031924	0.00179149	0.0366112	0.739|0.712	1.0|0.974	-0.261	0.841279	0.611206	2.21689	3.92218	2.04093	2.15917	RSPH3	NA	N	N
chr6	161455290	161455481	161469647	161471011	+	161412758	161413115	161491639	161491882	NR_120425	0.000271714	0.00778256	0.7|0.729	0.584|0.553	0.146	8.49348	20.294	14.5966	5.2558	8.0509	5.64889	MAP3K4	NA	N	N
chr7	882977	883157	891020	891119	+	881582	881767	891586	891680	NM_001130965	0	0	0.244|0.362	0.013|0.0	0.296	38.2836	18.1114	30.1204	29.0377	20.2429	31.0664	SUN1	NA	N	N
chr7	1040105	1040187	1049585	1049779	-	1036622	1037440	1166892	1167022	NM_001134395	2.5e-06	0.000129082	0.849|0.814	0.699|0.718	0.123	26.9463	35.9499	38.9532	59.2491	51.4689	43.2866	C7orf50	NA	Y	N
chr7	1049585	1049779	1166892	1167022	-	1040105	1040187	1177824	1177893	NM_032350	1.74e-08	1.52e-06	0.235|0.247	0.113|0.081	0.144	26.9463	35.9499	38.9532	59.2491	51.4689	43.2866	C7orf50	NA	Y	N
chr7	26242590	26242642	26245987	26246130	+	26240830	26241181	26248012	26248175	NM_007276	4.88e-14	1.02e-11	0.607|0.586	0.321|0.28	0.296	70.7075	94.1726	110.106	76.8927	77.6025	43.7047	CBX3	CRF	Y	N
chr7	29070192	29070375	29103676	29103850	-	29035246	29035498	29105638	29105737	NM_031311	3.46e-11	4.72e-09	0.361|0.308	0.548|0.51	-0.195	52.1341	22.1847	89.4818	0.751776	31.3703	0	CPVL	NA	N	N
chr7	29440158	29440444	29519894	29519972	+	29437988	29438102	29535567	29535652	NM_001293070	3.32e-06	0.000169923	0.851|0.947	0.51|0.483	0.403	0.620051	0.926406	30.3078	0.549687	1.77994	0.00467204	CHN2	NA	N	Y
chr7	45791127	45791245	45796507	45796591	-	45788224	45788313	45797641	45797776	NR_024271	7.18e-06	0.000336463	0.192|0.108	0.384|0.325	-0.205	10.5495	13.6797	21.1388	21.3377	15.3602	12.8872	SEPT7P2	NA	N	N
chr7	70233009	70233054	70240342	70240372	+	70231099	70231320	70242088	70242160	NM_015570	8.58e-06	0.0003922	0.185|0.293	0.82|0.617	-0.479	14.0556	13.8076	6.95884	1.72587	7.50522	1.92229	AUTS2	NA	N	Y
chr7	77365726	77365843	77378740	77379381	+	77325742	77326372	77394811	77394949	NM_198467	4.11e-05	0.00153645	0.711|0.722	0.529|0.576	0.164	6.38066	6.45771	5.60417	6.90254	8.57751	5.49057	RSBN1L	NA	Y	N
chr7	95906507	95906650	95926209	95926263	-	95864113	95864229	95951253	95951459	NM_001160210	0.000116263	0.00378062	0.404|0.315	0.514|0.517	-0.156	32.8328	61.3989	23.9086	22.7249	23.5888	6.12783	SLC25A13	NA	N	N
chr7	99936395	99936512	99943487	99943591	+	99935801	99935887	99947421	99947510	NR_036569	2.88e-05	0.00114899	0.942|0.912	0.813|0.779	0.131	21.8647	19.5886	22.9829	14.7538	20.4985	4.80985	STAG3L5P-PVRIG2P-PILRB	NA	N	N
chr7	100071896	100072063	100074899	100075827	-	100065174	100065223	100076416	100076902	NM_001303043	1.42e-06	7.88e-05	0.007|0.028	0.167|0.106	-0.119	8.7188	11.7635	17.9	40.0347	9.47432	22.3844	TSC22D4	TF	N	N
chr7	128138089	128138196	128140956	128141022	+	128133857	128133997	128141815	128142978	NM_018396	0.00142092	0.0303863	0.42|0.382	0.491|0.55	-0.119	9.40505	8.7187	6.48064	7.69947	8.45161	7.77268	METTL2B	NA	Y	N
chr7	138235807	138235925	138239442	138239609	+	138223401	138223548	138252225	138252399	NM_003852	1.67e-06	9.06e-05	0.428|0.433	0.571|0.577	-0.143	62.5542	59.3507	103.902	15.0676	53.6148	4.91336	TRIM24	coTF	N	N
chr7	140055467	140055564	140064207	140064291	-	140048425	140048567	140069389	140069482	NM_032295	0.00048423	0.0126564	0.862|0.899	0.981|0.983	-0.101	22.7637	13.6757	23.4771	21.4023	13.6986	11.8057	SLC37A3	NA	N	N
chr7	158540884	158540971	158542339	158542414	-	158536219	158536369	158552176	158552272	NM_020728	3.82e-13	6.51e-11	0.341|0.293	0.556|0.54	-0.231	14.2774	8.33608	31.1021	26.1761	7.13486	23.2128	ESYT2	NA	N	N
chr8	22442833	22442912	22447108	22447254	+	22442529	22442675	22451245	22451810	NM_198042	0	0	0.175|0.2	0.879|0.866	-0.685	11.0513	9.43391	149.55	52.8219	5.37292	57.252	PDLIM2	NA	N	Y
chr8	22442833	22442912	22446810	22446887	+	22442529	22442675	22447108	22447254	NM_198042	0	0	0.085|0.075	0.408|0.407	-0.327	11.0513	9.43391	149.55	52.8219	5.37292	57.252	PDLIM2	NA	N	Y
chr8	22442833	22442912	22449063	22449181	+	22442529	22442675	22451245	22451810	NM_021630	0	0	0.129|0.095	0.399|0.434	-0.304	11.0513	9.43391	149.55	52.8219	5.37292	57.252	PDLIM2	NA	N	Y
chr8	22447108	22447254	22449063	22449181	+	22442529	22442675	22451245	22451810	NM_021630	0	0	0.412|0.296	0.084|0.106	0.259	11.0513	9.43391	149.55	52.8219	5.37292	57.252	PDLIM2	NA	N	Y
chr8	22449063	22449181	22451245	22451345	+	22447108	22447254	22452042	22455538	NM_176871	0	0	0.606|0.701	0.924|0.912	-0.265	11.0513	9.43391	149.55	52.8219	5.37292	57.252	PDLIM2	NA	N	Y
chr8	22494434	22494475	22502267	22502316	-	22487954	22488091	22526556	22526661	NM_018688	0.000958233	0.0221057	0.336|0.536	0.907|0.829	-0.432	6.04704	9.51255	8.47467	11.4087	7.73727	10.8967	BIN3	NA	N	N
chr8	26151181	26151256	26196405	26196503	+	26149006	26149342	26211983	26212149	NM_002717	1.57e-05	0.000666362	0.21|0.233	0.371|0.319	-0.123	35.4757	43.3668	70.72	84.4525	76.2158	63.6666	PPP2R2A	NA	Y	N
chr8	30021626	30021691	30032600	30032706	+	30013812	30013922	30034641	30034730	NM_006571	5.1e-05	0.00184407	0.056|0.062	0.158|0.17	-0.105	1.34992	1.37697	1.50596	0.7755	4.21139	0.283404	DCTN6	NA	Y	N
chr8	38285863	38285953	38287199	38287466	-	38285438	38285611	38314873	38315052	NM_001174063	9.3e-06	0.000417971	0.684|0.702	0.547|0.567	0.136	81.6172	36.1285	29.7921	60.6674	58.5787	73.0628	FGFR1	NA	Y	N
chr8	42857249	42857284	42862989	42863072	+	42852692	42852780	42865447	42865548	NM_032410	0.00125257	0.0273684	0.096|0.062	0.241|0.235	-0.159	2.96691	3.76973	10.3404	9.32076	6.28463	11.134	HOOK3	NA	N	N
chr8	54684548	54684727	54714358	54714456	-	54682177	54682303	54727221	54727326	NM_213619	0.000110395	0.00364337	0.333|0.23	0.101|0.152	0.155	7.68224	16.409	25.2566	29.6126	13.522	18.345	ATP6V1H	NA	Y	N
chr8	71495884	71496028	71499129	71499234	-	71495398	71495559	71499340	71499411	NM_014294	1.04e-09	1.11e-07	0.448|0.373	0.586|0.597	-0.181	54.1013	62.2567	119.337	198.767	49.0298	221.73	TRAM1	NA	N	N
chr8	98731276	98731417	98735106	98735263	+	98725889	98725997	98736827	98742488	NM_178812	5.48e-07	3.39e-05	0.177|0.226	0.334|0.298	-0.114	30.2704	27.8395	21.0786	59.3099	17.9701	29.8336	MTDH	NA	Y	N
chr8	124238739	124238872	124243539	124243997	-	124232195	124232537	124250037	124250181	NM_032847	9.35e-07	5.56e-05	0.482|0.582	0.713|0.748	-0.198	15.2587	20.8511	30.9508	33.5263	35.1155	16.3315	C8orf76	NA	Y	N
chr8	130891634	130891717	130915557	130915596	-	130883620	130883742	130983188	130983241	NR_046361	0.000913321	0.0213482	0.384|0.362	0.255|0.189	0.151	21.6863	33.8811	19.4954	12.2625	33.6368	7.92635	FAM49B	NA	N	N
chr8	141684396	141684503	141696730	141696793	-	141678367	141678523	141710989	141711121	NM_005607	7.78e-14	1.54e-11	0.63|0.624	0.414|0.388	0.226	34.9643	46.942	96.6479	39.7476	62.5455	24.5957	PTK2	NA	N	N
chr8	141684396	141684503	141685558	141685598	-	141678367	141678523	141696730	141696793	NM_005607	2.19e-09	2.22e-07	0.524|0.503	0.315|0.203	0.255	34.9643	46.942	96.6479	39.7476	62.5455	24.5957	PTK2	NA	N	N
chr8	141685558	141685598	141696730	141696793	-	141684396	141684503	141710989	141711121	NM_005607	1.09e-09	1.15e-07	0.586|0.546	0.386|0.35	0.198	34.9643	46.942	96.6479	39.7476	62.5455	24.5957	PTK2	NA	N	N
chr8	146219864	146219978	146221892	146221993	-	146198974	146203939	146224988	146225155	NR_023392	0.00209853	0.0405617	0.241|0.239	0.117|0.048	0.157	5.23141	4.98057	3.39576	4.30559	3.07579	5.49111	ZNF252P	NA	N	N
chr9	676889	677009	710803	713464	+	504694	504754	730050	730248	NM_015158	5.93e-07	3.64e-05	0.187|0.188	0.079|0.045	0.126	7.43122	8.5861	69.405	14.1174	4.20261	9.27867	KANK1	NA	N	N
chr9	710803	713464	730050	730248	+	676889	677009	731157	731266	NM_001256876	0	0	0.282|0.301	0.09|0.085	0.204	7.43122	8.5861	69.405	14.1174	4.20261	9.27867	KANK1	NA	N	N
chr9	5656582	5656690	5689958	5690038	+	5629118	5629453	5713895	5714003	NM_001206557	4.09e-06	0.000204579	0.662|0.527	0.849|0.819	-0.239	4.68768	6.74526	10.7207	12.6603	5.42703	20.5095	RIC1	NA	N	N
chr9	35684484	35684547	35684728	35684804	-	35684242	35684312	35685265	35685336	NM_001301226	0	0	0.603|0.604	0.267|0.293	0.323	69.974	142.208	179.003	620.952	156.407	1675.75	TPM2	NA	N	N
chr9	36369715	36369929	36375930	36376124	-	36357771	36357939	36400550	36400920	NM_194332	1.15e-06	6.63e-05	0.052|0.059	0.174|0.145	-0.104	9.65272	11.7433	26.0905	9.40888	16.5104	7.71464	RNF38	NA	N	N
chr9	37305540	37305711	37327795	37327831	+	37304184	37304310	37349353	37349449	NM_032226	0.000834036	0.0198303	0.687|0.675	0.803|0.841	-0.141	19.0866	18.6664	16.113	15.617	15.7085	7.22742	ZCCHC7	NA	Y	N
chr9	74484998	74485178	74489529	74489999	-	74481714	74481922	74525549	74526148	NM_016014	0.00141921	0.0303863	0.248|0.318	0.172|0.172	0.111	11.9744	35.6375	6.59584	8.56316	16.9238	5.8941	ABHD17B	NA	Y	N
chr9	82227570	82227633	82242288	82242363	+	82191047	82191092	82267504	82267709	NR_104239	0.000294844	0.00825263	0.733|0.775	0.435|0.464	0.304	5.34452	8.56667	27.6218	9.62454	61.5449	12.2775	TLE4	NA	N	N
chr9	96863847	96864033	96866556	96866667	+	96859602	96860861	96870109	96872139	NM_177995	0.000121101	0.0039149	0.077|0.132	0.267|0.253	-0.155	2.52889	2.43836	1.96817	2.52538	2.45798	1.63739	PTPDC1	NA	N	N
chr9	112898406	112900819	112918598	112918777	+	112887780	112887876	112930678	112934791	NM_001136562	1.77e-06	9.49e-05	0.451|0.438	0.596|0.629	-0.168	10.7923	15.3742	27.5443	84.9996	17.1055	108.683	AKAP2	NA	N	N
chr9	115451806	115451897	115478740	115478821	-	115448790	115449913	115480266	115480387	NM_021218	0.00012617	0.00405506	0.455|0.335	0.643|0.587	-0.22	3.6199	4.2478	6.70212	7.10352	9.33908	6.53711	INIP	NA	N	N
chr9	115456410	115456513	115478740	115478821	-	115451806	115451897	115480266	115480387	NM_021218	3.97e-05	0.00148714	0.426|0.325	0.615|0.569	-0.216	3.6199	4.2478	6.70212	7.10352	9.33908	6.53711	INIP	NA	N	N
chr9	117819431	117819704	117826925	117827198	-	117804497	117804620	117835881	117836145	NM_002160	9.95e-07	5.76e-05	0.258|0.25	0.552|0.544	-0.294	8.04349	8.51282	61.1862	20.1017	3.99731	159.557	TNC	NA	N	N
chr9	127119042	127119194	127146876	127146935	-	127115743	127115988	127167595	127167711	NM_002799	1.25e-06	7.08e-05	0.44|0.441	0.601|0.58	-0.15	201.049	381.089	382.084	290.923	204.198	117.633	PSMB7	NA	Y	N
chr9	131648293	131648400	131669435	131671600	+	131644390	131644529	131678374	131680317	NM_019594	0.00248148	0.0465004	0.359|0.405	0.488|0.486	-0.105	68.6872	37.393	27.6941	37.1318	16.7595	28.2771	LRRC8A	NA	Y	N
chr9	131873750	131873910	131882791	131882889	+	131873227	131873311	131885330	131885417	NM_021131	1.01e-12	1.64e-10	0.065|0.074	0.297|0.247	-0.203	33.6524	42.6282	35.9849	55.0341	34.7184	56.904	PPP2R4	NA	Y	Y
chr9	133235814	133235991	133237394	133237552	+	133234705	133234801	133238253	133238377	NM_001291815	0.000764279	0.0184495	0.538|0.692	0.0|0.158	0.536	0.447418	0.277064	0.274509	0.00307469	0.00634378	0	HMCN2	NA	N	N
chr9	139303450	139303519	139304541	139304691	-	139302277	139302390	139304779	139305054	NM_001039707	3.87e-09	3.72e-07	0.542|0.621	0.8|0.791	-0.214	29.3215	41.1377	22.8931	22.196	18.0037	10.7643	SDCCAG3	NA	Y	N
chr9	139887091	139887152	139887376	139887426	+	139886869	139887014	139887504	139887695	NM_183241	5.96e-08	4.67e-06	0.897|0.865	0.701|0.733	0.164	23.9287	22.8667	59.9869	22.6455	34.5767	9.44516	C9orf142	NA	N	N
chrX	5827094	5827280	5947320	5947473	-	5821117	5821907	6069035	6069812	NM_181332	0.000138233	0.00436658	0.416|0.453	0.298|0.237	0.167	85.528	30.1537	3.09412	0.82494	8.02963	0.0047053	NLGN4X	NA	N	N
chrX	13781863	13781974	13785245	13785403	+	13780462	13780563	13786172	13786343	NM_003611	1.61e-07	1.14e-05	0.177|0.211	0.305|0.367	-0.142	7.39201	9.05959	16.9126	4.27404	7.28173	3.2979	OFD1	NA	N	N
chrX	15782700	15782898	15790618	15790737	+	15768093	15768288	15792424	15792520	NM_007220	0.00130963	0.0283907	0.816|0.896	0.644|0.769	0.149	9.08402	9.30598	12.3447	9.64198	4.56254	8.06273	CA5B	NA	N	N
chrX	16850745	16850865	16852405	16852480	+	16847698	16847893	16855715	16855808	NM_018360	0	0	0.315|0.348	0.602|0.615	-0.277	29.9107	37.2491	16.1779	8.29228	10.7607	5.2556	TXLNG	NA	Y	N
chrX	16852405	16852480	16855715	16855808	+	16850745	16850865	16857943	16858039	NM_018360	3.61e-06	0.000182297	0.45|0.459	0.613|0.601	-0.152	29.9107	37.2491	16.1779	8.29228	10.7607	5.2556	TXLNG	NA	Y	N
chrX	16855715	16855808	16857943	16858039	+	16852405	16852480	16859550	16862642	NM_018360	6.73e-11	8.96e-09	0.675|0.693	0.499|0.414	0.227	29.9107	37.2491	16.1779	8.29228	10.7607	5.2556	TXLNG	NA	Y	N
chrX	37265461	37265512	37285092	37285253	+	37208527	37208648	37312388	37316548	NM_000950	5.17e-05	0.00186115	0.253|0.248	0.488|0.443	-0.215	3.1407	2.00494	12.756	13.9041	1.62925	18.6944	PRRG1	NA	N	N
chrX	70756057	70756208	70764416	70764485	+	70752911	70753186	70767756	70767873	NM_181673	0.000934417	0.0217036	0.347|0.202	0.143|0.079	0.163	28.3845	21.0718	22.3488	24.5601	35.0907	22.564	OGT	NA	Y	N

## Sheet: MXE.H1->MSC
Chromosome	5'-AS-exon-str	5'-AS-exon-end	3'-AS-exon-str	3'-AS-exon-end	Strand	Upstream-exon-str	Upstream-exon-end	Downstream-exon-str	Downstream-exon-end	RefSeq-ID	p-value	FDR	PSI-H1(rep1|rep2)	PSI-MSC(rep1|rep2)	ΔPSI	Exp-H1	Exp-ME	Exp-TBL	Exp-MSC	Exp-NPC	Exp-IMR90	Gene-symbol	TF	Housekeeping	Bivalent
chr1	10494713	10494747	10500403	10500470	+	10490803	10491458	10502321	10502872	NR_036462	2.62e-05	0.00107078	0.021|0.021	0.175|0.224	-0.179	11.9936	13.1453	5.08161	6.31675	13.1624	5.92429	APITD1	NA	N	N
chr1	10527246	10527389	10529233	10529395	-	10523487	10523677	10532379	10532613	NM_004401	2.96e-05	0.00118603	0.459|0.42	0.578|0.565	-0.132	27.5663	24.3452	15.4271	13.3322	19.9109	9.3538	DFFA	NA	Y	N
chr1	14068499	14068652	14075855	14075982	+	14059273	14059377	14099572	14099683	NM_015866	0.000101664	0.0034027	0.169|0.23	0.087|0.06	0.126	5.78956	9.76656	14.842	10.8086	10.2912	10.2306	PRDM2	TF	N	N
chr1	14075855	14075982	14099572	14099683	+	14068499	14068652	14104912	14109326	NM_015866	2.12e-13	2.88e-11	0.316|0.362	0.135|0.097	0.223	5.78956	9.76656	14.842	10.8086	10.2912	10.2306	PRDM2	TF	N	N
chr1	14099572	14099683	14104912	14109326	+	14075855	14075982	14142921	14143065	NM_012231	0.000324875	0.00895659	0.967|0.975	0.905|0.838	0.1	5.78956	9.76656	14.842	10.8086	10.2912	10.2306	PRDM2	TF	N	N
chr1	19244855	19244996	19246171	19246267	-	19243396	19243536	19247554	19247615	NM_001136265	0.000100696	0.00339413	0.103|0.141	0.336|0.304	-0.198	2.32499	8.65062	12.204	7.03511	2.15603	3.26502	IFFO2	NA	N	N
chr1	29385100	29385157	29386933	29386996	+	29379615	29379824	29391493	29391670	NM_001166005	2.41e-05	0.000989245	0.314|0.387	0.111|0.059	0.266	18.5194	20.0098	14.3993	2.59319	40.4869	2.40748	EPB41	NA	N	N
chr1	29424318	29424447	29435847	29435949	+	29391493	29391670	29438879	29438960	NM_001166007	1.43e-09	1.39e-07	0.441|0.414	0.719|0.733	-0.298	18.5194	20.0098	14.3993	2.59319	40.4869	2.40748	EPB41	NA	N	N
chr1	32700552	32700811	32704895	32705026	-	32697642	32697785	32705469	32706265	NR_026850	2.14e-13	2.88e-11	0.278|0.31	0.842|0.969	-0.611	2.13671	0.666727	1.01303	3.48771	4.37471	1.50662	MTMR9LP	NA	N	N
chr1	45243285	45243461	45243671	45243801	+	45242346	45242446	45244247	45244412	NM_001012	0.000655596	0.0161179	0.71|0.591	0.537|0.498	0.133	0.0360884	0.0150092	0	0	0.00312121	0	RPS8	NA	Y	N
chr1	46027460	46027550	46032240	46032360	+	46016454	46016827	46032540	46032692	NM_153326	1.7e-06	9.6e-05	0.538|0.486	0.684|0.643	-0.151	419.41	395.017	261.062	445.201	401.641	44.9304	AKR1A1	NA	Y	N
chr1	46056894	46056942	46070607	46070688	+	46049659	46049877	46072153	46072263	NM_002482	0.000220889	0.00642398	0.365|0.337	0.475|0.475	-0.124	107.052	146.886	42.5704	16.6927	88.6316	40.6046	NASP	CRF	N	N
chr1	46067926	46068037	46072153	46072263	+	46056894	46056942	46078840	46078920	NM_152298	0	0	0.725|0.71	0.366|0.402	0.334	107.052	146.886	42.5704	16.6927	88.6316	40.6046	NASP	CRF	N	N
chr1	46546313	46546422	46597518	46597628	-	46543186	46543285	46598455	46598708	NM_001114172	0.00141957	0.0300679	0.126|0.182	0.057|0.049	0.101	2.87639	3.63538	3.24633	10.3445	20.5853	4.48078	PIK3R3	NA	N	N
chr1	53741302	53741425	53746258	53746387	-	53736898	53737018	53755238	53755361	NM_004631	3.65e-11	4.25e-09	0.382|0.388	0.727|0.706	-0.331	24.7482	23.6533	1.52709	7.40757	8.8405	2.24196	LRP8	NA	N	N
chr1	54266365	54266521	54269600	54269682	-	54262571	54262817	54272097	54272190	NR_033142	0.00124421	0.0273469	0.295|0.307	0.425|0.417	-0.12	36.7425	25.9064	11.8487	5.05781	12.3071	10.1995	NDC1	NA	Y	Y
chr1	54511364	54511459	54512939	54513045	-	54509045	54509198	54519028	54519246	NM_001305051	0	0	0.176|0.152	0.018|0.015	0.147	20.2816	15.2915	23.399	42.7723	13.2921	53.4479	TMEM59	NA	Y	N
chr1	54511364	54511459	54512939	54513045	-	54509045	54509198	54518672	54519111	NM_001305043	3.73e-07	2.47e-05	0.273|0.255	0.408|0.389	-0.134	20.2816	15.2915	23.399	42.7723	13.2921	53.4479	TMEM59	NA	Y	N
chr1	63955753	63955889	63974198	63974241	-	63944434	63944504	63988799	63988944	NR_045147	3.49e-05	0.00138787	0.06|0.083	0.215|0.305	-0.189	37.7886	45.9804	32.2397	20.3173	59.3927	4.22018	ITGB3BP	CRF	N	N
chr1	63955753	63955889	63974198	63974241	-	63920560	63920639	63988799	63988944	NR_045147	0.00218728	0.0415627	0.747|0.553	0.86|0.979	-0.269	37.7886	45.9804	32.2397	20.3173	59.3927	4.22018	ITGB3BP	CRF	N	N
chr1	67428770	67428843	67436490	67436642	+	67425361	67425426	67437337	67437419	NM_001077702	0.000198579	0.00586455	0.847|0.844	0.716|0.77	0.102	6.99009	8.51767	9.49884	14.2975	8.38573	9.69285	MIER1	NA	Y	N
chr1	95709766	95710254	95712097	95712213	+	95699710	95699871	95712311	95712781	NM_015485	1.16e-05	0.000524152	0.381|0.319	0.172|0.127	0.2	8.97262	10.9558	13.8487	17.1525	15.6799	9.17423	RWDD3	NA	Y	N
chr1	95709766	95710271	95712097	95712213	+	95699710	95699871	95712311	95712781	NR_103483	0.000165201	0.00513306	0.333|0.3	0.167|0.127	0.169	8.97262	10.9558	13.8487	17.1525	15.6799	9.17423	RWDD3	NA	Y	N
chr1	95709766	95710207	95712097	95712213	+	95699710	95699871	95712311	95712781	NM_001278247	0.000234363	0.00675404	0.325|0.294	0.161|0.127	0.165	8.97262	10.9558	13.8487	17.1525	15.6799	9.17423	RWDD3	NA	Y	N
chr1	95709766	95710254	95712097	95712213	+	95705332	95705465	95712311	95712781	NM_001278248	0.000307335	0.00854713	0.348|0.213	0.14|0.05	0.185	8.97262	10.9558	13.8487	17.1525	15.6799	9.17423	RWDD3	NA	Y	N
chr1	148340237	148340447	148346581	148346791	-	148338366	148338469	148346888	148346929	NM_001277444	0.00125043	0.0273564	0.577|0.733	0.867|0.897	-0.227	NA	NA	NA	NA	NA	NA	NBPF9	NA	N	N
chr1	149577607	149577662	149670208	149670452	+	149576261	149576700	149672300	149672983	NR_111957	1.43e-05	0.000629063	1.0|0.922	0.782|0.719	0.211	2.05483	4.35781	1.75872	1.53839	0.93038	0.704473	LOC103091866	NA	N	N
chr1	150990942	150991145	150997990	150998149	+	150990287	150990380	150999708	150999803	NM_001303242	0.000866708	0.020255	0.397|0.251	0.168|0.14	0.17	11.7869	14.7878	10.0187	7.09957	13.9655	5.72195	PRUNE	NA	Y	N
chr1	151297220	151297393	151298647	151298849	-	151288048	151288985	151299746	151300133	NM_001198773	2.26e-06	0.000125239	0.63|0.675	0.871|0.865	-0.215	5.404	9.2389	17.7634	22.6122	9.15262	22.5494	PI4KB	NA	Y	N
chr1	154186932	154187050	154192311	154192413	-	154179176	154180124	154192817	154193273	NM_001098616	6.3e-05	0.00226725	0.452|0.532	0.631|0.653	-0.15	52.2018	54.9969	54.17	103.031	79.1415	76.0649	C1orf43	NA	Y	N
chr1	154186932	154187050	154192311	154192413	-	154184933	154185100	154192817	154193273	NM_001098616	0.000213018	0.00623305	0.357|0.439	0.521|0.55	-0.138	52.2018	54.9969	54.17	103.031	79.1415	76.0649	C1orf43	NA	Y	N
chr1	155279833	155279996	155282045	155282186	+	155278704	155278867	155287731	155287812	NM_001135821	0	0	0.276|0.282	0.102|0.089	0.184	427.217	474.227	520.142	832.501	437.939	37.8816	FDPS	NA	Y	N
chr1	155279854	155279996	155282045	155282186	+	155278538	155278756	155287731	155287812	NM_001135822	1.55e-15	2.56e-13	0.14|0.196	0.336|0.368	-0.184	427.217	474.227	520.142	832.501	437.939	37.8816	FDPS	NA	Y	N
chr1	165621214	165621272	165623515	165623588	+	165620250	165620324	165624604	165625372	NM_004528	0.000474668	0.0122045	0.357|0.444	0.611|0.497	-0.154	113.463	60.3934	126.296	216.884	46.4257	39.5888	MGST3	NA	Y	N
chr1	167985018	167985189	167992225	167992285	+	167973770	167974031	168007608	168007726	NM_001198956	0.000459811	0.0118866	0.0|0.0	0.16|0.211	-0.185	5.37851	6.86523	50.2609	39.9421	4.6391	30.8724	DCAF6	coTF	N	N
chr1	178871240	178871346	178875910	178876002	+	178866798	178866891	178885464	178890977	NM_152663	0.00202101	0.0389464	0.354|0.34	0.446|0.512	-0.132	6.57824	8.01687	5.95288	4.14931	13.9108	18.4211	RALGPS2	NA	N	N
chr1	211469017	211469095	211477424	211477482	+	211462519	211462738	211486765	211489725	NM_001136224	1.41e-06	8.18e-05	0.914|0.971	0.662|0.692	0.265	4.64102	5.94097	12.246	13.6491	6.8233	8.82795	RCOR3	TF	N	N
chr1	211542793	211542934	211544643	211544812	+	211538717	211538810	211545469	211548286	NM_004619	8.56e-06	0.000400349	0.174|0.164	0.331|0.354	-0.174	10.7527	34.8756	11.866	18.1789	21.2651	10.2678	TRAF5	NA	N	N
chr1	225702297	225702602	225704897	225705008	-	225700572	225700718	225706899	225707267	NM_001008493	2.83e-06	0.000151616	0.286|0.324	0.187|0.192	0.115	50.5794	77.9974	34.6024	31.4783	56.1292	41.3759	ENAH	NA	N	N
chr1	231503314	231503382	231506307	231506444	-	231499496	231502221	231509725	231509845	NM_022051	0.0001723	0.00530183	0.387|0.438	0.602|0.598	-0.188	0.94637	1.48947	13.1509	7.19862	1.68924	8.41534	EGLN1	NA	N	N
chr10	7844720	7844817	7848936	7848973	+	7844232	7844388	7849621	7849762	NM_001001973	0	0	0.159|0.204	0.526|0.59	-0.377	106.043	163.563	153.719	179.572	119.731	114.173	ATP5C1	NA	Y	N
chr10	17277844	17277888	17278292	17278378	+	17277167	17277388	17279228	17279592	NM_003380	6.5e-06	0.000313342	0.201|0.211	0.302|0.315	-0.102	90.0404	185.178	284.744	0	383.516	2582.73	VIM	NA	Y	Y
chr10	21906040	21906136	21940601	21940697	+	21903759	21903853	21959377	21959633	NM_004641	1.08e-05	0.000490726	0.666|0.573	0.452|0.424	0.181	12.7514	21.0498	28.3997	17.8173	22.7592	7.97263	MLLT10	NA	Y	N
chr10	27044583	27044670	27047990	27048164	-	27040526	27040712	27054146	27054247	NM_001178119	0.00253047	0.045803	0.634|0.681	0.555|0.527	0.116	16.371	25.2184	60.8885	43.0224	18.5924	19.5313	ABI1	NA	Y	N
chr10	35468061	35468204	35477127	35477316	+	35437295	35437419	35495822	35495979	NM_181571	0.000573806	0.0142925	0.747|0.704	0.478|0.517	0.228	5.23021	15.2385	22.0355	12.7619	17.1019	9.03714	CREM	TF	N	N
chr10	35468061	35468204	35477127	35477316	+	35415768	35416121	35495822	35495979	NM_001267562	0.0010476	0.0235686	0.759|0.7	0.508|0.522	0.215	5.23021	15.2385	22.0355	12.7619	17.1019	9.03714	CREM	TF	N	N
chr10	49667726	49667934	49687630	49687807	-	49663044	49663177	49763507	49763595	NM_001256024	9.12e-08	6.96e-06	0.0|0.042	0.507|0.448	-0.457	3.30534	3.21574	0.128005	6.81823	3.17333	4.65739	ARHGAP22	NA	N	N
chr10	49667726	49667934	49687678	49687807	-	49663044	49663177	49763507	49763595	NM_021226	1.26e-06	7.42e-05	0.105|0.042	0.507|0.459	-0.409	3.30534	3.21574	0.128005	6.81823	3.17333	4.65739	ARHGAP22	NA	N	N
chr10	61905725	61905779	61926348	61926411	-	61898721	61898845	61926581	61926654	NM_001204404	0.00258148	0.0463743	0.59|0.694	0.803|0.798	-0.159	10.3634	8.22436	12.5321	19.7099	7.99836	0.100182	ANK3	NA	Y	N
chr10	64979637	64979743	65024410	65024524	-	64976966	64977091	65140077	65140242	NM_032776	2.92e-09	2.68e-07	0.425|0.457	0.671|0.734	-0.262	33.8509	19.7277	10.9659	8.83414	7.24062	6.75872	JMJD1C	CRF	N	N
chr10	79795109	79795175	79795268	79795478	+	79793517	79793662	79796951	79797062	NM_001142283	0	0	0.125|0.139	0.028|0.023	0.107	1366.82	2268.96	1110.3	1326.05	608.287	239.124	RPS24	NA	Y	N
chr10	86198267	86198463	86259630	86259715	+	86185486	86185649	86273204	86278277	NM_001284243	8.58e-05	0.0029559	0.723|0.641	0.466|0.489	0.204	4.94666	6.3652	36.6997	19.247	9.32416	11.3284	CCSER2	NA	N	N
chr10	88220932	88221044	88227035	88227263	-	88220155	88220253	88230748	88230860	NM_015045	0.00126133	0.0273564	0.661|0.635	0.569|0.474	0.127	12.3671	20.8154	20.8586	16.3834	16.0036	12.1215	WAPL	NA	Y	N
chr10	99508025	99508121	99509230	99509343	+	99498233	99498431	99510087	99510227	NM_001002261	0.00244385	0.0447746	0.14|0.191	0.015|0.059	0.129	NA	NA	NA	NA	NA	NA	ZFYVE27	NA	Y	Y
chr10	103221737	103221815	103239124	103239214	+	103113789	103113985	103281395	103281627	NM_003939	0.00158966	0.0325403	0.158|0.208	0.507|0.346	-0.243	3.52346	5.51043	4.50266	5.87213	4.32534	6.65313	BTRC	NA	N	N
chr10	103342519	103342648	103347002	103347163	-	103340004	103340173	103347960	103348027	NM_001308382	0.00152508	0.0314205	0.062|0.099	0.313|0.183	-0.167	8.46626	7.68438	8.50068	11.0122	9.0316	8.96266	POLL	NA	Y	N
chr10	112723882	112724819	112745385	112745523	+	112679300	112679415	112760172	112760303	NM_007373	0.00148049	0.0308349	0.335|0.388	0.259|0.234	0.115	9.10496	13.0079	19.4853	24.6276	15.6727	19.9759	SHOC2	NA	Y	N
chr10	126727565	126727724	126799558	126799662	-	126691906	126692061	126847203	126847384	NM_001290215	1.98e-07	1.34e-05	0.159|0.183	0.346|0.399	-0.202	47.258	71.1838	23.4427	32.6154	25.0903	20.1132	CTBP2	NA	N	N
chr10	126727565	126727724	126799558	126799662	-	126691906	126692061	126848887	126849103	NM_001329	0.00169123	0.0340696	0.225|0.266	0.338|0.381	-0.114	47.258	71.1838	23.4427	32.6154	25.0903	20.1132	CTBP2	NA	N	N
chr10	135211938	135212019	135215032	135215094	+	135209666	135209771	135215652	135215749	NM_138384	0.000331159	0.00907737	0.74|0.704	0.554|0.625	0.132	30.8971	37.7657	29.703	24.1324	12.8528	22.1944	MTG1	NA	N	N
chr11	408694	408893	409867	410027	-	408072	408206	414822	414999	NM_001135054	1.49e-07	1.05e-05	0.093|0.093	0.429|0.429	-0.336	37.7413	25.3834	48.3812	42.0693	10.785	13.065	SIGIRR	NA	N	N
chr11	847200	847300	850287	850367	+	844080	844186	862549	862741	NM_001025234	0	0	0.029|0.028	0.141|0.137	-0.111	37.0672	11.0327	11.6528	77.193	14.439	112.421	TSPAN4	NA	N	N
chr11	847200	847300	862549	862741	+	842823	842915	864436	864511	NM_003271	9.55e-15	1.42e-12	0.088|0.083	0.22|0.24	-0.144	37.0672	11.0327	11.6528	77.193	14.439	112.421	TSPAN4	NA	N	N
chr11	847200	847300	862549	862741	+	844445	844587	864436	864511	NM_001025237	1.09e-07	8.12e-06	0.123|0.089	0.208|0.208	-0.102	37.0672	11.0327	11.6528	77.193	14.439	112.421	TSPAN4	NA	N	N
chr11	850287	850367	862549	862741	+	842823	842915	864436	864511	NM_003271	0	0	0.016|0.018	0.125|0.149	-0.12	37.0672	11.0327	11.6528	77.193	14.439	112.421	TSPAN4	NA	N	N
chr11	6636672	6636793	6637235	6637305	-	6636401	6636560	6637545	6637734	NM_000391	0.000903061	0.0209196	0.828|0.818	0.02|0.757	0.434	48.1313	17.9767	70.4488	300.038	25.2511	61.1852	TPP1	NA	Y	N
chr11	6637235	6637305	6637545	6637734	-	6636672	6636793	6637891	6638090	NM_000391	0.00034199	0.00931325	0.549|0.649	0.424|0.478	0.148	48.1313	17.9767	70.4488	300.038	25.2511	61.1852	TPP1	NA	Y	N
chr11	6637545	6637734	6638205	6638384	-	6637235	6637305	6638531	6638659	NM_000391	0.0010516	0.0236029	0.341|0.328	0.985|0.35	-0.333	48.1313	17.9767	70.4488	300.038	25.2511	61.1852	TPP1	NA	Y	N
chr11	17097000	17097170	17098714	17098793	-	17096643	17096744	17098975	17099024	NM_001017	1.09e-06	6.57e-05	0.013|0.202	0.247|0.207	-0.119	9.04192	6.35212	8.25141	0.00183116	0.00413181	0.167232	TRIM36	NA	Y	Y
chr11	35219667	35219793	35231511	35231601	+	35211381	35211612	35232792	35232996	NM_001001389	2.22e-15	3.53e-13	0.144|0.21	0.542|0.543	-0.365	3.51186	6.14752	3.79149	443.53	0.193815	549.695	CD44	NA	N	Y
chr11	35219667	35219793	35232792	35232996	+	35211381	35211612	35236398	35236461	NM_001001389	5.92e-05	0.00215213	0.485|0.4	0.206|0.211	0.234	3.51186	6.14752	3.79149	443.53	0.193815	549.695	CD44	NA	N	Y
chr11	35223217	35223334	35227658	35227790	+	35219667	35219793	35229651	35229753	NM_001001389	6.55e-07	4.19e-05	0.222|0.385	0.0|0.0	0.303	3.51186	6.14752	3.79149	443.53	0.193815	549.695	CD44	NA	N	Y
chr11	35226058	35226187	35231511	35231601	+	35211381	35211612	35232792	35232996	NM_001001389	0	0	0.04|0.117	0.447|0.531	-0.41	3.51186	6.14752	3.79149	443.53	0.193815	549.695	CD44	NA	N	Y
chr11	35229651	35229753	35232792	35232996	+	35211381	35211612	35236398	35236461	NM_001001389	0	0	0.817|0.754	0.151|0.177	0.621	3.51186	6.14752	3.79149	443.53	0.193815	549.695	CD44	NA	N	Y
chr11	35229651	35229753	35232792	35232996	+	35219667	35219793	35236398	35236461	NM_001001389	3.33e-16	5.67e-14	0.541|0.536	0.113|0.085	0.44	3.51186	6.14752	3.79149	443.53	0.193815	549.695	CD44	NA	N	Y
chr11	35231511	35231601	35232792	35232996	+	35229651	35229753	35236398	35236461	NM_001001389	6.49e-12	8.03e-10	0.797|0.746	0.409|0.452	0.341	3.51186	6.14752	3.79149	443.53	0.193815	549.695	CD44	NA	N	Y
chr11	35231511	35231601	35232792	35232996	+	35211381	35211612	35236398	35236461	NM_001001389	3.65e-06	0.000191325	0.156|0.112	0.001|0.009	0.129	3.51186	6.14752	3.79149	443.53	0.193815	549.695	CD44	NA	N	Y
chr11	47281341	47281530	47282791	47283000	+	47279467	47279680	47283469	47283569	NM_001130101	0.000497203	0.0127346	0.545|0.706	0.2|0.118	0.466	4.77586	5.05266	7.3412	11.4933	4.10063	6.37452	NR1H3	TF	N	N
chr11	47498848	47498977	47500428	47500492	-	47498397	47498511	47504246	47504408	NM_198700	0.000267316	0.00763451	0.683|0.703	0.574|0.496	0.158	41.486	59.2594	30.7065	26.6392	47.2803	25.269	CELF1	NA	Y	N
chr11	57505079	57505140	57556508	57556627	+	57479994	57480279	57558856	57559145	NR_037646	0	0	0.882|0.887	0.695|0.704	0.185	94.0487	106.227	120.937	77.7145	54.4775	132.466	TMX2-CTNND1	NA	N	N
chr11	57505307	57505498	57505825	57505902	+	57505079	57505140	57506135	57506242	NR_026593	8.28e-05	0.00286289	0.077|0.071	0.227|0.158	-0.119	94.0487	106.227	120.937	77.7145	54.4775	132.466	TMX2	NA	Y	N
chr11	57505307	57505498	57506135	57506242	+	57505079	57505140	57506445	57506511	NR_026593	0.00186	0.0366581	0.125|0.107	0.267|0.205	-0.12	94.0487	106.227	120.937	77.7145	54.4775	132.466	TMX2	NA	Y	N
chr11	57556508	57556627	57561481	57561553	+	57529233	57529518	57563048	57563201	NM_001206889	2.65e-10	2.78e-08	0.388|0.356	0.569|0.553	-0.189	94.0487	106.227	120.937	77.7145	54.4775	132.466	CTNND1	NA	Y	N
chr11	57558856	57559145	57561481	57561553	+	57529233	57529518	57563048	57563201	NM_001085460	3.92e-09	3.52e-07	0.104|0.083	0.218|0.192	-0.112	94.0487	106.227	120.937	77.7145	54.4775	132.466	CTNND1	NA	Y	N
chr11	57558856	57559145	57561481	57561553	+	57556508	57556627	57563048	57563201	NM_001085461	0.00120789	0.0266098	0.364|0.343	0.47|0.451	-0.107	94.0487	106.227	120.937	77.7145	54.4775	132.466	CTNND1	NA	Y	N
chr11	61732458	61732584	61732840	61732987	-	61731756	61732363	61734783	61735132	NM_002032	0.00219995	0.0416876	0.75|0.724	0.589|0.431	0.227	356.722	524.46	1257.48	1412.16	433.257	1857.89	FTH1	NA	N	N
chr11	63670532	63670630	63671457	63671619	+	63670072	63670254	63672257	63672515	NM_001039469	0	0	0.584|0.619	0.871|0.867	-0.268	14.7901	25.9907	35.7705	12.9705	14.422	10.094	MARK2	NA	N	N
chr11	63673559	63673586	63675731	63675776	+	63672257	63672515	63676348	63678492	NM_001039469	8.51e-06	0.000400054	0.293|0.218	0.031|0.081	0.2	14.7901	25.9907	35.7705	12.9705	14.422	10.094	MARK2	NA	N	N
chr11	64534371	64534551	64534663	64534723	-	64532075	64532990	64535042	64535316	NM_001178030	0.000393651	0.010373	0.746|0.706	0.613|0.631	0.104	71.599	147.524	92.794	72.6811	83.8712	63.7937	SF1	NA	Y	Y
chr11	67842183	67842297	67848870	67848924	-	67838190	67838324	67864485	67864597	NM_001277	0.00011791	0.0038387	0.141|0.181	0.266|0.31	-0.127	25.3864	32.9697	27.4341	40.8966	36.9148	47.0577	CHKA	NA	N	N
chr11	76246938	76247103	76248838	76248994	+	76239311	76239510	76253259	76253411	NM_001300944	0.000410093	0.0107469	0.853|0.77	0.663|0.58	0.19	6.12425	4.73509	7.5028	5.36725	9.97071	4.06345	C11orf30	NA	N	N
chr11	82985681	82985783	82991183	82991303	-	82984993	82985035	82996595	82997450	NM_001286117	0.000107195	0.00355046	0.529|0.59	0.42|0.4	0.149	7.3996	18.004	9.98406	14.7359	11.4679	7.88944	CCDC90B	NA	N	N
chr11	82985681	82985783	82991183	82991303	-	82984993	82985035	82996169	82996254	NM_001286119	0.000174688	0.00534085	0.433|0.476	0.245|0.338	0.163	7.3996	18.004	9.98406	14.7359	11.4679	7.88944	CCDC90B	NA	N	N
chr11	82989768	82989872	82991183	82991303	-	82985681	82985783	82996915	82997450	NM_021825	0.000516013	0.013126	0.556|0.527	0.673|0.646	-0.118	7.3996	18.004	9.98406	14.7359	11.4679	7.88944	CCDC90B	NA	N	N
chr11	85420373	85420543	85422155	85422275	-	85418471	85418574	85425455	85425550	NM_001162951	6.45e-08	5.04e-06	0.507|0.603	0.026|0.2	0.442	NA	NA	NA	NA	NA	NA	SYTL2	NA	N	N
chr11	85422155	85422275	85425455	85425550	-	85420373	85420543	85429832	85429886	NM_001162951	2.23e-13	2.95e-11	0.014|0.0	0.5|0.7	-0.593	NA	NA	NA	NA	NA	NA	SYTL2	NA	N	N
chr11	88061279	88061364	88068104	88068250	-	88053980	88059611	88070668	88070941	NM_148170	0	0	0.988|0.981	0.625|0.609	0.367	312.187	157.894	55.3455	184.146	31.6535	350.257	CTSC	NA	N	N
chr11	105804447	105804695	105845036	105845171	+	105797466	105797665	105850301	105852819	NM_000829	0.00125573	0.0273564	0.745|0.735	0.51|0.558	0.206	9.96298	0.807192	0.000204716	20.4281	1.54517	2.37634	GRIA4	NA	N	N
chr11	114315262	114315374	114316700	114316809	+	114314577	114314655	114318547	114318601	NM_015523	0.000153692	0.00483852	0.397|0.404	0.513|0.512	-0.112	122.458	195.838	224.849	313.283	30.3749	141.624	REXO2	NA	N	N
chr11	114316700	114316809	114318547	114318601	+	114315262	114315374	114320567	114321000	NM_015523	6.65e-07	4.23e-05	0.252|0.277	0.377|0.404	-0.126	122.458	195.838	224.849	313.283	30.3749	141.624	REXO2	NA	N	N
chr11	115069125	115069158	115080293	115080377	-	115049363	115049495	115085327	115085500	NM_001301043	1.16e-07	8.55e-06	0.704|0.699	1.0|1.0	-0.298	14.4766	6.5446	40.3885	7.53489	36.7101	27.6046	CADM1	NA	N	N
chr11	118486755	118486926	118495649	118495775	+	118485273	118485397	118498020	118499366	NM_001144759	0	0	0.028|0.076	0.523|0.496	-0.458	12.6169	13.6056	8.25668	61.98	21.6305	37.5273	PHLDB1	NA	N	Y
chr11	118495649	118495775	118498020	118499366	+	118486755	118486926	118501923	118502196	NM_001144759	8.29e-07	5.1e-05	0.029|0.226	0.421|0.471	-0.318	12.6169	13.6056	8.25668	61.98	21.6305	37.5273	PHLDB1	NA	N	Y
chr11	118502875	118503013	118506110	118506266	+	118502629	118502770	118509608	118509719	NM_001144759	1.46e-05	0.000638628	0.388|0.364	0.55|0.539	-0.168	12.6169	13.6056	8.25668	61.98	21.6305	37.5273	PHLDB1	NA	N	Y
chr11	134119060	134119156	134119721	134119814	-	134118172	134118378	134120168	134120237	NM_199298	0.000557211	0.0139875	0.686|0.723	0.81|0.808	-0.105	95.856	83.3195	36.7975	62.5524	78.9216	22.736	THYN1	NA	Y	N
chr12	2974520	2974565	2975558	2975687	-	2973848	2973918	2977728	2977920	NM_202002	4.21e-08	3.41e-06	0.991|0.978	0.866|0.872	0.115	41.3845	71.5104	29.9494	8.92243	53.0874	17.3435	FOXM1	TF	N	N
chr12	11905383	11905513	11992073	11992238	+	11802787	11803094	12006360	12006495	NM_001987	0.000540642	0.0136073	0.223|0.164	0.326|0.293	-0.116	8.33623	4.98227	6.02758	8.47923	4.41423	7.43873	ETV6	TF	Y	N
chr12	31632522	31633189	31648743	31648853	-	31613127	31613315	31743639	31743952	NM_144973	0.00276965	0.0490161	0.0|0.097	0.232|0.143	-0.139	5.00377	3.58439	6.24431	6.53091	12.7144	6.65416	DENND5B	NA	N	N
chr12	32890798	32890876	32891197	32891230	+	32890038	32890095	32892997	32893174	NM_001278464	2.22e-16	3.85e-14	0.087|0.111	0.399|0.466	-0.334	1.16902	0.839311	0.556947	0.495261	0.968282	0.805819	DNM1L	NA	Y	N
chr12	42748962	42749024	42768664	42768876	+	42729684	42729776	42781257	42781337	NM_001143789	0	0	0.652|0.677	0.938|0.934	-0.271	34.2312	44.279	22.4568	46.6864	43.0554	23.2963	PPHLN1	NA	Y	N
chr12	42748962	42749024	42792655	42792796	+	42729684	42729776	42835116	42835765	NM_001143789	1.36e-08	1.16e-06	0.279|0.248	0.43|0.441	-0.172	34.2312	44.279	22.4568	46.6864	43.0554	23.2963	PPHLN1	NA	Y	N
chr12	48189688	48189799	48189989	48190081	-	48189369	48189550	48190799	48190925	NM_001308090	2.07e-07	1.38e-05	0.692|0.712	0.831|0.82	-0.123	17.7096	28.0944	25.8139	33.0609	11.2011	22.8964	HDAC7	coTF	N	N
chr12	51882482	51882644	51883483	51883735	+	51879570	51879684	51887487	51887556	NM_001258401	0.00144704	0.0304037	0.703|0.677	0.359|0.429	0.296	2.04158	0.754652	24.2107	1.49412	3.35021	1.12991	SLC4A8	NA	N	N
chr12	57008797	57009391	57011178	57011316	-	57007736	57007922	57029965	57030163	NM_013449	1.04e-05	0.000474836	0.085|0.232	0.447|0.441	-0.285	16.7007	19.3916	33.5129	23.5792	22.9521	13.5005	BAZ2A	TF	N	N
chr12	57501387	57501526	57501945	57502082	-	57501013	57501097	57504911	57505196	NM_003153	0.00137405	0.0292617	0.638|0.67	0.779|0.743	-0.107	9.39824	10.306	23.4314	52.7697	2.60051	34.1998	STAT6	TF	N	N
chr12	57894103	57894305	57898007	57898082	+	57892202	57892406	57905480	57905651	NM_004990	0.00234292	0.0434808	0.387|0.387	0.328|0.245	0.101	400.337	466.595	282.158	317.333	116.067	96.6719	MARS	NA	Y	N
chr12	95650325	95650398	95650925	95651015	+	95645715	95645847	95656681	95656857	NR_038241	7.39e-09	6.41e-07	0.197|0.231	0.425|0.369	-0.183	15.9819	15.67	23.5219	27.3859	20.808	12.0502	VEZT	NA	Y	N
chr12	95650325	95650398	95656681	95656857	+	95645715	95645847	95660132	95660408	NR_038241	0.000183307	0.00551598	0.244|0.261	0.396|0.365	-0.128	15.9819	15.67	23.5219	27.3859	20.808	12.0502	VEZT	NA	Y	N
chr12	98938728	98938839	98940136	98940225	+	98938219	98938315	98941350	98944157	NM_001032283	0.000173856	0.00533253	0.774|0.788	0.866|0.899	-0.102	41.367	96.0053	34.8749	12.0145	70.6313	23.1173	TMPO	NA	Y	N
chr12	104682708	104682818	104705067	104705190	+	104680459	104680887	104707022	104707095	NM_182729	0.0010227	0.0231174	0.538|0.564	0.659|0.643	-0.1	25.6588	55.4114	54.3446	82.9806	35.2085	202.781	TXNRD1	NA	Y	N
chr12	110383064	110383154	110385060	110385309	-	110376969	110377052	110388971	110389121	NM_057169	9.44e-05	0.00320353	0.835|0.852	0.695|0.677	0.157	4.48036	6.36746	7.70496	17.3411	6.37101	18.3916	GIT2	NA	N	N
chr12	111893832	111894060	111895017	111895163	-	111891480	111891649	111907911	111908044	NM_001310123	0.00221038	0.0417037	0.401|0.35	0.283|0.255	0.106	15.9882	16.9186	23.896	28.9704	15.7533	17.0612	ATXN2	NA	Y	N
chr12	123787370	123787447	123789128	123789266	-	123782524	123782718	123793856	123793949	NM_018183	0.00242656	0.0446853	0.752|0.692	0.609|0.617	0.109	NA	NA	NA	NA	NA	NA	SBNO1	NA	N	N
chr12	124811954	124812179	124815390	124815444	-	124810736	124810916	124816864	124817013	NM_001206654	0	0	0.56|0.539	0.776|0.771	-0.224	27.82	41.7007	49.7123	56.4047	21.1042	36.2914	NCOR2	TF	N	N
chr12	124812092	124812179	124815390	124815444	-	124810736	124810916	124816864	124817013	NM_001077261	0	0	1.0|0.997	0.831|0.818	0.174	27.82	41.7007	49.7123	56.4047	21.1042	36.2914	NCOR2	TF	N	N
chr12	133147892	133148110	133148873	133148930	+	133146920	133147126	133149112	133149208	NM_001142641	2.55e-15	3.99e-13	0.189|0.191	0.485|0.558	-0.332	30.2369	35.5754	34.0768	16.9083	25.0087	11.5617	FBRSL1	NA	Y	N
chr13	28963932	28964241	28971096	28971205	-	28959021	28959168	28979916	28980031	NM_001160030	3.51e-11	4.14e-09	0.519|0.5	0.277|0.339	0.202	43.4835	22.6214	12.0634	33.3251	0.0229088	4.5109	FLT1	NA	N	Y
chr13	45912794	45912911	45913631	45913737	-	45907605	45911523	45914128	45914319	NM_003295	2.13e-09	1.99e-07	0.55|0.517	0.382|0.369	0.158	484.285	665.019	1020.67	1172.46	649.278	1441.06	TPT1	NA	N	N
chr13	50237192	50237331	50243912	50243982	-	50234811	50235344	50265389	50265623	NM_032565	0.000126653	0.00406782	0.761|0.835	0.694|0.666	0.118	146.857	132.585	32.4374	64.3005	68.9064	40.2331	EBPL	NA	N	N
chr13	111156193	111156340	111156494	111156611	+	111155729	111155828	111158761	111158953	NM_001846	0	0	0.325|0.271	0.576|0.573	-0.276	57.9026	16.3766	414.486	0	50.1572	595.037	COL4A2	NA	N	Y
chr13	114174930	114175048	114201614	114201694	+	114157810	114157903	114202617	114202767	NM_017905	0.000521272	0.0131545	0.234|0.203	0.035|0.058	0.172	16.4707	14.1631	32.5123	44.9285	13.3066	46.103	TMCO3	NA	Y	N
chr13	114188359	114188555	114201614	114201694	+	114157810	114157903	114202617	114202767	NM_017905	6.6e-05	0.00236669	0.337|0.298	0.087|0.085	0.232	16.4707	14.1631	32.5123	44.9285	13.3066	46.103	TMCO3	NA	Y	N
chr13	114193671	114193822	114201614	114201694	+	114157810	114157903	114202617	114202767	NM_017905	0.000183276	0.00551598	0.57|0.604	0.365|0.309	0.25	16.4707	14.1631	32.5123	44.9285	13.3066	46.103	TMCO3	NA	Y	N
chr14	21555159	21555264	21555478	21555622	+	21553847	21554025	21556126	21556257	NM_018071	0	0	0.764|0.766	0.431|0.383	0.358	6.79369	10.5059	9.35345	13.346	9.51618	15.2314	ARHGEF40	NA	Y	N
chr14	23419522	23419619	23420763	23420898	-	23416809	23416940	23421536	23421668	NM_001166269	0.000175469	0.00534761	0.793|0.781	0.889|0.931	-0.123	21.5155	22.6722	17.1792	14.6302	29.5134	8.40561	HAUS4	NA	Y	N
chr14	23817369	23817515	23817714	23817880	-	23816668	23816940	23818480	23818635	NM_020372	4.05e-06	0.000207825	0.976|0.964	0.735|0.488	0.359	NA	NA	NA	NA	NA	NA	SLC22A17	NA	N	Y
chr14	23817369	23817515	23817714	23817755	-	23816722	23816940	23818480	23818635	NR_110290	8.24e-05	0.00285755	0.884|0.835	0.103|0.103	0.756	26.2157	12.9447	30.3903	29.5116	57.0289	22.1269	SLC22A17	NA	N	Y
chr14	24702424	24702546	24702684	24702804	+	24701627	24701994	24704942	24705026	NM_001002001	4.15e-10	4.26e-08	0.265|0.287	0.501|0.499	-0.224	18.3469	21.644	16.0796	20.6702	17.5544	19.7582	GMPR2	NA	Y	N
chr14	24845180	24845307	24845499	24845760	+	24844865	24844921	24846843	24848810	NM_001198965	1.73e-05	0.000741308	0.896|0.905	0.737|0.721	0.172	5.35662	1.24665	8.67301	16.7083	12.7995	18.736	NFATC4	TF	N	N
chr14	58714467	58714550	58718836	58718960	+	58711522	58711659	58724462	58724564	NM_152132	0.000320044	0.00884898	0.29|0.275	0.451|0.361	-0.124	167.454	290.66	175.987	195.301	140.631	63.3248	PSMA3	NA	Y	N
chr14	69345174	69345240	69345705	69345786	-	69343798	69343957	69346678	69346825	NM_001130004	0	0	0.921|0.927	0.595|0.565	0.344	84.7535	179.432	304.008	275.032	53.1662	424.788	ACTN1	NA	N	N
chr14	73833604	73833689	73876644	73876776	-	73822333	73822474	73925198	73925286	NM_001005744	0.00204974	0.039341	0.58|0.667	0.489|0.482	0.138	13.0842	16.9088	32.2773	45.398	16.5008	26.1771	NUMB	NA	N	N
chr14	93730130	93730339	93760203	93761283	-	93727947	93728023	93762315	93762503	NM_001002860	1.15e-06	6.89e-05	0.801|0.815	0.68|0.618	0.159	9.64869	13.1789	17.7465	15.9877	8.38348	12.5811	BTBD7	NA	Y	N
chr14	103946723	103946827	103958113	103958371	+	103941329	103941547	103969218	103970166	NM_001128920	0	0	0.47|0.423	0.815|0.824	-0.373	17.3108	28.5604	33.5699	33.7162	26.5862	23.6605	MARK3	NA	Y	N
chr14	103946723	103946827	103958113	103958371	+	103941329	103941547	103964838	103964865	NM_001128918	1.67e-15	2.69e-13	0.996|0.984	0.845|0.848	0.143	17.3108	28.5604	33.5699	33.7162	26.5862	23.6605	MARK3	NA	Y	N
chr14	103958113	103958371	103964838	103964865	+	103946723	103946827	103969218	103970166	NM_001128921	0	0	0.978|0.982	0.709|0.672	0.289	17.3108	28.5604	33.5699	33.7162	26.5862	23.6605	MARK3	NA	Y	N
chr14	103964838	103964865	103966492	103966537	+	103958113	103958371	103969218	103970166	NM_001128918	4.08e-11	4.68e-09	0.184|0.336	0.774|0.772	-0.513	17.3108	28.5604	33.5699	33.7162	26.5862	23.6605	MARK3	NA	Y	N
chr14	104037959	104038157	104053610	104053701	+	104029551	104029716	104056517	104057236	NR_126431	3.77e-15	5.81e-13	0.029|0.029	0.149|0.154	-0.122	12.117	13.7051	17.2329	27.8531	14.7949	16.9519	APOPT1	NA	Y	N
chr14	104037959	104038157	104040443	104040507	+	104029551	104029716	104053610	104053701	NR_126431	2.35e-06	0.000129642	0.186|0.154	0.342|0.298	-0.15	12.117	13.7051	17.2329	27.8531	14.7949	16.9519	APOPT1	NA	Y	N
chr14	105221966	105222161	105222940	105223097	+	105219469	105219656	105225764	105225996	NM_006427	8.76e-05	0.0030047	0.349|0.339	0.451|0.48	-0.122	272.391	261.635	152.154	135.591	142.807	44.7331	SIVA1	NA	Y	N
chr14	105911754	105911848	105915695	105915746	+	105905008	105905076	105916394	105916521	NM_004689	0.00248864	0.0453903	0.606|0.649	0.521|0.507	0.113	123.531	117.471	66.0326	64.7065	137.273	30.5304	MTA1	TF	Y	N
chr15	25131662	25131736	25165157	25165271	+	25101697	25101863	25207260	25207356	NM_022805	8.85e-13	1.16e-10	0.204|0.238	0.576|0.6	-0.367	356.217	359.675	116.765	107.623	153.82	143.947	SNRPN	NA	N	N
chr15	52849296	52849419	52861044	52861099	-	52839241	52844301	52861312	52861418	NM_001306191	1.27e-06	7.42e-05	0.0|0.007	0.063|0.159	-0.107	43.4063	60.6803	39.727	39.3538	63.5266	30.4781	ARPP19	NA	N	N
chr15	60674540	60674640	60689456	60689537	-	60656627	60656722	60690141	60690185	NM_001002857	8.79e-05	0.00300677	0.141|0.166	0.055|0.046	0.103	174.069	403.489	1986.4	2242.66	69.9616	669.473	ANXA2	NA	N	N
chr15	63353911	63353987	63354413	63354476	+	63353067	63353138	63354774	63354844	NM_001018004	1.48e-11	1.79e-09	0.408|0.368	0.631|0.574	-0.215	120.884	227.646	0	534.341	598.539	542.723	TPM1	NA	N	N
chr16	143216	143323	148142	148299	-	142593	142723	150369	150507	NM_001243248	0.000520311	0.0131545	0.388|0.321	0.219|0.259	0.116	12.9094	13.4915	18.2047	26.6261	14.4794	20.6829	NPRL3	NA	Y	N
chr16	454955	455024	456345	456397	+	451857	452043	457424	457560	NM_020664	0.00193561	0.0376443	0.922|0.871	0.762|0.728	0.152	10.9126	6.63496	9.05853	18.4411	8.72388	7.94666	DECR2	NA	N	N
chr16	684888	684956	685280	685340	-	684718	684797	685611	685774	NM_032366	8.2e-05	0.0028563	0.291|0.343	0.485|0.454	-0.153	105.287	113.293	89.772	98.2508	63.0861	56.3135	C16orf13	NA	Y	N
chr16	692119	692249	697416	697544	+	691848	692043	697782	697884	NM_138418	0.00258801	0.0464043	0.674|0.559	0.473|0.412	0.174	35.8742	12.1279	10.0492	22.1733	4.5792	8.07961	FAM195A	NA	N	N
chr16	3073474	3073531	3073847	3073969	-	3073233	3073362	3074181	3074287	NM_001002018	4.8e-06	0.000243579	0.489|0.5	0.353|0.35	0.143	54.8451	41.0114	69.8999	109.001	49.7958	35.7905	HCFC1R1	NA	N	N
chr16	4519227	4519466	4524093	4524167	-	4516153	4516403	4524554	4524896	NM_020677	1.74e-07	1.2e-05	0.067|0.072	0.198|0.202	-0.131	31.6432	41.6193	36.6028	36.8366	20.9575	15.7125	NMRAL1	NA	N	N
chr16	4727463	4727573	4730032	4730098	+	4723498	4723658	4731550	4731777	NM_015246	3.96e-09	3.53e-07	0.866|0.83	0.704|0.726	0.133	18.9168	21.2594	25.2185	28.1818	19.5072	24.3642	MGRN1	NA	Y	N
chr16	11815432	11815526	11829872	11830089	-	11791980	11792181	11836332	11836734	NM_001303447	0.00181334	0.0359615	0.6|0.564	0.742|0.842	-0.21	6.37437	6.73941	14.7336	20.8878	4.74215	13.8416	TXNDC11	NA	Y	N
chr16	15781231	15781368	15785000	15785180	+	15771657	15771806	15788021	15788113	NM_017668	0.00225211	0.0422891	0.541|0.492	0.356|0.416	0.13	7.23239	9.76477	11.9806	14.1676	19.3108	12.9653	NDE1	NA	N	N
chr16	18553915	18554053	18554938	18555091	-	18553493	18553583	18558549	18558622	NM_173614	0.00130975	0.0281845	0.832|0.869	0.79|0.711	0.1	19.8732	11.799	15.0453	33.7122	6.17435	23.5836	NOMO2	NA	N	N
chr16	20913807	20914039	20926877	20927036	+	20911987	20912211	20931443	20931536	NM_001128301	9.45e-08	7.15e-06	0.228|0.215	0.048|0.066	0.165	7.60088	7.67774	10.2766	11.6616	21.1441	9.80808	LYRM1	NA	Y	N
chr16	20913807	20914039	20926877	20927036	+	20911619	20911857	20931443	20931536	NM_001302836	1.87e-05	0.000784977	0.194|0.149	0.024|0.07	0.124	7.60088	7.67774	10.2766	11.6616	21.1441	9.80808	LYRM1	NA	Y	N
chr16	25139795	25139887	25143722	25143844	+	25123046	25123317	25151491	25151568	NM_001032391	1.53e-05	0.000666532	0.44|0.468	0.332|0.256	0.16	29.6876	36.2153	35.1018	21.5436	35.9512	19.6609	LCMT1	NA	N	N
chr16	25182034	25182126	25186257	25186355	+	25180432	25180534	25189321	25189551	NM_001032391	1.24e-05	0.000551923	0.514|0.462	0.679|0.615	-0.159	29.6876	36.2153	35.1018	21.5436	35.9512	19.6609	LCMT1	NA	N	N
chr16	66592092	66592251	66597024	66597120	+	66586465	66586696	66599788	66600190	NM_016951	5.32e-05	0.00196603	0.489|0.514	0.368|0.373	0.131	6.66065	4.62959	6.45419	11.6072	8.55447	45.9381	CKLF	NA	N	N
chr16	69482017	69482047	69492995	69493024	+	69481052	69481181	69496332	69500167	NM_030579	4.1e-10	4.26e-08	0.369|0.318	0.515|0.572	-0.2	25.4342	49.0886	21.9377	93.3933	26.3982	20.9419	CYB5B	NA	Y	N
chr16	84163941	84164036	84164706	84164932	-	84163590	84163776	84169148	84169210	NM_001146051	0.000619184	0.0153015	0.875|0.883	0.977|1.0	-0.109	12.3241	9.59035	9.27103	11.3739	21.7694	8.40795	HSDL1	NA	N	N
chr16	89288499	89288591	89289564	89289691	+	89287404	89287560	89291126	89291210	NM_001201407	0.000647091	0.0159499	0.424|0.462	0.658|0.758	-0.265	4.62809	5.70668	4.98979	2.06249	3.36007	1.32508	ZNF778	TF	N	N
chr16	89371613	89371752	89383340	89383486	-	89354935	89355078	89484691	89484776	NM_013275	1.78e-09	1.7e-07	0.79|0.796	0.953|0.928	-0.147	30.7848	37.2822	39.0346	42.2708	17.03	40.7264	ANKRD11	NA	N	N
chr16	89371613	89371752	89383340	89383483	-	89354935	89355078	89484691	89484776	NM_001256183	5.01e-07	3.23e-05	0.774|0.773	0.935|0.905	-0.146	30.7848	37.2822	39.0346	42.2708	17.03	40.7264	ANKRD11	NA	N	N
chr16	90025421	90025563	90027338	90027503	+	90023918	90024068	90028144	90028272	NM_001242820	1.04e-05	0.00047583	0.707|0.749	0.863|0.854	-0.131	23.2972	27.257	29.456	49.103	24.8273	32.4932	DEF8	NA	Y	N
chr17	5329290	5329402	5329555	5329619	+	5326088	5326149	5335861	5336340	NM_001160244	7.19e-05	0.00254175	0.381|0.378	0.222|0.221	0.158	24.9183	27.8437	18.1081	19.4052	29.7988	11.4925	RPAIN	NA	Y	N
chr17	5329555	5329619	5331390	5331531	+	5326088	5326149	5335861	5336340	NM_001033002	2.29e-08	1.89e-06	0.218|0.203	0.412|0.367	-0.179	24.9183	27.8437	18.1081	19.4052	29.7988	11.4925	RPAIN	NA	Y	N
chr17	5329555	5329619	5331390	5331531	+	5329290	5329402	5335861	5336340	NM_001033002	5.66e-06	0.000278337	0.262|0.253	0.431|0.381	-0.149	24.9183	27.8437	18.1081	19.4052	29.7988	11.4925	RPAIN	NA	Y	N
chr17	27043920	27044012	27044230	27044443	-	27042817	27042919	27045139	27045286	NM_001256276	2.24e-05	0.00093041	0.721|0.692	0.899|0.836	-0.161	82.0062	96.0672	61.4971	84.3182	34.4642	107.45	RAB34	NA	N	N
chr17	27043920	27044012	27044230	27044443	-	27043010	27043076	27045139	27045286	NM_001256277	0.000295706	0.00827196	0.289|0.259	0.439|0.367	-0.129	82.0062	96.0672	61.4971	84.3182	34.4642	107.45	RAB34	NA	N	N
chr17	30536368	30536464	30538134	30538257	+	30535125	30535328	30551634	30552790	NM_001033568	2.61e-09	2.42e-07	0.673|0.667	0.322|0.4	0.309	10.7096	11.0208	8.23095	11.6951	12.5681	9.0433	RHOT1	NA	Y	N
chr17	40714629	40715340	40715978	40716193	+	40714091	40714237	40716463	40716595	NM_001042532	0.00233825	0.0434787	0.16|0.088	0.282|0.184	-0.109	31.2263	35.0429	40.0127	28.2549	20.1297	21.239	COASY	NA	Y	N
chr17	43159011	43159120	43163875	43164020	+	43138666	43138828	43171052	43171171	NM_021079	0	0	0.868|0.838	0.669|0.685	0.176	49.4815	69.5707	56.2968	66.2496	41.0596	49.1101	NMT1	NA	Y	N
chr17	47783565	47783671	47784326	47784430	-	47783227	47783258	47785091	47785313	NM_001278784	0.000369556	0.00981948	0.495|0.509	0.344|0.409	0.126	33.4264	37.6785	54.6093	44.1344	19.856	24.8154	SLC35B1	NA	Y	N
chr17	48264375	48264483	48264844	48264898	-	48264000	48264283	48265236	48265344	NM_000088	1.59e-07	1.1e-05	0.231|0.248	0.367|0.372	-0.13	72.4499	12.1152	493.634	0	12.3681	0	COL1A1	NA	N	N
chr17	48266528	48266636	48267039	48267093	-	48266263	48266371	48267219	48267273	NM_000088	1.91e-09	1.8e-07	0.358|0.371	0.523|0.605	-0.2	72.4499	12.1152	493.634	0	12.3681	0	COL1A1	NA	N	N
chr17	57196679	57196856	57208641	57208728	-	57187307	57189706	57232491	57232800	NM_182620	0.000399696	0.0105033	0.205|0.195	0.293|0.319	-0.106	0.603934	0.816204	0.255855	0.350926	0.30403	0.141747	SKA2	NA	N	N
chr17	58037428	58037529	58039900	58039977	-	58035651	58035805	58040187	58040645	NM_016125	0.00193087	0.0376443	0.857|0.841	0.669|0.698	0.165	3.22955	3.50616	9.37291	10.9398	3.07462	6.13311	RNFT1	NA	N	N
chr17	58348710	58348842	58365883	58366043	-	58346810	58346918	58372043	58372162	NM_032582	0.00177894	0.0354266	0.547|0.524	0.412|0.414	0.123	13.3104	13.4794	7.04743	15.1413	7.14436	12.0184	USP32	NA	N	N
chr17	58372043	58372162	58378959	58379065	-	58365883	58366043	58422841	58422969	NM_032582	0.000573859	0.0142925	0.484|0.512	0.617|0.639	-0.13	13.3104	13.4794	7.04743	15.1413	7.14436	12.0184	USP32	NA	N	N
chr17	65871671	65871860	65882243	65882432	+	65870932	65871136	65887959	65888150	NM_004459	1.11e-16	1.96e-14	0.426|0.461	0.747|0.723	-0.291	29.7938	27.6008	13.0084	13.2434	21.0134	10.8001	BPTF	CRF	Y	N
chr17	73887893	73887959	73888091	73888266	-	73885040	73887428	73888347	73888581	NM_173547	5.45e-08	4.3e-06	0.367|0.422	0.654|0.765	-0.315	13.1716	22.9172	5.29579	12.0957	8.25496	7.86735	TRIM65	NA	Y	N
chr17	75303222	75303279	75398140	75398785	+	75277491	75277636	75478225	75478417	NM_001113491	0	0	0.196|0.191	0.027|0.023	0.169	72.1253	97.6925	86.125	165.471	104.639	184.864	42256	NA	N	N
chr17	76187050	76187141	76202026	76202131	+	76183397	76183514	76202991	76203782	NM_001010982	0.00137632	0.0292617	0.535|0.482	0.624|0.634	-0.121	14.7886	14.662	7.07097	21.9456	17.9229	8.42943	AFMID	NA	N	N
chr17	76198783	76198832	76202026	76202131	+	76187050	76187141	76202991	76203782	NM_001010982	0.00147443	0.0307758	0.114|0.124	0.215|0.309	-0.143	14.7886	14.662	7.07097	21.9456	17.9229	8.42943	AFMID	NA	N	N
chr18	2760649	2760737	2762102	2762234	+	2752485	2752550	2763634	2763787	NM_015295	0.00226993	0.0424565	0.333|0.304	0.498|0.474	-0.167	5.09419	11.0023	13.799	11.2623	9.61332	13.4656	SMCHD1	NA	N	N
chr18	5394675	5394792	5395065	5395146	-	5392379	5393477	5395607	5395706	NM_012307	0.00145685	0.0304758	0.844|0.851	0.482|0.0	0.606	4.41739	13.7494	138.346	0.190329	1.36377	17.6277	EPB41L3	NA	N	N
chr18	5395065	5395146	5395607	5395706	-	5394675	5394792	5396199	5396331	NM_012307	3.34e-05	0.00133167	0.954|0.913	0.563|0.147	0.579	4.41739	13.7494	138.346	0.190329	1.36377	17.6277	EPB41L3	NA	N	N
chr18	12367274	12367381	12370847	12370925	-	12366963	12367116	12371590	12371690	NM_006796	0.00150937	0.0312319	0.458|0.432	0.296|0.334	0.13	22.2586	30.5091	14.6136	15.3608	9.63089	12.2523	AFG3L2	NA	N	N
chr18	29672662	29672849	29691716	29691882	+	29671817	29672198	29693707	29693823	NM_016271	0.000108376	0.00357714	0.919|0.903	0.757|0.835	0.115	12.9165	27.9836	3.60332	3.94612	13.3081	3.00641	RNF138	TF	N	N
chr18	29703480	29703537	29704696	29704808	+	29672568	29672849	29706655	29706763	NM_198128	0.000229743	0.00664096	0.224|0.137	0.474|0.462	-0.287	12.9165	27.9836	3.60332	3.94612	13.3081	3.00641	RNF138	TF	N	N
chr18	47801346	47801415	47801498	47801615	-	47800555	47800723	47801969	47802098	NM_001204142	4.24e-07	2.75e-05	0.365|0.512	0.743|0.744	-0.305	10.2837	16.9788	21.5782	20.9796	14.9215	16.0751	MBD1	TF	Y	N
chr18	47801346	47801415	47801498	47801615	-	47799933	47800233	47801969	47802098	NM_001204142	3.36e-06	0.000177279	0.298|0.488	0.704|0.703	-0.31	10.2837	16.9788	21.5782	20.9796	14.9215	16.0751	MBD1	TF	Y	N
chr18	74778253	74778341	74817166	74817242	-	74728787	74729224	74844535	74844774	NM_001025101	0.000165996	0.00514102	0.456|0.381	0.281|0.205	0.175	5.69226	2.70171	4.75906	3.69061	0.632496	3.14579	MBP	NA	Y	Y
chr18	77679183	77679400	77693968	77694022	-	77662419	77664183	77703328	77703462	NM_025078	9.27e-14	1.32e-11	0.01|0.0	0.246|0.198	-0.217	4.9499	3.73798	8.09195	13.2391	10.334	17.4873	PQLC1	NA	Y	Y
chr19	9678770	9678851	9679677	9679758	-	9676403	9677785	9695136	9695209	NM_001008727	2.72e-05	0.00111023	0.251|0.257	0.433|0.423	-0.174	40.2772	25.5434	10.2802	4.84031	17.2959	4.75219	ZNF121	TF	Y	N
chr19	10463601	10463774	10464203	10464322	-	10461203	10461644	10464717	10464910	NM_003331	8.26e-07	5.1e-05	0.786|0.857	1.0|0.992	-0.174	16.4426	10.8449	34.2726	42.1979	11.7638	14.89	TYK2	NA	Y	N
chr19	11036361	11036449	11038305	11038392	-	11034508	11034675	11038474	11038635	NM_024029	4.38e-06	0.000223342	0.956|0.975	0.856|0.865	0.105	15.6755	13.3118	35.8883	23.5864	8.84684	16.6237	YIPF2	NA	N	N
chr19	12246314	12246375	12258209	12258270	-	12242167	12244800	12258490	12258617	NR_037802	8.11e-06	0.000383137	0.73|0.783	0.208|0.37	0.467	11.2378	7.9846	6.72479	5.54722	9.59119	3.69671	ZNF625-ZNF20	NA	N	N
chr19	16472589	16472795	16487932	16488065	-	16466054	16466662	16495939	16496022	NM_001258374	0.00209854	0.0400359	0.547|0.57	0.715|0.72	-0.159	9.33506	9.21754	11.7749	18.0861	14.4045	14.0626	EPS15L1	NA	N	N
chr19	16964953	16965072	16973162	16973370	+	16963879	16963969	16974490	16974607	NM_001297595	0.000124513	0.00402638	0.86|0.893	0.796|0.748	0.105	17.4755	23.9588	66.4126	20.3639	11.4582	17.6177	SIN3B	coTF	N	N
chr19	18453668	18453721	18466704	18466821	+	18451396	18451525	18468192	18468425	NM_017712	0.00239454	0.044181	0.424|0.405	0.607|0.585	-0.181	8.16835	4.83376	8.82647	17.7447	2.42095	7.009	PGPEP1	NA	Y	N
chr19	36142134	36142251	36145472	36145573	+	36139124	36139305	36149495	36149686	NM_001863	9.39e-10	9.33e-08	0.23|0.202	0.355|0.349	-0.136	521.423	428.103	416.501	543.256	367.722	185.726	COX6B1	NA	Y	N
chr19	36235526	36235639	36236025	36236088	-	36235223	36235322	36236248	36236343	NR_110171	9.57e-06	0.000441058	0.518|0.406	0.739|0.747	-0.281	5.5683	4.937	4.43358	5.28488	4.26827	2.1642	U2AF1L4	NA	Y	N
chr19	47181652	47181920	47184906	47185005	-	47178289	47178375	47192793	47192955	NM_001079880	0.000829267	0.0196776	0.439|0.357	0.609|0.532	-0.172	11.7521	12.1568	21.8972	10.1799	10.9504	8.34126	PRKD2	NA	N	N
chr19	47342721	47342835	47349249	47349399	-	47341996	47342056	47353390	47353547	NM_001301076	0.000738468	0.0178788	0.356|0.306	0.463|0.41	-0.106	89.5829	89.9864	136.526	217.777	59.3009	130.029	AP2S1	NA	Y	N
chr19	50016643	50016730	50017138	50017390	+	50015535	50016007	50017467	50017743	NM_001136019	2.04e-08	1.73e-06	0.246|0.128	0.557|0.558	-0.371	16.387	6.13417	15.003	149.431	8.65498	94.6979	FCGRT	NA	N	N
chr19	50017138	50017390	50027763	50028033	+	50015535	50016007	50028713	50028830	NM_001136019	4.82e-10	4.89e-08	1.0|0.636	0.05|0.015	0.786	16.387	6.13417	15.003	149.431	8.65498	94.6979	FCGRT	NA	N	N
chr2	20201715	20201841	20202921	20203047	-	20196894	20197020	20205504	20206071	NM_002381	0.00252442	0.0457802	1.0|0.968	0.949|0.803	0.108	6.54611	11.7611	39.3649	6.27191	0.724626	4.22021	MATN3	NA	N	N
chr2	24362239	24362320	24369617	24369705	+	24360778	24360970	24369799	24369956	NM_001145710	0.00115978	0.0256091	0.585|0.431	0.068|0.235	0.357	0.578211	0.219841	1.60264	4.30304	3.86446	1.36541	FAM228B	NA	N	N
chr2	30371110	30371407	30378715	30378776	+	30369749	30369928	30379493	30379658	NM_001127401	0.000157694	0.00493196	0.73|0.753	0.532|0.344	0.304	7.90331	22.585	63.2952	70.0768	23.2171	33.247	YPEL5	NA	N	N
chr2	32314590	32314674	32323864	32323960	+	32312560	32312647	32339706	32339894	NM_014946	0.0005647	0.0141382	0.232|0.201	0.343|0.325	-0.117	9.69477	12.4751	10.935	6.48869	8.46515	4.50861	SPAST	NA	N	N
chr2	32422775	32422895	32429658	32429761	+	32418957	32419052	32431954	32432002	NM_017964	0.000202754	0.00596936	0.405|0.448	0.694|0.738	-0.289	14.1519	11.0967	11.0528	12.7024	7.52413	9.07255	SLC30A6	NA	N	N
chr2	33534500	33534623	33540210	33540336	+	33526588	33526711	33572433	33572577	NM_001166264	1.4e-14	2.02e-12	0.49|0.477	0.771|0.776	-0.29	15.7624	9.67858	20.5041	79.5481	30.7043	210.585	LTBP1	NA	N	N
chr2	33572433	33572577	33585663	33585846	+	33540210	33540336	33586495	33586582	NM_206943	5.83e-09	5.15e-07	0.403|0.324	0.173|0.171	0.192	15.7624	9.67858	20.5041	79.5481	30.7043	210.585	LTBP1	NA	N	N
chr2	54826228	54826380	54839297	54839471	+	54785530	54786024	54843343	54843435	NM_178313	0	0	0.308|0.275	0.091|0.088	0.202	55.8197	38.6115	49.3463	65.162	13.7251	61.7752	SPTBN1	NA	N	N
chr2	61319598	61319722	61324834	61324987	+	61315492	61315603	61330987	61331133	NM_001129993	5.88e-05	0.00214907	0.444|0.534	0.873|0.768	-0.332	5.0081	7.34657	8.03643	7.79805	10.4163	3.99248	KIAA1841	NA	N	N
chr2	73198698	73198814	73215386	73215477	-	73188259	73188377	73226077	73226143	NM_144579	0.000152334	0.00481162	1.0|0.976	0.804|0.774	0.199	8.0151	7.7059	22.0267	19.3626	3.80758	18.9999	SFXN5	NA	N	N
chr2	74166036	74166149	74184251	74184367	+	74153952	74154179	74185272	74185372	NM_080916	4.82e-05	0.00182491	0.447|0.458	0.587|0.614	-0.148	93.2147	105.81	72.5547	102.65	112.097	43.4455	DGUOK	NA	N	N
chr2	74177711	74177859	74184251	74184367	+	74173845	74174033	74185272	74185372	NM_080916	0.00196649	0.0381267	0.459|0.455	0.547|0.609	-0.121	93.2147	105.81	72.5547	102.65	112.097	43.4455	DGUOK	NA	N	N
chr2	74755543	74755616	74755877	74756062	-	74755066	74755133	74756258	74756409	NM_181575	7e-05	0.00248192	0.921|0.961	0.822|0.848	0.106	118.143	98.3115	118.673	111.066	57.3304	50.9483	AUP1	NA	Y	N
chr2	74884979	74885078	74889858	74889952	+	74884691	74884751	74900583	74900703	NM_004263	1.33e-06	7.74e-05	0.378|0.36	0.058|0.038	0.321	1.09309	0.422379	0.84837	2.04574	1.97475	1.3869	SEMA4F	NA	N	Y
chr2	85850748	85850905	85852661	85852814	+	85848607	85848702	85857843	85858069	NR_046347	2.08e-06	0.000116607	0.157|0.104	0.306|0.244	-0.145	39.1733	52.8764	31.3314	33.4992	41.9644	29.756	USP39	NA	Y	N
chr2	99787805	99787892	99787972	99788109	-	99786999	99787115	99790377	99790479	NM_138798	1.12e-05	0.000504101	0.538|0.571	0.422|0.383	0.152	32.2939	24.1084	24.8648	33.6531	26.3792	8.6512	MITD1	NA	Y	N
chr2	112843581	112843681	112847201	112847295	+	112838633	112838695	112849288	112849360	NM_032824	0.000101605	0.0034027	0.218|0.091	0.04|0.0	0.135	6.12841	6.22797	13.7826	20.5168	24.6804	10.2842	TMEM87B	NA	N	N
chr2	127808729	127808819	127811480	127811588	-	127808377	127808488	127815048	127815177	NM_139343	1.87e-10	2.03e-08	0.185|0.09	0.004|0.004	0.134	23.3769	17.6362	7.02225	61.1172	39.4295	32.9942	BIN1	NA	N	N
chr2	130921946	130922018	130925030	130925163	-	130914823	130914969	130929921	130930073	NR_033230	0	0	0.466|0.501	0.829|0.781	-0.321	NA	NA	NA	NA	NA	NA	SMPD4	NA	Y	N
chr2	159533250	159533379	159535092	159535166	+	159530394	159530512	159536940	159537940	NM_001304969	4.68e-05	0.00177846	0.583|0.551	0.319|0.33	0.242	17.8926	25.7024	12.5855	9.31311	24.158	12.6281	PKP4	NA	N	N
chr2	160284451	160284553	160284821	160284930	-	160268845	160269056	160285710	160285771	NM_013450	0.000163048	0.00508272	0.32|0.377	0.603|0.551	-0.228	6.44508	4.5052	9.95172	6.0311	11.1158	5.18262	BAZ2B	TF	N	N
chr2	189248489	189248616	189342385	189342457	+	189157389	189157839	189348157	189348219	NR_045562	1.36e-05	0.00060267	0.378|0.42	0.244|0.269	0.143	28.3434	33.8842	16.7472	35.9637	20.5155	8.92849	GULP1	NA	N	N
chr2	191514571	191514708	191520702	191520879	+	191513847	191514086	191523883	191524721	NM_005966	0.00236808	0.0438624	0.698|0.527	0.841|0.817	-0.216	6.24569	7.6088	9.15979	7.36923	12.9755	5.85269	NAB1	coTF	N	Y
chr2	192265474	192265561	192267357	192267444	+	192265107	192265194	192272840	192272915	NM_001161819	1.12e-09	1.1e-07	0.579|0.591	0.316|0.258	0.298	13.1373	23.6323	25.7009	27.7521	16.0211	88.7977	MYO1B	NA	N	N
chr2	201283972	201284219	201303844	201304051	+	201277033	201277142	201305371	201305507	NM_001282743	2.88e-05	0.00116017	0.742|0.74	0.631|0.629	0.111	105.353	173.765	106.947	149.549	9.1604	100.712	SPATS2L	NA	N	N
chr2	204334961	204335036	204341798	204341879	-	204326570	204326648	204354306	204354812	NM_203365	0.000102144	0.00340683	0.686|0.625	0.097|0.219	0.497	3.06636	8.86722	9.03241	8.8719	3.07017	7.28833	RAPH1	NA	N	N
chr2	207989067	207989128	208030190	208030430	-	207953181	207953305	208030636	208030910	NR_073108	0.00193766	0.0376443	1.0|0.946	0.687|0.557	0.351	4.04996	13.3789	3.89029	13.1062	3.47338	9.38756	KLF7	TF	N	N
chr2	209168894	209169042	209169569	209169737	+	209165660	209165818	209176959	209177019	NM_015040	1.23e-08	1.06e-06	0.248|0.102	0.5|0.496	-0.323	7.8247	9.19362	6.34639	9.21656	7.67756	9.12703	PIKFYVE	NA	N	N
chr2	216245533	216245803	216246934	216247048	-	216243852	216244040	216248050	216248206	NM_212482	6.76e-06	0.000324149	0.468|0.47	0.606|0.589	-0.128	47.843	35.9102	0	0	11.8763	870.352	FN1	NA	Y	Y
chr2	220409445	220409615	220412227	220412803	+	220408867	220409099	220413873	220414076	NM_001303098	3.84e-06	0.000198256	0.018|0.098	0.375|0.4	-0.33	4.42173	2.01551	2.92294	0.972806	0.853675	0.788752	TMEM198	NA	N	N
chr2	223752547	223752606	223765391	223765498	+	223725731	223725976	223773450	223773868	NM_004457	0	0	0.938|0.945	0.828|0.842	0.107	47.8371	39.5699	55.5771	86.009	24.8258	35.2127	ACSL3	NA	Y	N
chr2	228207460	228207535	228211941	228212100	+	228205007	228205096	228217229	228217289	NM_001277061	1.32e-13	1.85e-11	0.334|0.398	0.152|0.135	0.222	25.3864	32.9697	27.4341	40.8966	36.9148	47.0577	MFF	NA	Y	N
chr2	228211941	228212100	228217229	228217289	+	228205007	228205096	228220392	228220477	NM_001277061	0	0	0.16|0.152	0.477|0.477	-0.321	25.3864	32.9697	27.4341	40.8966	36.9148	47.0577	MFF	NA	Y	N
chr2	228211941	228212100	228217229	228217289	+	228207460	228207535	228220392	228220477	NM_001277061	1.62e-09	1.56e-07	0.09|0.146	0.338|0.28	-0.191	25.3864	32.9697	27.4341	40.8966	36.9148	47.0577	MFF	NA	Y	N
chr2	242440892	242441123	242447420	242447550	-	242439587	242439696	242447919	242448110	NM_006374	1.26e-06	7.42e-05	0.824|0.655	0.981|0.952	-0.227	35.6702	45.5256	40.5897	46.7406	40.4238	46.8751	STK25	NA	N	N
chr20	2636579	2636680	2637046	2637195	+	2636240	2636392	2637419	2637541	NM_006392	0	0	0.205|0.232	0.429|0.444	-0.218	377.972	321.762	74.4097	62.1154	79.593	43.1036	NOP56	NA	Y	N
chr20	2636579	2636860	2637046	2637195	+	2636240	2636392	2637419	2637541	NR_027700	1.11e-15	1.86e-13	0.223|0.248	0.432|0.442	-0.202	377.972	321.762	74.4097	62.1154	79.593	43.1036	NOP56	NA	Y	N
chr20	2816684	2816960	2818877	2819124	-	2815960	2816355	2819241	2819392	NM_001271168	1.87e-05	0.000784977	0.517|0.602	0.408|0.378	0.166	6.94936	3.62673	12.7735	19.5527	23.8946	11.1912	PCED1A	NA	N	N
chr20	10393177	10394579	10401175	10401406	-	10389275	10389451	10414755	10414887	NM_170784	4.88e-06	0.000246134	0.78|0.761	0.886|0.875	-0.11	10.6651	12.8631	7.73735	12.747	18.8406	9.02429	MKKS	NA	Y	N
chr20	25282854	25282982	25284185	25284264	-	25275378	25275666	25287468	25287551	NM_015600	4.11e-15	6.22e-13	0.968|0.963	0.855|0.87	0.103	39.6088	21.292	48.8748	63.5279	17.0714	35.0105	ABHD12	NA	Y	N
chr20	25282854	25282982	25284185	25284264	-	25280833	25281520	25287468	25287551	NM_001042472	0.000180883	0.00549505	0.628|0.627	0.712|0.752	-0.105	39.6088	21.292	48.8748	63.5279	17.0714	35.0105	ABHD12	NA	Y	N
chr20	31369158	31369220	31372563	31372665	+	31368123	31368271	31375035	31375257	NM_001207055	6.22e-05	0.00224618	0.995|0.995	1.0|0.693	0.148	338.545	213.865	26.1771	2.50416	28.0359	1.05913	DNMT3B	coTF	N	N
chr20	35125107	35125469	35127990	35128079	+	35090185	35091002	35128601	35129014	NM_183006	0	0	0.067|0.061	0.216|0.206	-0.147	19.6412	31.2685	79.8061	63.7801	51.9832	37.678	DLGAP4	NA	Y	Y
chr20	43218437	43218507	43243174	43243348	+	43211225	43211372	43246925	43247678	NM_181805	0	0	0.202|0.184	0.534|0.497	-0.323	19.3011	36.1718	19.7216	77.778	46.2826	51.0528	PKIG	NA	N	N
chr21	44317036	44317157	44323291	44324386	+	44313377	44313491	44328973	44329773	NM_021075	0	0	0.929|0.941	0.752|0.745	0.187	52.0757	46.8972	38.1739	40.6634	41.0282	22.6591	NDUFV3	NA	N	N
chr21	44520562	44520629	44521475	44521542	-	44515803	44515853	44524424	44524512	NM_001025204	1.53e-07	1.07e-05	0.474|0.427	0.296|0.302	0.152	163.466	282.303	169.712	152.03	134.896	50.2333	U2AF1	NA	Y	N
chr22	17621948	17622123	17623987	17624021	-	17619439	17619628	17625913	17626007	NM_033070	0.000726302	0.017629	0.402|0.496	0.623|0.636	-0.18	34.7032	26.2018	10.181	10.7173	20.9531	8.98027	CECR5	NA	Y	N
chr22	20043465	20043536	20049052	20049204	+	20039987	20040107	20050860	20050965	NM_001283148	5.99e-06	0.000289938	0.915|0.979	0.633|0.703	0.279	2.29803	2.47855	6.86119	9.32431	1.74676	10.6322	TANGO2	NA	Y	N
chr22	20043465	20043536	20049052	20049206	+	20039987	20040107	20050860	20050965	NM_152906	0.00100591	0.0228461	0.554|0.778	0.405|0.345	0.291	2.29803	2.47855	6.86119	9.32431	1.74676	10.6322	TANGO2	NA	Y	N
chr22	23637210	23637342	23651610	23651670	+	23634727	23634825	23652510	23652620	NM_004327	5.1e-05	0.00190786	0.625|0.636	0.473|0.407	0.191	20.8465	17.6237	33.087	5.20104	11.1556	11.7473	BCR	NA	N	Y
chr22	24204290	24204389	24210667	24210828	+	24200039	24200216	24217303	24217428	NM_001024939	0.0026336	0.0468692	0.713|0.809	0.829|0.907	-0.107	890.08	912.609	575.468	678.409	536.91	538.967	SLC2A11	NA	N	N
chr22	24219907	24220056	24224645	24224833	+	24219228	24219358	24224945	24225056	NM_030807	0.000950333	0.0218439	0.0|0.0	0.188|0.29	-0.239	890.08	912.609	575.468	678.409	536.91	538.967	SLC2A11	NA	N	N
chr22	45944492	45944624	45946371	45946495	+	45942964	45943084	45970390	45970533	NM_006486	1.26e-07	9.15e-06	0.53|0.569	0.393|0.412	0.147	272.118	129.603	1232.59	253.332	151.766	159.703	FBLN1	NA	N	N
chr22	50688491	50688589	50688855	50688952	-	50688288	50688393	50689199	50689334	NM_032019	0.000339883	0.0092898	0.457|0.486	0.325|0.287	0.166	NA	NA	NA	NA	NA	NA	HDAC10	NA	N	N
chr3	13524963	13525064	13543370	13543433	+	13522745	13522894	13544383	13544480	NM_024827	0.000192577	0.0057227	0.676|0.737	0.475|0.31	0.314	1.98589	1.11286	1.63239	3.83485	2.62362	4.54124	HDAC11	NA	N	N
chr3	37136282	37136399	37138106	37138151	-	37125126	37125297	37170553	37170640	NM_017724	0	0	0.292|0.345	0.881|0.906	-0.575	7.234	12.4634	17.0574	26.9648	11.466	18.6509	LRRFIP2	NA	Y	N
chr3	42240668	42240745	42242309	42242546	+	42236295	42236433	42243927	42245681	NM_001265610	0.00137326	0.0292617	0.614|0.545	0.685|0.722	-0.124	11.5551	15.2284	35.2003	14.413	20.5639	12.0312	TRAK1	NA	N	N
chr3	49458924	49459005	49459536	49459704	-	49457643	49457775	49459793	49460111	NM_001164712	1.79e-07	1.22e-05	0.757|0.8	0.511|0.53	0.258	7.08082	5.48066	5.02941	6.07725	6.36197	3.54091	AMT	NA	Y	Y
chr3	49458924	49459005	49459536	49459690	-	49457643	49457775	49459793	49460111	NR_028435	1.39e-05	0.000614381	0.397|0.536	0.156|0.139	0.319	NA	NA	NA	NA	NA	NA	AMT	NA	Y	Y
chr3	99394503	99394565	99463740	99463865	+	99357439	99357508	99509523	99509854	NM_001850	0.00238205	0.0440356	0.264|0.06	0.045|0.033	0.123	1.03212	0.068533	0.307592	55.9833	0.0503944	59.3567	COL8A1	NA	N	N
chr3	107768465	107768498	107770785	107770817	-	107761940	107766139	107776323	107776416	NM_001777	0	0	0.474|0.554	0.952|0.961	-0.442	6.77457	2.42663	34.1883	34.8579	15.414	67.6019	CD47	NA	N	N
chr3	111664114	111664204	111671418	111671559	+	111659381	111659492	111672776	111672876	NM_001134439	3.93e-05	0.0015293	0.174|0.255	0.472|0.354	-0.198	6.82624	20.9255	13.4457	10.6416	3.19204	6.18012	PHLDB2	NA	N	Y
chr3	128356641	128356948	128363761	128363826	-	128350790	128351000	128369382	128369719	NM_002950	2.32e-05	0.00095881	0.337|0.364	0.268|0.23	0.102	206.188	121.256	266.15	311.746	74.7274	133.719	RPN1	NA	Y	N
chr3	141713861	141713983	141724282	141724386	-	141712379	141712427	141811902	141811969	NM_001178139	4.56e-05	0.00174567	0.189|0.147	0.32|0.289	-0.137	9.17661	8.31081	3.89333	5.28834	17.1887	6.34856	TFDP2	TF	N	N
chr3	141724282	141724386	141811902	141811969	-	141713861	141713983	141820576	141820683	NM_001178138	2.01e-07	1.35e-05	0.073|0.058	0.153|0.205	-0.113	9.17661	8.31081	3.89333	5.28834	17.1887	6.34856	TFDP2	TF	N	N
chr3	141724282	141724386	141811902	141811969	-	141697361	141697524	141820576	141820683	NM_001178138	4.07e-07	2.66e-05	0.445|0.39	0.772|0.767	-0.352	9.17661	8.31081	3.89333	5.28834	17.1887	6.34856	TFDP2	TF	N	N
chr3	142467099	142467302	142496473	142496605	+	142443265	142443573	142499675	142499871	NM_003304	1.07e-07	8.02e-06	0.325|0.293	0.122|0.106	0.195	3.78386	3.17594	4.17011	5.12564	5.09364	2.56361	TRPC1	NA	N	N
chr3	145794568	145794682	145795648	145795711	-	145791073	145791139	145796902	145797044	NM_182943	0	0	0.142|0.127	0.627|0.628	-0.493	23.9851	15.0019	59.0947	96.0301	3.87171	40.4313	PLOD2	NA	N	N
chr3	152164492	152164546	152165408	152165562	+	152163070	152163328	152174055	152174150	NM_207293	0	0	0.702|0.727	0.084|0.106	0.619	NA	NA	NA	NA	NA	NA	MBNL1	NA	N	N
chr3	152165408	152165562	152174055	152174150	+	152163070	152163328	152177059	152177134	NM_021038	0	0	0.0|0.0	0.75|0.74	-0.745	2.56467	1.8112	4.19159	44.845	2.80677	32.8441	MBNL1	NA	N	N
chr3	160135510	160135744	160137145	160137331	+	160134038	160134203	160138527	160138689	NM_001002800	0.000207785	0.00609866	0.669|0.662	0.576|0.521	0.117	66.0613	84.6278	60.4009	36.925	108.845	17.8533	SMC4	NA	Y	N
chr3	180687945	180688146	180693100	180693192	+	180685838	180686042	180693909	180700539	NM_005087	0.000330539	0.00907737	0.4|0.393	0.508|0.499	-0.107	66.0908	82.5555	54.7017	69.3153	99.0429	36.923	FXR1	NA	N	N
chr3	184033550	184033644	184033859	184034006	+	184033276	184033333	184035108	184035285	NM_001291157	0.000465403	0.0119986	0.384|0.384	0.467|0.514	-0.107	124.109	194.451	226.362	111.936	42.1344	112.268	EIF4G1	NA	Y	N
chr3	184033550	184033644	184033919	184034006	+	184032951	184033333	184035108	184035285	NM_182917	0.000519466	0.0131545	0.367|0.367	0.449|0.494	-0.105	124.109	194.451	226.362	111.936	42.1344	112.268	EIF4G1	NA	Y	N
chr3	186507930	186508044	186508114	186508195	-	186507681	186507853	186509513	186509639	NM_002916	0.00149241	0.0310154	0.252|0.218	0.339|0.343	-0.106	31.3438	42.1612	20.2193	7.14051	38.9972	6.73109	RFC4	NA	N	N
chr3	196876613	196876667	196888510	196888609	-	196869588	196869639	196921295	196921460	NM_001290983	0.000346473	0.00936261	0.492|0.438	0.617|0.641	-0.164	9.95521	15.665	14.5927	18.7843	15.2369	11.9823	DLG1	NA	Y	N
chr4	6619106	6619219	6621653	6621771	+	6615944	6616082	6622914	6624130	NM_001292038	0.000188871	0.00563014	0.522|0.458	0.268|0.303	0.205	4.62684	1.84237	19.8471	66.5343	4.3989	32.7571	MAN2B2	NA	Y	N
chr4	48896022	48896070	48899820	48899874	-	48894788	48894906	48906500	48906628	NM_001286774	0.000128068	0.00409946	0.093|0.099	0.184|0.22	-0.106	187.515	229.668	119.747	61.7209	77.1706	12.0883	OCIAD2	NA	N	N
chr4	55143554	55143659	55144062	55144173	+	55141007	55141140	55144528	55144682	NM_006206	7.23e-06	0.000344981	0.167|0.029	0.406|0.456	-0.333	1.32875	1.96507	11.9156	294.695	0.330518	184.629	PDGFRA	NA	N	Y
chr4	83750152	83750211	83763292	83763634	-	83748521	83748785	83765538	83765662	NM_001077207	0	0	0.68|0.643	0.341|0.337	0.322	26.924	47.594	125.581	145.917	32.9583	108.449	SEC31A	NA	Y	N
chr4	99273626	99273752	99313102	99313231	+	99264289	99264412	99325627	99325753	NM_001100429	0.000363521	0.00968612	0.612|0.571	0.424|0.421	0.169	3.90836	6.71909	7.35945	16.6688	6.28562	19.8681	RAP1GDS1	NA	N	N
chr4	110384056	110384800	110394159	110394342	+	110354927	110355158	110402832	110402937	NM_006323	4.97e-05	0.00187291	0.419|0.533	0.749|0.676	-0.237	7.39634	11.4391	14.6395	18.3932	11.2027	13.6395	SEC24B	NA	Y	N
chr4	123818778	123818833	123833722	123833778	-	123813798	123814380	123838655	123838859	NM_198041	8.01e-07	4.99e-05	0.944|0.944	0.74|0.782	0.183	2.05206	1.4514	1.73726	4.46922	6.84129	3.08125	NUDT6	NA	N	N
chr4	148768301	148768373	148778703	148778805	+	148744046	148744108	148785996	148786107	NM_024605	0.00137735	0.0292617	0.5|0.487	0.343|0.324	0.16	2.09362	9.8824	13.3777	21.23	0.717319	11.9825	ARHGAP10	NA	N	Y
chr4	154318370	154318485	154330122	154330167	+	154315413	154315488	154335902	154336247	NM_032117	0.00262941	0.0468692	0.509|0.509	0.861|0.736	-0.289	21.7903	31.1953	8.69794	1.79444	27.4454	1.36676	MND1	NA	Y	N
chr5	42804757	42804875	42806997	42807210	-	42799981	42801433	42808252	42808468	NM_001093726	2.51e-06	0.00013778	0.494|0.417	0.262|0.291	0.179	3.65505	6.0615	20.5761	52.1931	2.32568	2.22771	SEPP1	NA	N	N
chr5	43298619	43299077	43307867	43307926	-	43297103	43297268	43313457	43313614	NM_001098272	0	0	0.591|0.546	0.272|0.204	0.331	109.807	191.957	117.585	181.382	186.326	6.39995	HMGCS1	NA	N	N
chr5	74675161	74675298	74676896	74677026	-	74666927	74670016	74677773	74677902	NM_005713	3.83e-06	0.000198256	0.206|0.223	0.36|0.323	-0.127	9.20676	14.9269	8.69232	17.739	9.44899	5.20605	COL4A3BP	NA	N	N
chr5	82815167	82818128	82832825	82838087	+	82807921	82808215	82841355	82841469	NM_004385	3.03e-12	3.85e-10	0.204|0.194	0.087|0.091	0.11	108.49	55.3923	2.78127	55.8028	14.0835	34.9825	VCAN	NA	N	N
chr5	87524261	87524345	87536629	87536733	-	87516379	87516536	87564537	87564696	NM_153354	2.38e-10	2.53e-08	0.888|0.935	0.752|0.707	0.182	8.02564	5.42621	5.47816	5.02386	5.60914	2.95594	TMEM161B	NA	N	N
chr5	96058342	96058402	96064856	96064913	+	96031539	96031611	96065315	96065429	NM_001190442	1.02e-06	6.27e-05	0.175|0.214	0.355|0.308	-0.137	11.8745	9.11365	57.2678	74.6809	16.1431	54.5975	CAST	NA	N	Y
chr5	102522020	102522140	102523014	102523077	+	102520372	102520445	102526542	102526683	NM_001276277	2.87e-05	0.00116017	0.838|0.695	0.552|0.487	0.247	6.03558	8.96249	12.854	11.5296	9.45034	8.96359	PPIP5K2	NA	N	N
chr5	112339638	112339774	112343634	112343739	+	112337263	112337371	112346452	112346504	NR_038352	0.00245275	0.0448214	0.708|0.771	0.624|0.615	0.12	13.6131	13.8031	13.8767	2.57004	11.0949	3.49993	DCP2	NA	N	N
chr5	137625189	137625252	137626327	137626429	-	137622857	137622956	137627658	137627805	NM_001790	0.00221219	0.0417037	0.503|0.55	0.191|0.262	0.3	10.0478	14.6049	7.81078	0.887803	16.3969	3.00221	CDC25C	NA	N	N
chr5	139661033	139661118	139680000	139680167	-	139624634	139625642	139682625	139682689	NM_002622	1.53e-07	1.07e-05	0.795|0.774	0.678|0.599	0.146	119.382	169.514	142.513	197.221	148.912	49.2344	PFDN1	NA	N	N
chr5	140358533	140358592	140362059	140362148	+	140247097	140251079	140389211	140391929	NM_018902	1.12e-10	1.26e-08	0.143|0.137	0.0|0.018	0.131	26.0968	15.4668	13.7646	24.4382	9.93394	0.460256	PCDHA11	NA	N	N
chr5	141024139	141024257	141024425	141024509	-	141023784	141024005	141024586	141024715	NM_033449	0.00257838	0.0463743	0.424|0.428	0.556|0.592	-0.148	4.99424	2.7617	5.39147	6.43659	2.72968	5.6854	FCHSD1	NA	N	N
chr5	148899852	148899951	148904607	148904734	-	148892632	148892772	148929637	148929744	NM_001271741	6.65e-05	0.00237492	0.462|0.457	0.603|0.557	-0.121	46.7574	67.5886	134.038	100.968	59.315	112.343	CSNK1A1	NA	Y	N
chr5	154210360	154210482	154214184	154214288	-	154202946	154203152	154214402	154214494	NM_032385	0.000275569	0.00782336	0.145|0.095	0.275|0.336	-0.185	2.92416	0.334916	1.12207	5.46083	5.54032	6.44645	FAXDC2	NA	N	N
chr5	157218710	157219003	157221905	157221980	-	157216370	157216521	157230657	157230727	NM_014666	0.000261938	0.00750338	0.359|0.321	0.26|0.205	0.107	22.2067	44.3695	39.2786	34.936	18.3124	27.4314	CLINT1	NA	Y	N
chr5	177651642	177651730	177652355	177652430	-	177651448	177651565	177656940	177657100	NM_153373	0.000378947	0.0100164	0.733|0.792	0.548|0.493	0.242	3.46153	3.48779	6.30721	8.80972	5.91222	7.58809	PHYKPL	NA	N	N
chr6	10751365	10751467	10755374	10755465	+	10749854	10749931	10756699	10757214	NM_030969	0.000910326	0.0210257	0.285|0.291	0.385|0.496	-0.153	75.3165	81.7022	45.2287	64.6046	56.4408	33.2349	TMEM14B	NA	Y	N
chr6	15374347	15374483	15410454	15410596	+	15246205	15246815	15452236	15452406	NM_004973	0.000895314	0.0208302	0.195|0.196	0.298|0.297	-0.102	147.108	44.3954	30.9852	8.76838	27.9739	6.29952	JARID2	TF	N	N
chr6	17790102	17790141	17794479	17794626	-	17788006	17788106	17794802	17794935	NM_001105566	0	0	1.0|1.0	0.469|0.477	0.527	6.17377	8.88472	27.5922	23.2207	4.35535	13.8116	KIF13A	NA	N	N
chr6	26091068	26091332	26091541	26091817	+	26087508	26087744	26092912	26093188	NM_000410	3.54e-05	0.00140273	0.8|0.933	0.378|0.407	0.474	0.510489	0.201953	0.973321	6.45821	0.134439	5.65686	HFE	NA	N	Y
chr6	26091137	26091332	26091541	26091817	+	26087508	26087744	26092912	26093188	NM_139009	0.00152	0.0313837	0.333|0.0	0.01|0.0	0.162	0.510489	0.201953	0.973321	6.45821	0.134439	5.65686	HFE	NA	N	Y
chr6	31322409	31322442	31322883	31323000	-	31322255	31322303	31323093	31323369	NM_005514	2.18e-11	2.6e-09	0.669|0.76	0.955|0.917	-0.221	0	0	0	0	0	0	HLA-B	NA	N	N
chr6	34208513	34208659	34210488	34210572	+	34204576	34204740	34211244	34211295	NM_145903	1.2e-06	7.16e-05	0.665|0.695	0.894|0.787	-0.161	1286.06	0	368.242	375.312	1139.77	226.998	HMGA1	TF	N	N
chr6	35547812	35547998	35554810	35554894	-	35541361	35543719	35558906	35558997	NM_001145776	0	0	0.996|1.0	0.813|0.883	0.15	17.7431	27.2742	0.810868	92.3429	17.3872	3.25441	FKBP5	NA	N	N
chr6	36567597	36568053	36568928	36568967	+	36566625	36566760	36569484	36569571	NR_036610	2.16e-12	2.79e-10	0.098|0.107	0.211|0.242	-0.124	114.498	187.158	105.821	70.3973	123.244	53.4912	SRSF3	NA	Y	N
chr6	121629121	121629247	121631924	121631993	-	121625900	121625979	121638640	121638818	NM_152730	1.22e-05	0.000548245	0.39|0.242	0.817|0.798	-0.491	1.24804	1.29772	1.08965	1.27558	2.78868	1.12552	TBC1D32	NA	N	N
chr6	125574862	125574901	125578243	125578304	+	125569427	125569529	125583979	125584644	NM_003287	1.66e-05	0.000717122	0.375|0.297	0.728|0.794	-0.425	5.39338	4.85339	35.9339	4.11966	1.54751	3.9142	TPD52L1	NA	N	N
chr6	131186675	131186774	131190951	131191266	-	131184777	131184858	131206235	131206408	NM_001199388	4.98e-10	5e-08	0.378|0.403	0.193|0.218	0.185	49.7171	64.5593	23.6585	38.082	26.9193	85.9538	EPB41L2	NA	N	N
chr6	131188598	131188721	131201283	131201346	-	131186675	131186774	131206235	131206408	NM_001431	0	0	0.008|0.001	0.242|0.252	-0.242	49.7171	64.5593	23.6585	38.082	26.9193	85.9538	EPB41L2	NA	N	N
chr6	131190702	131191266	131201283	131201346	-	131186675	131186774	131206235	131206408	NM_001431	0	0	0.017|0.004	0.706|0.72	-0.703	49.7171	64.5593	23.6585	38.082	26.9193	85.9538	EPB41L2	NA	N	N
chr6	131199243	131199390	131201283	131201346	-	131190702	131191266	131206235	131206408	NM_001431	0.00165318	0.0335994	0.305|0.058	0.515|0.574	-0.363	49.7171	64.5593	23.6585	38.082	26.9193	85.9538	EPB41L2	NA	N	N
chr6	138768137	138768330	138794442	138794570	-	138751529	138754817	138817355	138817508	NM_020464	0	0	1.0|0.979	0.7|0.735	0.272	6.67368	10.2298	15.5343	7.40844	6.18072	3.42109	NHSL1	NA	N	N
chr7	1040105	1040187	1049585	1049779	-	1036622	1037440	1166892	1167022	NM_001134395	0	0	0.849|0.814	0.61|0.599	0.227	26.9463	35.9499	38.9532	59.2491	51.4689	43.2866	C7orf50	NA	Y	N
chr7	1049585	1049779	1166892	1167022	-	1040105	1040187	1177824	1177893	NM_032350	8.71e-12	1.06e-09	0.235|0.247	0.095|0.074	0.157	26.9463	35.9499	38.9532	59.2491	51.4689	43.2866	C7orf50	NA	Y	N
chr7	6439756	6439819	6441498	6441658	+	6431554	6431672	6441946	6443598	NM_018890	5.93e-05	0.00215213	0.356|0.392	0.192|0.129	0.213	144.126	206.703	161.184	223.597	122.384	101.867	RAC1	NA	Y	N
chr7	24742378	24742452	24745802	24745995	-	24737973	24738878	24747745	24747873	NM_004403	0.00142475	0.0300679	0.082|0.17	0.349|0.354	-0.225	2.94649	2.5448	22.852	27.2329	13.0856	22.7011	DFNA5	NA	N	Y
chr7	26242590	26242642	26245987	26246130	+	26240830	26241181	26248012	26248175	NM_007276	5.42e-06	0.000269513	0.607|0.586	0.394|0.194	0.302	70.7075	94.1726	110.106	76.8927	77.6025	43.7047	CBX3	CRF	Y	N
chr7	45077851	45078025	45108041	45108178	+	45039786	45039962	45109424	45109560	NM_031443	3.75e-05	0.00147055	0.149|0.176	0.325|0.289	-0.145	10.5351	13.8589	16.9875	31.0888	16.4554	27.7962	CCM2	NA	Y	N
chr7	65817491	65817542	65821811	65821858	+	65705311	65706257	65824881	65825438	NM_003596	0.00260307	0.0465867	0.267|0.102	0.053|0.039	0.139	8.95356	6.28115	12.589	44.3949	8.92556	28.9304	TPST1	NA	N	N
chr7	70233009	70233054	70240342	70240372	+	70231099	70231320	70242088	70242160	NM_015570	5.32e-05	0.00196603	0.185|0.293	1.0|0.833	-0.677	14.0556	13.8076	6.95884	1.72587	7.50522	1.92229	AUTS2	NA	N	Y
chr7	75510682	75510804	75513015	75513166	+	75508316	75508578	75517309	75518244	NM_001040457	5.32e-08	4.23e-06	0.105|0.096	0.217|0.202	-0.109	20.5466	16.8795	16.1644	60.4385	42.3359	23.7171	RHBDD2	NA	N	N
chr7	75651168	75651310	75657959	75658021	-	75634576	75634722	75659738	75659842	NM_016086	4.03e-05	0.00155791	0.852|0.8	0.615|0.66	0.189	9.56985	12.634	17.6472	16.3962	13.0456	11.9842	STYXL1	NA	Y	N
chr7	76092861	76093026	76109737	76110094	+	76090971	76091153	76111824	76112464	NM_001102594	1.59e-05	0.000688886	0.012|0.004	0.262|0.0	-0.123	14.8558	8.79745	11.2375	7.45584	4.67359	4.14553	DTX2	NA	N	N
chr7	99773194	99773517	99773829	99773988	-	99772307	99772388	99774656	99775049	NM_152742	0.0023127	0.0430876	0.771|0.782	0.912|0.938	-0.149	38.5665	15.5912	8.67007	14.9598	49.8154	17.2726	GPC2	NA	N	N
chr7	99936395	99936512	99943487	99943591	+	99935801	99935887	99947421	99947510	NR_036569	5.25e-05	0.00195484	0.942|0.912	0.784|0.811	0.129	21.8647	19.5886	22.9829	14.7538	20.4985	4.80985	STAG3L5P-PVRIG2P-PILRB	NA	N	N
chr7	148987028	148987129	148989301	148989399	+	148984655	148984867	148990467	148990583	NR_036573	0.000170623	0.00526723	0.639|0.686	0.235|0.278	0.406	4.26318	2.47576	3.23532	3.46276	3.80211	3.4952	LOC155060	NA	N	N
chr7	150776009	150776108	150776586	150777009	-	150775648	150775788	150777771	150777970	NM_001258461	0.00244549	0.0447746	0.596|0.733	0.804|0.835	-0.155	17.181	13.3488	26.384	43.1615	14.3221	37.5436	FASTK	NA	Y	N
chr7	155457868	155457947	155465560	155465609	+	155437202	155437613	155471301	155471378	NM_053043	0.000186704	0.00558298	0.723|0.778	0.564|0.49	0.224	13.0743	10.449	10.4906	9.32711	12.6778	8.94177	RBM33	NA	Y	N
chr7	158540884	158540971	158542339	158542414	-	158536219	158536369	158552176	158552272	NM_020728	0	0	0.341|0.293	0.645|0.697	-0.354	14.2774	8.33608	31.1021	26.1761	7.13486	23.2128	ESYT2	NA	N	N
chr8	27645401	27645519	27646363	27646495	+	27641516	27641574	27649479	27649569	NM_001017420	0.000345141	0.00935312	0.762|0.697	0.444|0.348	0.334	5.60265	6.19815	3.0742	0.674253	3.99981	1.36918	ESCO2	NA	N	N
chr8	30361802	30361953	30402010	30402141	+	30242016	30242674	30404808	30405041	NM_001008712	0	0	0.041|0.028	0.16|0.169	-0.13	212.527	205.408	204.824	356.019	79.7414	100.316	RBPMS	coTF	N	N
chr8	30361802	30361953	30402010	30402141	+	30242016	30242674	30416403	30416473	NM_006867	1.17e-07	8.6e-06	0.133|0.128	0.267|0.278	-0.142	212.527	205.408	204.824	356.019	79.7414	100.316	RBPMS	coTF	N	N
chr8	38105230	38105353	38107225	38107321	+	38103259	38103468	38109429	38109546	NM_015214	0.00070118	0.0171063	0.03|0.026	0.22|0.095	-0.13	4.3295	3.40246	10.3737	11.3014	16.1125	10.9987	DDHD2	NA	N	N
chr8	38285438	38285611	38285869	38285953	-	38283639	38283763	38287199	38287466	NM_001174067	0	0	0.595|0.604	0.235|0.258	0.353	81.6172	36.1285	29.7921	60.6674	58.5787	73.0628	FGFR1	NA	Y	N
chr8	38285438	38285611	38285869	38285953	-	38283639	38283763	38314873	38315052	NM_023106	0	0	0.023|0.033	0.582|0.581	-0.553	81.6172	36.1285	29.7921	60.6674	58.5787	73.0628	FGFR1	NA	Y	N
chr8	38285863	38285953	38287199	38287466	-	38285438	38285611	38314873	38315052	NM_001174063	0	0	0.684|0.702	0.068|0.057	0.631	81.6172	36.1285	29.7921	60.6674	58.5787	73.0628	FGFR1	NA	Y	N
chr8	38285869	38285953	38287199	38287466	-	38285438	38285611	38314873	38315052	NM_001174067	0	0	0.506|0.515	0.058|0.05	0.456	81.6172	36.1285	29.7921	60.6674	58.5787	73.0628	FGFR1	NA	Y	N
chr8	38814840	38814904	38826109	38826187	+	38810814	38810885	38826938	38827185	NM_021623	0.00163304	0.0332854	0.85|0.854	0.487|0.556	0.33	0.548036	0.30119	4.76219	11.2636	0.604014	12.6753	PLEKHA2	NA	N	N
chr8	54727221	54727326	54729976	54730090	-	54714358	54714456	54742003	54742093	NM_213620	0	0	0.785|0.874	0.983|0.985	-0.154	7.68224	16.409	25.2566	29.6126	13.522	18.345	ATP6V1H	NA	Y	N
chr8	62531536	62531578	62546241	62546286	-	62496502	62496588	62550505	62550562	NM_001164750	7.25e-05	0.00255305	0.112|0.332	0.04|0.083	0.161	26.4486	12.3203	16.3543	158.908	20.9296	230.505	ASPH	NA	N	Y
chr8	71495884	71496028	71499129	71499234	-	71495398	71495559	71499340	71499411	NM_014294	5.91e-06	0.000289102	0.448|0.373	0.534|0.561	-0.137	54.1013	62.2567	119.337	198.767	49.0298	221.73	TRAM1	NA	N	N
chr8	95746857	95746982	95750596	95750687	+	95732102	95732242	95751640	95751762	NM_181787	3.61e-05	0.00142313	0.163|0.167	0.0|0.082	0.124	3.6884	4.10536	5.8067	10.1683	6.72975	8.13033	DPY19L4	NA	N	N
chr8	101245638	101245765	101251467	101251632	+	101243383	101243516	101252630	101252999	NM_172218	0.000442306	0.0114963	0.316|0.318	0.66|0.679	-0.352	0.336296	2.87795	2.71676	1.21161	0.520125	0.617063	SPAG1	NA	N	N
chr8	130891634	130891717	130892621	130892704	-	130883620	130883742	130908917	130909100	NR_046359	2.09e-13	2.88e-11	0.09|0.118	0.0|0.0	0.104	21.6863	33.8811	19.4954	12.2625	33.6368	7.92635	FAM49B	NA	N	N
chr8	130891634	130891717	130915557	130915596	-	130883620	130883742	130951853	130952118	NM_016623	3.77e-07	2.48e-05	0.425|0.365	0.219|0.146	0.213	21.6863	33.8811	19.4954	12.2625	33.6368	7.92635	FAM49B	NA	N	N
chr8	130892621	130892704	130908917	130909100	-	130891634	130891717	130915557	130915596	NR_046359	1.88e-05	0.000784977	0.0|0.064	0.62|1.0	-0.778	21.6863	33.8811	19.4954	12.2625	33.6368	7.92635	FAM49B	NA	N	N
chr8	141678367	141678523	141684396	141684503	-	141675015	141675096	141685558	141685598	NM_005607	2.77e-05	0.00112291	0.31|0.317	0.43|0.482	-0.142	34.9643	46.942	96.6479	39.7476	62.5455	24.5957	PTK2	NA	N	N
chr8	141684396	141684503	141696730	141696793	-	141678367	141678523	141710989	141711121	NM_005607	3.95e-12	4.96e-10	0.63|0.624	0.368|0.435	0.226	34.9643	46.942	96.6479	39.7476	62.5455	24.5957	PTK2	NA	N	N
chr8	141684396	141684503	141685558	141685598	-	141678367	141678523	141696730	141696793	NM_005607	0.000155361	0.00487497	0.524|0.503	0.316|0.394	0.159	34.9643	46.942	96.6479	39.7476	62.5455	24.5957	PTK2	NA	N	N
chr8	141685558	141685598	141696730	141696793	-	141684396	141684503	141710989	141711121	NM_005607	2.24e-08	1.85e-06	0.586|0.546	0.35|0.393	0.195	34.9643	46.942	96.6479	39.7476	62.5455	24.5957	PTK2	NA	N	N
chr8	145763104	145763197	145770632	145771194	-	145759512	145759586	145772510	145773873	NM_025251	0.00114897	0.0254292	0.857|0.763	0.578|0.58	0.231	NA	NA	NA	NA	NA	NA	ARHGAP39	NA	N	N
chr9	26913876	26913945	26917094	26917163	-	26910335	26910437	26919307	26919527	NM_001031689	0.00145298	0.0304615	0.315|0.342	0.444|0.449	-0.118	20.6155	29.4009	23.4147	21.376	16.1194	23.7374	PLAA	NA	Y	N
chr9	35684484	35684547	35684728	35684804	-	35684242	35684312	35685265	35685336	NM_001301226	0	0	0.603|0.604	0.101|0.099	0.503	69.974	142.208	179.003	620.952	156.407	1675.75	TPM2	NA	N	N
chr9	71668055	71668176	71679853	71679951	+	71661300	71661398	71714816	71715094	NM_001161706	0.00176278	0.0351781	0.815|0.774	0.938|0.962	-0.155	6.80173	7.87774	1.87127	3.66264	6.34675	3.65043	FXN	NA	Y	N
chr9	91953372	91953495	91954778	91954868	+	91934566	91934712	91956261	91956394	NM_024077	0	0	0.01|0.005	0.27|0.199	-0.227	23.5571	27.8023	14.9553	10.5504	27.5283	6.99014	SECISBP2	NA	Y	N
chr9	96863847	96864033	96866556	96866667	+	96859602	96860861	96870109	96872139	NM_177995	0.000695693	0.0170597	0.077|0.132	0.22|0.244	-0.127	2.52889	2.43836	1.96817	2.52538	2.45798	1.63739	PTPDC1	NA	N	N
chr9	100373855	100373981	100380038	100380159	-	100372627	100372733	100387962	100388279	NM_139246	0.00161226	0.0329322	0.338|0.425	0.565|0.542	-0.172	5.12357	8.01671	7.45882	6.45948	9.5689	6.82214	TSTD2	NA	Y	N
chr9	115456410	115456513	115478740	115478821	-	115451806	115451897	115480266	115480387	NM_021218	1.67e-06	9.5e-05	0.426|0.325	0.658|0.593	-0.25	3.6199	4.2478	6.70212	7.10352	9.33908	6.53711	INIP	NA	N	N
chr9	117819431	117819704	117826925	117827198	-	117804497	117804620	117835881	117836145	NM_002160	1.52e-10	1.67e-08	0.258|0.25	0.745|0.974	-0.605	8.04349	8.51282	61.1862	20.1017	3.99731	159.557	TNC	NA	N	N
chr9	117819431	117819704	117822008	117822281	-	117804497	117804620	117825195	117825468	NM_002160	0.00169749	0.0340891	0.947|0.769	1.0|0.984	-0.134	8.04349	8.51282	61.1862	20.1017	3.99731	159.557	TNC	NA	N	N
chr9	117819431	117819704	117825195	117825468	-	117804497	117804620	117826074	117826347	NM_002160	0.00182457	0.0361091	0.963|0.744	1.0|0.985	-0.139	8.04349	8.51282	61.1862	20.1017	3.99731	159.557	TNC	NA	N	N
chr9	130950141	130950213	130952607	130952723	-	130947825	130948055	130952966	130953141	NM_001131016	4.63e-05	0.00176615	0.469|0.415	0.313|0.315	0.128	25.2336	41.3973	40.6612	64.6831	37.4844	45.6444	CIZ1	NA	N	N
chrX	5827094	5827280	5947320	5947473	-	5821117	5821907	6069035	6069812	NM_181332	1.12e-14	1.65e-12	0.416|0.453	0.106|0.052	0.355	85.528	30.1537	3.09412	0.82494	8.02963	0.0047053	NLGN4X	NA	N	N
chrX	13781863	13781974	13785245	13785403	+	13780462	13780563	13786172	13786343	NM_003611	5.62e-05	0.00206267	0.177|0.211	0.339|0.295	-0.123	7.39201	9.05959	16.9126	4.27404	7.28173	3.2979	OFD1	NA	N	N
chrX	15782700	15782898	15790618	15790737	+	15768093	15768288	15792424	15792520	NM_007220	0.000116575	0.00380825	0.816|0.896	0.719|0.695	0.149	9.08402	9.30598	12.3447	9.64198	4.56254	8.06273	CA5B	NA	N	N
chrX	19649981	19650076	19663517	19663593	-	19626055	19626163	19688979	19689119	NM_001184960	7.38e-06	0.000350284	0.0|0.01	0.122|0.105	-0.108	7.20164	6.14896	57.69	53.912	4.05403	21.7452	SH3KBP1	NA	N	N
chrX	41414852	41414888	41416284	41416353	-	41412971	41413168	41419031	41419100	NM_003688	1.66e-06	9.5e-05	0.791|0.667	0.209|0.368	0.441	22.0997	17.3534	15.6998	23.5748	31.0176	13.8291	CASK	NA	N	Y
chrX	48676626	48676819	48678512	48678662	+	48676447	48676516	48681029	48681204	NM_006044	0.00035472	0.00953149	0.409|0.423	0.208|0.23	0.197	7.86063	6.66002	20.7503	9.37003	21.7925	6.6703	HDAC6	NA	Y	N
chrX	100646742	100646810	100650322	100650445	+	100646446	100646552	100650715	100651142	NM_021029	3.75e-06	0.000195296	0.964|0.849	0.22|0.352	0.621	24.9582	45.7163	47.5805	52.4582	35.7306	33.5166	RPL36A	NA	Y	N
chrX	108926364	108926895	108939372	108939425	-	108925947	108926125	108976367	108976621	NM_022977	5.34e-05	0.00196603	0.287|0.286	0.422|0.407	-0.128	25.6792	32.1772	22.0252	84.7708	30.572	28.8245	ACSL4	NA	N	N
chrX	108926364	108926601	108939372	108939425	-	108925947	108926125	108976367	108976621	NM_004458	0.00086623	0.020255	0.307|0.313	0.426|0.413	-0.109	25.6792	32.1772	22.0252	84.7708	30.572	28.8245	ACSL4	NA	N	N
chrY	7209155	7209275	7224175	7224271	+	7193946	7194210	7235396	7235474	NR_028062	0.000285744	0.00804046	0.796|0.811	0.658|0.52	0.215	5.59179	7.29393	3.97565	3.54792	3.11018	0.294805	PRKY	NA	N	N
chrY	15470343	15470499	15470967	15471102	-	15469756	15469849	15471646	15471866	NM_001258262	0.00127239	0.0275222	0.874|0.872	0.77|0.65	0.163	2.86237	2.60417	4.27933	3.76786	4.3557	0.0690158	UTY	NA	N	N
chrY	21751406	21751498	21753665	21753845	+	21749095	21749393	21755284	21755479	NR_045128	6.73e-08	5.22e-06	0.208|0.197	0.511|0.415	-0.26	17.4924	13.34	7.86279	11.9928	15.6598	0.00157766	TXLNGY	NA	N	N

## Sheet: MXE.H1->NPC
Chromosome	5'-AS-exon-str	5'-AS-exon-end	3'-AS-exon-str	3'-AS-exon-end	Strand	Upstream-exon-str	Upstream-exon-end	Downstream-exon-str	Downstream-exon-end	RefSeq-ID	p-value	FDR	PSI-H1(rep1|rep2)	PSI-NPC(rep1|rep2)	ΔPSI	Exp-H1	Exp-ME	Exp-TBL	Exp-MSC	Exp-NPC	Exp-IMR90	Gene-symbol	TF	Housekeeping	Bivalent
chr1	1756835	1756938	1770628	1770677	-	1747194	1747301	1822258	1822556	NM_002074	2.1e-07	1.2e-05	0.667|0.61	0.432|0.472	0.187	107.446	165.986	153.779	213.867	171.211	188.805	GNB1	NA	Y	N
chr1	6609630	6609758	6610455	6610675	-	6593339	6593501	6614166	6614658	NM_024654	0.00121328	0.0202312	0.983|0.928	0.874|0.822	0.108	6.88913	9.42414	5.93518	4.78372	3.39793	7.7114	NOL9	NA	N	N
chr1	6609630	6609758	6610455	6610675	-	6605104	6605240	6614166	6614658	NM_024654	0.00302631	0.04152	0.334|0.426	0.538|0.519	-0.148	6.88913	9.42414	5.93518	4.78372	3.39793	7.7114	NOL9	NA	N	N
chr1	8684368	8684439	8716031	8716500	-	8617476	8617582	8877218	8877699	NM_001042681	0.00203475	0.0304576	0.44|0.372	0.57|0.643	-0.201	17.6627	22.7427	24.6751	30.8191	14.3343	41.2334	RERE	TF	N	N
chr1	10527246	10527389	10529233	10529395	-	10523487	10523677	10532379	10532613	NM_004401	0.000357466	0.00743403	0.459|0.42	0.532|0.568	-0.111	27.5663	24.3452	15.4271	13.3322	19.9109	9.3538	DFFA	NA	Y	N
chr1	11766305	11766766	11769331	11769522	+	11751780	11751910	11771907	11772022	NM_198545	1.47e-08	1.05e-06	0.197|0.157	0.337|0.346	-0.165	12.1583	5.10117	0.719356	0.00312058	6.56402	0.0019513	DRAXIN	NA	N	N
chr1	15964801	15964929	15970016	15970145	+	15959933	15960060	15976214	15976318	NM_032341	0.00373296	0.0484365	0.672|0.579	0.467|0.445	0.169	7.8965	12.0361	9.29689	4.96776	5.71054	3.34978	DDI2	NA	N	N
chr1	20982593	20982680	20987373	20987484	-	20982168	20982272	20987689	20988037	NM_005216	3.08e-07	1.64e-05	0.395|0.386	0.509|0.588	-0.158	53.7205	32.515	49.5208	70.3093	19.4002	49.8589	DDOST	NA	Y	N
chr1	21329205	21329301	21377358	21377487	-	21306826	21306941	21415630	21415706	NM_001198803	1.41e-07	8.27e-06	0.97|0.782	0.989|0.981	-0.109	22.5821	30.1407	22.4808	43.8148	25.3481	30.7582	EIF4G3	NA	Y	N
chr1	25783143	25783322	25784881	25785383	+	25780749	25780873	25810606	25810765	NM_018202	0.00244957	0.0352625	0.436|0.443	0.322|0.317	0.12	15.5621	16.1382	15.3891	16.2132	7.40286	8.32101	TMEM57	NA	Y	N
chr1	27677748	27677827	27677946	27678046	+	27677284	27677443	27679773	27679979	NM_032872	0.00298144	0.0411214	0.573|0.592	0.277|0.412	0.238	2.41263	0.841405	7.33887	0.221435	2.09882	0.0531789	SYTL1	NA	N	N
chr1	28897687	28897850	28898378	28898412	+	28893805	28893925	28904011	28905057	NM_017846	0.000360928	0.00747646	0.46|0.444	0.594|0.653	-0.171	7.41445	11.2397	22.7658	9.65433	10.8283	6.30569	TRNAU1AP	NA	Y	N
chr1	29323726	29323831	29338376	29338419	+	29319841	29320054	29342203	29342279	NM_001166007	0.00187367	0.0287833	0.659|0.727	0.567|0.565	0.127	18.5194	20.0098	14.3993	2.59319	40.4869	2.40748	EPB41	NA	N	N
chr1	29385100	29385157	29386933	29386996	+	29379615	29379824	29391493	29391670	NM_001166005	2.05e-05	0.000661402	0.314|0.387	0.185|0.241	0.138	18.5194	20.0098	14.3993	2.59319	40.4869	2.40748	EPB41	NA	N	N
chr1	29424318	29424447	29435847	29435949	+	29391493	29391670	29438879	29438960	NM_001166007	0	0	0.441|0.414	0.688|0.698	-0.265	18.5194	20.0098	14.3993	2.59319	40.4869	2.40748	EPB41	NA	N	N
chr1	29424318	29424447	29438879	29438960	+	29391493	29391670	29442210	29442315	NM_001166007	1.96e-10	2.04e-08	0.421|0.399	0.613|0.616	-0.205	18.5194	20.0098	14.3993	2.59319	40.4869	2.40748	EPB41	NA	N	N
chr1	29424318	29424447	29442210	29442315	+	29391493	29391670	29443330	29446558	NM_001166007	9.31e-10	8.23e-08	0.499|0.469	0.674|0.683	-0.195	18.5194	20.0098	14.3993	2.59319	40.4869	2.40748	EPB41	NA	N	N
chr1	29435847	29435949	29442210	29442315	+	29391493	29391670	29443330	29446558	NM_001166007	1.81e-07	1.04e-05	0.223|0.208	0.086|0.103	0.121	18.5194	20.0098	14.3993	2.59319	40.4869	2.40748	EPB41	NA	N	N
chr1	31782890	31783011	31791955	31792013	+	31769828	31769922	31810021	31810122	NM_016505	0.0029033	0.040412	0.268|0.229	0.381|0.33	-0.107	29.3958	45.5181	23.3359	40.4196	27.9434	24.3005	ZCCHC17	NA	N	N
chr1	32258278	32258368	32258878	32259029	-	32257815	32258002	32259347	32259498	NM_001281987	6.79e-05	0.00182781	0.921|0.72	0.097|0.0	0.772	0.72604	0.267673	0.648309	16.1401	0.624694	18.7579	SPOCD1	NA	N	N
chr1	36438975	36439112	36469941	36470076	+	36437624	36437833	36474290	36474378	NM_024852	0.000181657	0.00418288	0.829|0.729	0.561|0.621	0.188	3.52068	3.85893	5.69125	6.56813	4.52282	5.71463	AGO3	NA	N	N
chr1	38442555	38442625	38444391	38444499	-	38435242	38435407	38444659	38444727	NM_006802	9.5e-07	4.41e-05	0.172|0.159	0.296|0.256	-0.111	47.9662	75.8381	22.057	29.8287	32.6668	21.8658	SF3A3	NA	Y	N
chr1	42744018	42744343	42776720	42776781	-	42730785	42730860	42800729	42800903	NM_014947	3.01e-05	0.000915517	0.09|0.059	0.238|0.211	-0.15	14.8777	21.4106	20.7142	16.9093	17.783	12.5013	FOXJ3	TF	N	N
chr1	43314961	43315084	43315235	43315413	+	43312243	43312328	43316620	43318146	NM_001242739	0.003239	0.0434636	0.286|0.19	0.667|0.538	-0.365	8.60493	7.56555	3.71159	4.30251	7.36056	2.51767	ZNF691	TF	Y	N
chr1	44003868	44003948	44010701	44010837	+	43996546	43996761	44019162	44019308	NM_002840	4.68e-12	6.43e-10	0.261|0.29	0.477|0.532	-0.229	72.2769	51.2263	111.807	33.2868	29.9962	32.7233	PTPRF	NA	N	N
chr1	46056894	46056942	46072153	46072263	+	46049659	46049877	46078840	46078920	NM_152298	0	0	0.822|0.807	0.595|0.626	0.204	107.052	146.886	42.5704	16.6927	88.6316	40.6046	NASP	CRF	N	N
chr1	46067926	46068037	46072153	46072263	+	46056894	46056942	46078840	46078920	NM_152298	0	0	0.725|0.71	0.461|0.487	0.244	107.052	146.886	42.5704	16.6927	88.6316	40.6046	NASP	CRF	N	N
chr1	47027149	47027314	47028320	47028515	-	47023078	47024472	47030712	47030808	NR_024176	0.000432924	0.00867744	0.637|0.667	0.468|0.453	0.192	4.85623	3.3539	10.878	9.21303	4.57546	9.39352	MKNK1	NA	Y	N
chr1	93965024	93965140	93987638	93987692	+	93913687	93913862	93988900	93989048	NM_001164473	1.05e-05	0.000364778	0.376|0.394	0.506|0.589	-0.162	31.546	58.5273	51.3532	15.7947	31.9098	8.54105	FNBP1L	NA	N	N
chr1	110255239	110255315	110255740	110255805	+	110254863	110254970	110256105	110256187	NM_000851	0.000312687	0.00664727	0.536|0.324	0.778|0.743	-0.33	0.281879	0.377729	0.159473	0.790096	0.953188	4.23501	GSTM5	NA	N	N
chr1	110946540	110946658	110948939	110949001	-	110943876	110944205	110950207	110950546	NM_006402	2.4e-06	9.9e-05	0.336|0.306	0.441|0.49	-0.145	66.249	119.971	101.279	214.239	110.441	77.0298	LAMTOR5	NA	Y	N
chr1	115604755	115604853	115615525	115615628	-	115601503	115601602	115631984	115632121	NM_001308316	0.000601827	0.0115146	0.978|1.0	0.839|0.81	0.164	5.55108	2.68607	11.5879	0.00791918	11.7276	1.09343	TSPAN2	NA	N	Y
chr1	147083376	147083688	147084681	147084998	+	147078576	147078659	147086225	147086415	NM_004326	0.00298162	0.0411214	0.417|0.522	0.376|0.31	0.127	NA	NA	NA	NA	NA	NA	BCL9	NA	N	N
chr1	151114979	151115151	151116860	151116910	-	151112451	151112566	151118908	151119140	NM_030913	0.00022918	0.00510944	0.667|0.622	0.786|0.77	-0.133	7.92243	2.86893	1.59341	0.735484	7.84687	1.57536	SEMA6C	NA	N	N
chr1	151288048	151288985	151298647	151298849	-	151280049	151280277	151299746	151300133	NM_002651	0.000171648	0.00399613	0.092|0.123	0.232|0.21	-0.114	5.404	9.2389	17.7634	22.6122	9.15262	22.5494	PI4KB	NA	Y	N
chr1	154924270	154924397	154926146	154926233	-	154923946	154924011	154928544	154928567	NM_020524	0.00102854	0.0178898	0.592|0.528	0.393|0.425	0.151	26.0927	20.1931	26.9384	73.8216	27.9206	38.4843	PBXIP1	coTF	N	N
chr1	155033890	155033965	155034379	155034451	+	155033238	155033308	155034720	155034845	NM_207197	1.11e-16	2.92e-14	0.182|0.204	0.564|0.642	-0.41	12.7365	6.43936	8.45466	20.8054	11.4636	17.9998	ADAM15	NA	N	Y
chr1	155033893	155033965	155034379	155034451	+	155033238	155033308	155034720	155034845	NM_207196	0	0	0.174|0.229	0.582|0.659	-0.419	12.7365	6.43936	8.45466	20.8054	11.4636	17.9998	ADAM15	NA	N	Y
chr1	155649199	155649303	155657861	155657992	-	155646338	155646537	155658449	155658568	NM_001198900	7.91e-07	3.82e-05	0.23|0.255	0.449|0.388	-0.176	14.0499	23.1945	72.5236	24.2117	27.033	15.7303	YY1AP1	NA	Y	N
chr1	155701734	155701824	155706736	155706854	+	155701146	155701206	155707947	155708800	NM_001199850	0.000433748	0.00867744	0.533|0.493	0.64|0.616	-0.115	29.1142	32.7246	47.1942	54.441	29.7376	30.1532	DAP3	NA	Y	N
chr1	156169625	156170263	156177676	156177804	+	156163722	156164038	156180030	156182587	NM_014655	0.00173805	0.0272761	0.285|0.325	0.462|0.42	-0.136	10.8167	11.5074	10.6516	17.6229	6.27884	9.01514	SLC25A44	NA	Y	N
chr1	159907475	159907628	159912752	159912941	-	159906543	159906698	159913186	159913418	NM_020789	3.93e-05	0.00114539	0.358|0.295	0.55|0.467	-0.182	12.9418	8.31488	1.73754	0.015299	7.11364	0.0309382	IGSF9	NA	N	N
chr1	167734819	167734986	167742472	167742605	+	167691186	167691479	167757056	167761156	NM_024569	0	0	0.857|0.904	0.677|0.675	0.205	37.4639	42.3242	165.274	81.6568	33.3926	55.0812	MPZL1	NA	N	N
chr1	167734819	167734986	167742472	167742605	+	167691186	167691479	167745300	167745403	NM_003953	2.38e-11	3.02e-09	0.378|0.367	0.601|0.539	-0.198	37.4639	42.3242	165.274	81.6568	33.3926	55.0812	MPZL1	NA	N	N
chr1	178802558	178802685	178846632	178846770	+	178780449	178780539	178848036	178848127	NM_152663	0.00139655	0.0227491	0.218|0.258	0.12|0.123	0.116	6.57824	8.01687	5.95288	4.14931	13.9108	18.4211	RALGPS2	NA	N	N
chr1	183516237	183516387	183518342	183518423	+	183515100	183515472	183518898	183519058	NM_201569	0	0	0.102|0.099	0.284|0.249	-0.166	19.3277	22.9596	52.7755	19.6081	20.4162	13.1536	SMG7	NA	Y	N
chr1	201958510	201958659	201965274	201965391	+	201958031	201958172	201966446	201966682	NM_020216	0.0020034	0.0301599	0.461|0.433	0.328|0.327	0.119	23.629	25.1536	38.3186	47.8185	19.724	34.8819	RNPEP	NA	Y	N
chr1	204501318	204501374	204506557	204506625	+	204495487	204495562	204507336	204507436	NM_001204171	2.36e-07	1.32e-05	0.072|0.121	0.412|0.394	-0.306	7.0667	5.11304	6.0088	4.07532	7.34117	5.62854	MDM4	NA	N	N
chr1	207940357	207940540	207941123	207941168	+	207932983	207933069	207943665	207943707	NM_002389	3.25e-09	2.65e-07	0.074|0.1	0.241|0.243	-0.155	62.2734	30.634	47.0278	134.721	25.2243	37.4133	CD46	NA	Y	N
chr1	212141854	212142049	212149923	212150061	-	212119948	212120047	212151613	212151853	NM_015434	0.000986283	0.0173266	1.0|1.0	0.76|0.986	0.127	4.8706	8.83558	4.18379	4.38082	5.52512	4.87719	INTS7	NA	N	N
chr1	227834244	227834371	227838656	227838777	+	227751219	227751425	227842036	227850164	NR_033184	5.37e-07	2.7e-05	0.308|0.33	0.609|0.767	-0.369	5.61129	6.34964	2.58674	1.22351	5.74013	0.739643	ZNF678	TF	N	N
chr1	228431996	228432272	228459625	228459922	+	228430883	228431159	228460972	228461248	NM_001271223	0.000289679	0.00625934	0.733|0.923	0.455|0.481	0.36	1.10695	1.24395	1.50854	1.4102	1.86254	5.38175	OBSCN	NA	N	N
chr1	228434228	228434504	228459625	228459922	+	228412159	228412435	228460972	228461248	NM_001271223	0.000112099	0.00276878	0.467|0.714	0.0|0.05	0.566	1.10695	1.24395	1.50854	1.4102	1.86254	5.38175	OBSCN	NA	N	N
chr1	228434228	228434504	228459625	228459922	+	228433113	228433389	228460972	228461248	NM_001271223	0.000132916	0.00321535	0.8|0.923	0.513|0.318	0.446	1.10695	1.24395	1.50854	1.4102	1.86254	5.38175	OBSCN	NA	N	N
chr1	228491375	228491639	228492003	228492267	+	228487582	228487846	228492823	228493087	NM_001271223	0.00200244	0.0301599	0.769|0.714	0.262|0.421	0.4	1.10695	1.24395	1.50854	1.4102	1.86254	5.38175	OBSCN	NA	N	N
chr1	231503314	231503382	231506307	231506444	-	231499496	231502221	231509725	231509845	NM_022051	0.000329515	0.00694886	0.387|0.438	0.661|0.584	-0.21	0.94637	1.48947	13.1509	7.19862	1.68924	8.41534	EGLN1	NA	N	N
chr10	27044583	27044670	27047990	27048164	-	27040526	27040712	27054146	27054247	NM_001178119	0.00149675	0.0239731	0.634|0.681	0.51|0.547	0.129	16.371	25.2184	60.8885	43.0224	18.5924	19.5313	ABI1	NA	Y	N
chr10	35468061	35468204	35477127	35477316	+	35415768	35416121	35495822	35495979	NM_001267562	0.0027932	0.0392953	0.759|0.7	0.601|0.513	0.173	5.23021	15.2385	22.0355	12.7619	17.1019	9.03714	CREM	TF	N	N
chr10	35468061	35468204	35477127	35477316	+	35437295	35437419	35495822	35495979	NM_181571	0.00335449	0.0446262	0.747|0.704	0.599|0.492	0.18	5.23021	15.2385	22.0355	12.7619	17.1019	9.03714	CREM	TF	N	N
chr10	64979637	64979743	65024410	65024524	-	64976966	64977091	65140077	65140242	NM_032776	1.29e-07	7.77e-06	0.425|0.457	0.646|0.668	-0.216	33.8509	19.7277	10.9659	8.83414	7.24062	6.75872	JMJD1C	CRF	N	N
chr10	70426801	70427013	70432651	70432802	+	70412257	70412351	70441155	70441245	NM_030625	0.00322037	0.0433905	0.802|0.865	0.675|0.75	0.121	17.3269	16.118	4.75724	1.76994	9.82204	2.1694	TET1	NA	N	N
chr10	70482211	70482334	70496632	70496805	+	70480900	70481039	70497601	70497646	NM_018237	1.6e-06	7.03e-05	0.745|0.737	0.85|0.843	-0.106	79.8728	100.498	41.0542	57.2835	58.1094	17.9695	CCAR1	NA	Y	N
chr10	72083618	72083786	72100308	72100458	-	72058725	72061264	72142304	72142406	NM_001278214	0.00197079	0.0298397	0.291|0.378	0.481|0.453	-0.132	8.89371	3.68667	1.10358	9.40466	16.9806	4.9482	LRRC20	NA	N	N
chr10	88220932	88221044	88227035	88227263	-	88220155	88220253	88230748	88230860	NM_015045	8.75e-05	0.00228573	0.661|0.635	0.523|0.52	0.126	12.3671	20.8154	20.8586	16.3834	16.0036	12.1215	WAPL	NA	Y	N
chr10	100193696	100193848	100195028	100195171	-	100190327	100190427	100195391	100195529	NM_001311345	7.52e-06	0.000277511	0.82|0.739	0.951|0.895	-0.144	14.4165	13.4895	10.1232	46.3775	17.8788	22.0079	HPS1	NA	Y	N
chr10	102746505	102746732	102746846	102746953	-	102743511	102743574	102747069	102747272	NM_176793	2.23e-08	1.51e-06	0.946|0.899	0.799|0.779	0.133	56.156	61.3464	50.9553	75.9354	44.4731	42.2825	MRPL43	NA	Y	N
chr10	111667448	111667573	111674768	111674857	-	111648260	111648353	111683159	111683311	NM_020383	3.1e-05	0.000937269	0.892|0.811	0.733|0.725	0.123	39.7184	37.47	61.3757	75.8175	42.4027	29.0724	XPNPEP1	NA	Y	N
chr10	111667448	111667573	111674768	111674857	-	111651479	111651584	111683159	111683311	NM_020383	4.69e-05	0.00133081	0.868|0.811	0.728|0.719	0.116	39.7184	37.47	61.3757	75.8175	42.4027	29.0724	XPNPEP1	NA	Y	N
chr10	112723882	112724819	112745385	112745523	+	112679300	112679415	112760172	112760303	NM_007373	1.22e-08	9.02e-07	0.335|0.388	0.195|0.166	0.181	9.10496	13.0079	19.4853	24.6276	15.6727	19.9759	SHOC2	NA	Y	N
chr10	114918425	114918476	114920377	114920450	+	114917779	114917828	114925313	114927436	NM_001198525	2.12e-05	0.000683324	0.836|0.831	0.975|0.919	-0.114	30.0112	21.6367	40.0905	18.8072	25.1375	10.797	TCF7L2	TF	N	N
chr10	114919678	114919751	114920377	114920450	+	114917779	114917828	114925313	114927436	NM_001198525	0.00146427	0.0235965	0.736|0.748	0.929|0.857	-0.151	30.0112	21.6367	40.0905	18.8072	25.1375	10.797	TCF7L2	TF	N	N
chr10	123276832	123276977	123278195	123278343	-	123274630	123274833	123279492	123279683	NR_073009	0.00153288	0.0245145	0.117|0.147	0.0|0.0	0.132	22.8181	6.80543	10.0001	0.495648	1.19374	0	FGFR2	NA	N	N
chr10	123847992	123848106	123892123	123892249	+	123809952	123810065	123954554	123954691	NM_001291876	0.000767579	0.0141458	0.0|0.0	0.321|0.167	-0.244	12.6422	16.0625	8.10886	19.3639	8.56506	4.90842	TACC2	NA	N	N
chr10	126176990	126177144	126185529	126185593	+	126150340	126150556	126186604	126186697	NM_001167880	1.02e-08	7.63e-07	0.0|0.0	0.128|0.109	-0.118	13.0985	6.68771	6.89524	11.5943	9.81714	4.97473	LHPP	NA	Y	N
chr10	135170446	135170517	135170690	135170966	-	135170143	135170242	135171426	135171529	NM_001301828	0.00140637	0.0228736	0.106|0.01	0.24|0.141	-0.133	14.7344	22.7536	14.2603	31.1474	9.64191	11.3259	FUOM	NA	N	N
chr11	9202313	9202631	9215040	9215228	-	9200404	9200620	9225206	9225864	NM_001243254	0.000432465	0.00867744	0.538|0.564	0.681|0.658	-0.119	12.2099	19.8126	26.1702	34.86	29.013	31.4566	DENND5A	NA	N	N
chr11	17097000	17097170	17098714	17098793	-	17096643	17096744	17098975	17099024	NM_001017	8.85e-07	4.18e-05	0.013|0.202	0.225|0.229	-0.119	9.04192	6.35212	8.25141	0.00183116	0.00413181	0.167232	TRIM36	NA	Y	Y
chr11	18537645	18537711	18541065	18541150	-	18531088	18531212	18548321	18548503	NM_006292	0.00316581	0.0429121	0.94|0.978	0.86|0.859	0.1	22.8321	42.6916	45.4774	51.3413	38.3945	41.9576	TSG101	coTF	Y	N
chr11	46529740	46529920	46534276	46534363	-	46515673	46515754	46563494	46564531	NM_017749	0.003349	0.0446096	0.616|0.563	0.364|0.466	0.174	5.44869	7.95183	7.23504	6.87579	5.06236	6.72801	AMBRA1	NA	Y	N
chr11	57365721	57365794	57367351	57367850	+	57365026	57365195	57369507	57369642	NM_000062	0	0	0.046|0.031	0.191|0.188	-0.151	65.336	20.6048	30.8806	48.2375	41.1331	23.9305	SERPING1	NA	N	N
chr11	57505307	57505498	57506135	57506242	+	57505079	57505140	57506445	57506511	NR_026593	0	0	0.125|0.107	0.542|0.581	-0.446	94.0487	106.227	120.937	77.7145	54.4775	132.466	TMX2	NA	Y	N
chr11	57505307	57505498	57505825	57505902	+	57505079	57505140	57506135	57506242	NR_026593	0	0	0.077|0.071	0.549|0.462	-0.432	94.0487	106.227	120.937	77.7145	54.4775	132.466	TMX2	NA	Y	N
chr11	57556508	57556627	57561481	57561553	+	57529233	57529518	57563048	57563201	NM_001206889	0	0	0.388|0.356	0.64|0.671	-0.283	94.0487	106.227	120.937	77.7145	54.4775	132.466	CTNND1	NA	Y	N
chr11	57558856	57559145	57561481	57561553	+	57556508	57556627	57563048	57563201	NM_001085461	7.33e-15	1.51e-12	0.364|0.343	0.591|0.601	-0.242	94.0487	106.227	120.937	77.7145	54.4775	132.466	CTNND1	NA	Y	N
chr11	59562844	59562955	59564755	59564869	+	59560852	59560987	59568327	59573355	NM_004177	0	0	0.504|0.499	0.751|0.779	-0.263	14.0639	20.8363	47.1624	16.7066	10.2552	2.45198	STX3	NA	N	N
chr11	61036393	61036490	61044064	61044152	-	61032593	61032684	61045865	61045948	NM_152718	0.0013027	0.0214972	1.0|1.0	0.854|0.845	0.151	6.79881	3.82174	1.77222	0.427073	4.39427	0.229277	VWCE	NA	N	N
chr11	62469939	62470021	62472772	62473089	-	62462039	62462183	62474580	62474796	NR_037949	2.32e-07	1.3e-05	0.554|0.577	0.412|0.321	0.199	53.0351	73.2089	63.7251	68.692	59.4458	69.0348	BSCL2	NA	N	N
chr11	62469939	62470021	62472772	62473089	-	62462039	62462183	62473674	62473787	NM_001130702	1.99e-06	8.38e-05	0.238|0.276	0.473|0.389	-0.174	53.0351	73.2089	63.7251	68.692	59.4458	69.0348	BSCL2	NA	N	N
chr11	63472322	63472379	63486173	63488504	+	63448921	63449250	63517462	63517670	NM_001265589	3.69e-06	0.000144954	0.256|0.325	0.936|0.736	-0.546	166.21	66.0128	91.6598	77.4149	123.074	66.2096	RTN3	NA	N	N
chr11	63673559	63673586	63675731	63675776	+	63672257	63672515	63676348	63678492	NM_001039469	0.000359643	0.00746454	0.293|0.218	0.118|0.075	0.159	14.7901	25.9907	35.7705	12.9705	14.422	10.094	MARK2	NA	N	N
chr11	68286968	68287119	68312305	68312492	+	68228185	68228295	68315534	68315672	NM_018312	2.76e-05	0.000848737	0.159|0.187	0.301|0.269	-0.112	30.3864	51.9175	31.0471	24.3548	23.6523	19.3951	PPP6R3	NA	Y	N
chr11	68286968	68287119	68305126	68305359	+	68228185	68228295	68312305	68312492	NM_018312	4.87e-05	0.00137341	0.206|0.232	0.378|0.308	-0.124	30.3864	51.9175	31.0471	24.3548	23.6523	19.3951	PPP6R3	NA	Y	N
chr11	70265851	70265962	70266505	70266616	+	70263118	70263229	70269045	70269101	NM_138565	6.97e-13	1.05e-10	0.877|0.892	0.732|0.747	0.145	39.2868	61.369	85.5992	138.95	24.3732	149.464	CTTN	NA	Y	N
chr11	70265851	70265962	70266505	70266616	+	70263118	70263229	70267575	70267686	NM_005231	8.56e-13	1.27e-10	0.702|0.712	0.875|0.856	-0.158	39.2868	61.369	85.5992	138.95	24.3732	149.464	CTTN	NA	Y	N
chr11	70266505	70266616	70267575	70267686	+	70265851	70265962	70269045	70269101	NM_005231	9.12e-11	1.01e-08	0.829|0.81	0.934|0.918	-0.107	39.2868	61.369	85.5992	138.95	24.3732	149.464	CTTN	NA	Y	N
chr11	72466745	72466798	72468811	72468929	-	72465773	72466187	72469574	72469678	NM_006645	6.41e-05	0.00174621	0.249|0.345	0.535|0.505	-0.223	10.1624	12.2254	138.843	14.543	12.3141	7.48802	STARD10	NA	N	N
chr11	73536752	73536841	73555851	73556021	+	73498916	73499037	73570951	73571054	NM_016055	0.00297915	0.0411214	0.171|0.186	0.268|0.331	-0.121	23.6487	38.7122	33.0301	30.2525	24.7584	12.8175	MRPL48	NA	Y	N
chr11	76246938	76247103	76248838	76248994	+	76239311	76239510	76253259	76253411	NM_001300944	0.00105405	0.0182105	0.853|0.77	0.693|0.64	0.145	6.12425	4.73509	7.5028	5.36725	9.97071	4.06345	C11orf30	NA	N	N
chr11	82985681	82985783	82991183	82991303	-	82984993	82985035	82996169	82996254	NM_001286119	1.99e-06	8.38e-05	0.433|0.476	0.303|0.257	0.174	7.3996	18.004	9.98406	14.7359	11.4679	7.88944	CCDC90B	NA	N	N
chr11	85420373	85420543	85422155	85422275	-	85418471	85418574	85429832	85430393	NM_206930	7.68e-05	0.00205713	0.028|0.038	0.219|0.18	-0.167	4.89113	2.7067	1.93485	1.33283	6.32709	22.4022	SYTL2	NA	N	N
chr11	113723222	113723355	113724979	113725057	-	113712384	113712490	113746166	113746292	NM_020886	0.000181384	0.00418288	0.141|0.127	0.357|0.288	-0.189	35.2836	25.9718	13.8862	9.62571	11.1756	5.82296	USP28	NA	N	N
chr11	114311377	114311461	114314577	114314655	+	114310107	114310397	114315262	114315374	NM_015523	0.000460767	0.00913116	0.322|0.301	0.42|0.444	-0.12	122.458	195.838	224.849	313.283	30.3749	141.624	REXO2	NA	N	N
chr11	114311377	114311461	114315262	114315374	+	114310107	114310397	114316700	114316809	NM_015523	0.000823143	0.0148321	0.33|0.305	0.425|0.428	-0.109	122.458	195.838	224.849	313.283	30.3749	141.624	REXO2	NA	N	N
chr11	117023156	117023244	117031860	117031977	+	117014999	117015134	117034485	117034590	NM_001184748	0.000309192	0.00661307	0.436|0.392	0.551|0.503	-0.113	36.6987	50.6703	38.5912	35.4864	50.4377	37.8273	PAFAH1B2	NA	N	N
chr11	118971339	118971553	118971727	118971848	-	118970971	118971118	118972204	118972785	NM_001382	0.00095127	0.0167675	0.567|0.563	0.437|0.455	0.119	80.8503	42.4405	34.1821	41.5165	18.228	20.1021	DPAGT1	NA	Y	N
chr11	119290760	119291096	119291578	119291639	-	119288650	119290230	119293822	119294838	NM_006288	5.85e-11	6.91e-09	0.179|0.175	0.307|0.373	-0.163	409.928	129.141	33.8406	46.3416	31.6967	325.515	THY1	NA	N	N
chr12	1035961	1036112	1036310	1036429	-	1034615	1034691	1038984	1039052	NM_001297420	2.77e-07	1.49e-05	0.618|0.733	0.304|0.248	0.399	NA	NA	NA	NA	NA	NA	RAD52	NA	N	N
chr12	2975558	2975687	2977728	2977920	-	2974520	2974565	2981261	2981413	NM_202002	0	0	0.796|0.816	0.961|0.974	-0.161	41.3845	71.5104	29.9494	8.92243	53.0874	17.3435	FOXM1	TF	N	N
chr12	3103903	3104158	3120169	3120234	+	3068477	3068647	3121335	3121398	NM_003213	8.16e-06	0.00029497	0.132|0.087	0.318|0.244	-0.172	37.0145	70.6731	14.4815	11.1417	9.85587	10.0266	TEAD4	TF	N	N
chr12	6806452	6806958	6807210	6807270	-	6805608	6805690	6809300	6809596	NM_001244015	0.000147787	0.00352644	0.17|0.266	0.041|0.106	0.145	8.51456	2.03793	0.062454	1.14338	18.564	5.61289	PIANP	NA	N	N
chr12	11905383	11905513	11992073	11992238	+	11802787	11803094	12006360	12006495	NM_001987	0.000587492	0.0112608	0.223|0.164	0.318|0.304	-0.117	8.33623	4.98227	6.02758	8.47923	4.41423	7.43873	ETV6	TF	Y	N
chr12	14576842	14578407	14587270	14587357	+	14518565	14518761	14589039	14589185	NM_018179	0.000370126	0.00762199	0.364|0.357	0.256|0.256	0.104	22.828	21.8894	25.4598	10.5241	31.9589	11.4487	ATF7IP	coTF	Y	N
chr12	14576842	14578407	14587273	14587357	+	14518565	14518761	14589039	14589185	NM_001286514	0.000388033	0.00791332	0.355|0.349	0.25|0.249	0.102	22.828	21.8894	25.4598	10.5241	31.9589	11.4487	ATF7IP	coTF	Y	N
chr12	32866142	32866305	32871576	32871697	+	32863862	32863949	32873597	32873729	NM_001278463	0.000696916	0.0130029	0.764|0.705	0.618|0.613	0.119	18.5149	21.5158	26.3661	23.2285	24.4263	14.8904	DNM1L	NA	Y	N
chr12	32890798	32890876	32891197	32891230	+	32890038	32890095	32892997	32893174	NM_001278464	3.45e-06	0.000137609	0.087|0.111	0.221|0.241	-0.132	1.16902	0.839311	0.556947	0.495261	0.968282	0.805819	DNM1L	NA	Y	N
chr12	46633461	46633676	46636982	46637097	-	46623346	46623422	46662647	46663208	NM_001077484	5.28e-10	4.92e-08	0.295|0.31	0.481|0.487	-0.181	93.9893	81.5346	162.538	38.6966	36.3639	46.9602	SLC38A1	NA	N	N
chr12	46633461	46633676	46636982	46637097	-	46623346	46623422	46662308	46663208	NM_030674	9.52e-07	4.41e-05	0.202|0.197	0.094|0.103	0.101	93.9893	81.5346	162.538	38.6966	36.3639	46.9602	SLC38A1	NA	N	N
chr12	49168184	49168301	49168473	49168561	-	49167251	49167430	49168739	49168837	NM_015270	0.00018367	0.00420285	0.981|1.0	0.892|0.872	0.108	2.32344	1.02143	9.8136	12.8908	13.9482	12.5397	ADCY6	NA	N	N
chr12	50848096	50848200	50854917	50855130	+	50835372	50835426	50856364	50856413	NM_199188	5.39e-06	0.000207132	0.102|0.158	0.392|0.329	-0.231	16.4448	21.8806	21.8207	12.6863	10.2906	8.73549	LARP4	NA	Y	N
chr12	72008314	72008480	72008613	72008718	-	72007114	72007215	72008985	72009096	NM_144982	0.000156396	0.00372344	0.522|0.581	0.423|0.322	0.179	8.43875	4.62224	8.56339	9.8576	7.98889	8.80647	ZFC3H1	NA	N	N
chr12	89818937	89819156	89853414	89853495	-	89813497	89815034	89860546	89860699	NR_037660	0.00192271	0.0293573	0.442|0.446	0.313|0.317	0.129	7.16264	7.97407	6.61075	10.3359	9.28286	8.33777	POC1B	NA	N	N
chr12	95422162	95422300	95425124	95425264	-	95414004	95416179	95434251	95434373	NM_003297	0.000346157	0.00724178	0.909|0.889	0.731|0.763	0.152	21.6593	18.4837	37.9652	13.9962	34.0513	8.81642	NR2C1	TF	Y	N
chr12	95434251	95434373	95445537	95445719	-	95422162	95422300	95451328	95451419	NM_003297	2.44e-05	0.000767789	0.943|0.958	0.79|0.85	0.13	21.6593	18.4837	37.9652	13.9962	34.0513	8.81642	NR2C1	TF	Y	N
chr12	95442843	95443009	95445537	95445719	-	95422162	95422300	95451328	95451419	NM_003297	1.38e-06	6.13e-05	0.988|0.978	0.835|0.868	0.132	21.6593	18.4837	37.9652	13.9962	34.0513	8.81642	NR2C1	TF	Y	N
chr12	95914772	95914978	95918455	95918564	-	95910335	95912129	95926604	95928102	NR_125360	3.01e-10	2.99e-08	0.123|0.088	0.251|0.225	-0.133	NA	NA	NA	NA	NA	NA	USP44	NA	N	N
chr12	95918455	95918564	95926604	95928102	-	95914772	95914978	95945047	95945266	NM_032147	0	0	0.418|0.428	0.172|0.126	0.274	125.278	26.2304	0.0368731	0.031943	55.3916	11.3078	USP44	NA	N	N
chr12	95918455	95918564	95922582	95922778	-	95910335	95912129	95926604	95928102	NM_001042403	3.88e-10	3.75e-08	0.898|0.932	0.793|0.814	0.112	125.278	26.2304	0.0368731	0.031943	55.3916	11.3078	USP44	NA	N	N
chr12	95922582	95922778	95926604	95928102	-	95918455	95918564	95945047	95945266	NM_032147	4.22e-07	2.17e-05	0.31|0.293	0.212|0.161	0.115	125.278	26.2304	0.0368731	0.031943	55.3916	11.3078	USP44	NA	N	N
chr12	102576326	102576405	102589089	102589225	+	102569260	102569444	102589728	102591298	NM_017915	3.54e-07	1.84e-05	0.387|0.491	0.191|0.233	0.227	9.13042	14.9658	4.71174	1.60298	7.93478	2.66173	PARPBP	NA	N	N
chr12	107237629	107237725	107245227	107245372	+	107219503	107219598	107254045	107254190	NM_018157	1.76e-06	7.57e-05	0.076|0.129	0.0|0.0	0.103	4.22564	4.15796	2.54413	4.52922	4.66375	4.19669	RIC8B	NA	N	N
chr12	111078187	111078322	111082771	111082934	+	111074285	111074306	111085015	111085141	NM_024549	0.00147834	0.0237682	0.163|0.224	0.458|0.306	-0.189	14.9292	8.82771	14.9429	53.24	32.3892	6.64519	TCTN1	NA	N	N
chr12	111089021	111089253	111093038	111093143	-	111087972	111088085	111098968	111099253	NM_001040107	0.00171691	0.0270061	0.457|0.448	0.304|0.357	0.122	7.64777	2.82937	0.691462	3.92001	5.75722	1.15756	HVCN1	NA	N	N
chr12	112712650	112712764	112717031	112717190	-	112711458	112711599	112720913	112721106	NM_001109662	0.00273356	0.0386111	0.154|0.409	0.794|0.583	-0.407	2.15659	2.18288	3.45896	3.41305	2.4536	6.28238	HECTD4	NA	N	N
chr12	121853961	121854180	121855306	121855714	+	121837885	121838021	121858044	121858137	NM_025126	0.0012737	0.0211407	0.711|0.655	0.774|0.804	-0.106	18.7479	26.2216	16.6801	19.0489	16.1626	11.8443	RNF34	NA	Y	N
chr12	123686710	123686866	123687170	123687631	-	123682793	123682881	123687796	123687922	NM_022782	0.00168007	0.0265058	0.698|0.61	0.55|0.434	0.162	5.28064	5.85403	4.23488	3.64188	8.41105	3.45541	MPHOSPH9	NA	N	N
chr12	123687170	123687631	123687796	123687922	-	123686710	123686866	123694602	123694709	NM_022782	6.82e-07	3.35e-05	0.455|0.446	0.286|0.262	0.176	5.28064	5.85403	4.23488	3.64188	8.41105	3.45541	MPHOSPH9	NA	N	N
chr12	123687796	123687922	123694602	123694709	-	123687170	123687631	123699290	123699381	NM_022782	2.34e-06	9.73e-05	0.57|0.623	0.761|0.733	-0.15	5.28064	5.85403	4.23488	3.64188	8.41105	3.45541	MPHOSPH9	NA	N	N
chr13	20412839	20413125	20425494	20425588	-	20409616	20409829	20425828	20426330	NM_001142684	5.42e-07	2.7e-05	0.769|0.891	0.475|0.51	0.338	43.4839	58.0342	58.4847	35.4568	34.908	20.6589	ZMYM5	NA	N	N
chr13	20412839	20413125	20425494	20425588	-	20411592	20411961	20425828	20426330	NM_001039650	0.000607873	0.0115881	0.505|0.688	0.294|0.37	0.265	NA	NA	NA	NA	NA	NA	ZMYM5	NA	N	N
chr13	21732060	21732264	21734040	21734126	-	21727733	21729289	21735928	21736014	NM_145061	0.00135622	0.0222992	0.7|0.674	0.59|0.546	0.119	27.0718	43.8743	11.2299	1.95167	13.5572	5.75325	SKA3	NA	N	N
chr13	48660417	48660588	48664487	48664554	-	48657506	48657564	48669089	48669277	NM_014166	1.72e-07	9.96e-06	0.414|0.418	0.6|0.671	-0.219	13.1265	22.8561	16.3889	18.4648	25.5751	11.7886	MED4	coTF	Y	N
chr13	50237192	50237331	50243912	50243982	-	50234811	50235344	50265389	50265623	NM_032565	1.21e-12	1.77e-10	0.761|0.835	0.602|0.559	0.218	146.857	132.585	32.4374	64.3005	68.9064	40.2331	EBPL	NA	N	N
chr13	73303063	73303231	73305418	73305525	+	73301886	73302145	73309097	73309143	NM_024808	0.000118494	0.00289307	0.787|0.825	0.905|0.927	-0.11	4.6346	7.52702	6.22958	2.30701	9.59155	1.90988	BORA	NA	N	N
chr13	73303063	73303231	73312099	73312181	+	73301886	73302145	73317674	73317740	NM_024808	0.000643036	0.0120833	0.674|0.788	0.868|0.874	-0.14	4.6346	7.52702	6.22958	2.30701	9.59155	1.90988	BORA	NA	N	N
chr13	73305418	73305525	73309097	73309143	+	73303063	73303231	73312099	73312181	NM_024808	0.000631596	0.0119323	0.744|0.716	0.559|0.534	0.183	4.6346	7.52702	6.22958	2.30701	9.59155	1.90988	BORA	NA	N	N
chr13	96511844	96511929	96513041	96513137	-	96508411	96508594	96515882	96515968	NM_020121	5.66e-12	7.64e-10	0.806|0.799	0.508|0.574	0.262	15.9384	6.94263	11.7548	28.819	9.97461	11.0829	UGGT2	NA	N	N
chr13	103438581	103438689	103440183	103440273	-	103436630	103436862	103441361	103441571	NM_024089	9.11e-06	0.000322916	0.417|0.366	0.518|0.579	-0.157	14.8403	9.38003	11.4476	15.6526	9.30107	9.02344	KDELC1	NA	N	N
chr13	111806251	111806338	111885551	111885640	+	111767623	111768038	111896218	111896313	NM_145735	0	0	0.027|0.111	0.386|0.423	-0.335	10.9458	14.5059	13.7093	11.5546	18.3317	14.7313	ARHGEF7	NA	N	N
chr13	111806251	111806338	111857635	111857720	+	111767623	111768038	111862218	111862349	NM_145735	0	0	0.052|0.107	0.459|0.479	-0.389	10.9458	14.5059	13.7093	11.5546	18.3317	14.7313	ARHGEF7	NA	N	N
chr13	111806251	111806338	111870025	111870227	+	111767623	111768038	111885551	111885640	NM_145735	0	0	0.049|0.106	0.368|0.366	-0.289	10.9458	14.5059	13.7093	11.5546	18.3317	14.7313	ARHGEF7	NA	N	N
chr13	111806251	111806338	111862218	111862349	+	111767623	111768038	111870025	111870227	NM_145735	2.01e-08	1.37e-06	0.39|0.385	0.593|0.671	-0.244	10.9458	14.5059	13.7093	11.5546	18.3317	14.7313	ARHGEF7	NA	N	N
chr13	111857635	111857720	111862218	111862349	+	111767623	111768038	111870025	111870227	NM_001113512	1.91e-08	1.31e-06	0.247|0.243	0.06|0.068	0.181	10.9458	14.5059	13.7093	11.5546	18.3317	14.7313	ARHGEF7	NA	N	N
chr13	111857635	111857720	111870025	111870227	+	111806060	111806338	111885551	111885640	NM_003899	1.18e-05	0.000405076	0.504|0.431	0.342|0.276	0.158	10.9458	14.5059	13.7093	11.5546	18.3317	14.7313	ARHGEF7	NA	N	N
chr13	111857635	111857720	111862218	111862349	+	111806060	111806338	111870025	111870227	NM_003899	7.88e-05	0.00209498	0.7|0.646	0.522|0.526	0.149	10.9458	14.5059	13.7093	11.5546	18.3317	14.7313	ARHGEF7	NA	N	N
chr13	114174930	114175048	114188359	114188555	+	114156066	114156195	114193671	114193822	NM_017905	1.29e-08	9.26e-07	0.018|0.02	0.137|0.122	-0.111	16.4707	14.1631	32.5123	44.9285	13.3066	46.103	TMCO3	NA	Y	N
chr13	114193671	114193822	114201614	114201694	+	114157810	114157903	114202617	114202767	NM_017905	1.71e-05	0.000564814	0.57|0.604	0.284|0.251	0.32	16.4707	14.1631	32.5123	44.9285	13.3066	46.103	TMCO3	NA	Y	N
chr13	114193671	114193822	114202617	114202767	+	114188359	114188555	114203739	114204544	NM_017905	0.00255829	0.0364288	0.689|0.695	0.597|0.557	0.115	16.4707	14.1631	32.5123	44.9285	13.3066	46.103	TMCO3	NA	Y	N
chr13	115002273	115002371	115004464	115004503	+	115000361	115000607	115004824	115004965	NM_001078645	1.07e-14	2.16e-12	0.056|0.064	0.202|0.235	-0.159	76.5357	110.515	74.5561	135.782	53.2287	38.6437	CDC16	NA	Y	N
chr14	20825209	20825308	20825554	20825679	+	20824748	20824848	20825796	20826063	NM_001042618	1.12e-05	0.000386896	0.512|0.453	0.649|0.629	-0.156	14.7282	21.6638	18.5072	10.0381	21.6581	6.91011	PARP2	NA	N	N
chr14	23377541	23377589	23378691	23378804	-	23375403	23375577	23380536	23380612	NM_001077351	7.87e-05	0.00209498	0.784|0.834	0.935|0.917	-0.117	11.6834	20.0337	24.6	23.9624	24.0321	19.1047	RBM23	NA	Y	N
chr14	23444182	23444313	23445664	23445727	-	23444047	23444099	23445853	23445921	NM_032876	0.00164458	0.026024	0.49|0.403	0.252|0.239	0.201	5.52509	11.6281	16.9097	11.6656	35.2386	27.6199	AJUBA	NA	N	N
chr14	23559730	23559842	23562687	23562753	-	23550956	23551045	23564183	23564823	NM_001164815	1.44e-14	2.81e-12	0.494|0.416	0.723|0.76	-0.287	53.8005	97.5709	56.5995	44.5453	53.4053	53.3085	ACIN1	NA	Y	N
chr14	23816668	23816940	23817369	23817515	-	23816309	23816421	23817714	23817880	NM_020372	0	0	0.551|0.555	0.864|0.837	-0.297	NA	NA	NA	NA	NA	NA	SLC22A17	NA	N	Y
chr14	23816668	23816940	23817099	23817205	-	23816309	23816421	23817369	23817515	NM_020372	8.48e-11	9.59e-09	0.807|0.779	0.921|0.903	-0.119	NA	NA	NA	NA	NA	NA	SLC22A17	NA	N	Y
chr14	23816668	23816940	23818480	23818635	-	23816309	23816421	23820960	23821064	NM_020372	1.18e-10	1.25e-08	0.521|0.474	0.751|0.724	-0.24	NA	NA	NA	NA	NA	NA	SLC22A17	NA	N	Y
chr14	23816722	23816940	23817369	23817515	-	23816309	23816421	23817714	23817755	NR_110290	1.83e-06	7.84e-05	0.291|0.329	0.474|0.45	-0.152	26.2157	12.9447	30.3903	29.5116	57.0289	22.1269	SLC22A17	NA	N	Y
chr14	23817099	23817205	23817369	23817515	-	23816668	23816940	23817714	23817880	NM_020372	5.59e-07	2.78e-05	0.177|0.191	0.302|0.308	-0.121	NA	NA	NA	NA	NA	NA	SLC22A17	NA	N	Y
chr14	24702424	24702546	24702684	24702804	+	24702077	24702183	24704942	24705026	NM_001002002	0.00116657	0.0196727	0.297|0.261	0.417|0.371	-0.115	18.3469	21.644	16.0796	20.6702	17.5544	19.7582	GMPR2	NA	Y	N
chr14	31382729	31382863	31388171	31388312	-	31381212	31381388	31398406	31398517	NM_001083893	1.32e-06	5.88e-05	0.167|0.17	0.064|0.062	0.106	7.07577	15.3852	9.73543	13.7421	12.1186	12.99	STRN3	NA	Y	N
chr14	31388171	31388312	31398406	31398517	-	31382729	31382863	31404368	31404510	NM_001083893	3.5e-05	0.00104192	0.522|0.646	0.856|0.75	-0.219	7.07577	15.3852	9.73543	13.7421	12.1186	12.99	STRN3	NA	Y	N
chr14	31388171	31388312	31398406	31398517	-	31381212	31381388	31404368	31404510	NM_001083893	9.91e-05	0.0025507	0.781|0.87	0.957|0.955	-0.13	7.07577	15.3852	9.73543	13.7421	12.1186	12.99	STRN3	NA	Y	N
chr14	58740696	58740728	58752308	58752474	-	58732082	58734111	58758352	58758425	NR_029434	1.13e-10	1.23e-08	0.359|0.253	0.073|0.071	0.234	7.95064	8.96575	7.47435	9.17443	9.60265	5.20976	PSMA3-AS1	NA	N	N
chr14	58752308	58752474	58758352	58758425	-	58740696	58740728	58764672	58764855	NR_029434	1.55e-09	1.34e-07	0.838|0.812	0.967|0.959	-0.138	7.95064	8.96575	7.47435	9.17443	9.60265	5.20976	PSMA3-AS1	NA	N	N
chr14	64877807	64877867	64879189	64879243	+	64867510	64867595	64882075	64882212	NM_005956	4.27e-09	3.41e-07	0.186|0.197	0.378|0.434	-0.215	45.8481	51.7452	11.2661	12.8787	10.1126	12.3419	MTHFD1	NA	N	N
chr14	67736417	67736500	67745734	67746254	+	67708011	67708250	67759227	67759436	NM_022474	1.35e-05	0.000453609	0.085|0.152	0.244|0.299	-0.153	5.48106	8.18911	10.3907	7.47813	13.3469	9.87718	MPP5	NA	N	N
chr14	67736417	67736500	67745966	67746254	+	67708011	67708250	67759227	67759436	NM_001256550	1.79e-05	0.000587844	0.085|0.152	0.245|0.293	-0.151	5.48106	8.18911	10.3907	7.47813	13.3469	9.87718	MPP5	NA	N	N
chr14	73759441	73759582	73763918	73763993	-	73753817	73754022	73789837	73789912	NM_003744	4.71e-12	6.43e-10	0.187|0.184	0.438|0.464	-0.266	13.0842	16.9088	32.2773	45.398	16.5008	26.1771	NUMB	NA	N	N
chr14	74759856	74759951	74761850	74761901	-	74759450	74759572	74762556	74762682	NR_003256	5.01e-11	6.06e-09	0.423|0.468	0.694|0.696	-0.249	14.2027	11.6478	7.41639	7.41418	13.9027	5.53582	ABCD4	NA	N	N
chr14	74759856	74759951	74762556	74762682	-	74759450	74759572	74763035	74763152	NR_003256	7.9e-07	3.82e-05	0.39|0.388	0.601|0.552	-0.188	14.2027	11.6478	7.41639	7.41418	13.9027	5.53582	ABCD4	NA	N	N
chr14	74761850	74761901	74762556	74762682	-	74759450	74759572	74763035	74763152	NR_003256	1.32e-07	7.84e-06	0.916|0.902	0.701|0.665	0.226	14.2027	11.6478	7.41639	7.41418	13.9027	5.53582	ABCD4	NA	N	N
chr14	74761850	74761901	74762556	74762682	-	74759856	74759951	74763035	74763152	NR_003256	0.000362769	0.00749983	0.556|0.468	0.766|0.649	-0.196	14.2027	11.6478	7.41639	7.41418	13.9027	5.53582	ABCD4	NA	N	N
chr14	74764632	74764772	74766852	74766971	-	74763035	74763152	74769577	74769767	NR_003256	1.17e-05	0.000404097	0.205|0.233	0.356|0.329	-0.124	14.2027	11.6478	7.41639	7.41418	13.9027	5.53582	ABCD4	NA	N	N
chr14	74766250	74766378	74766852	74766971	-	74764632	74764772	74769577	74769767	NM_005050	0	0	0.435|0.486	0.759|0.756	-0.297	14.2027	11.6478	7.41639	7.41418	13.9027	5.53582	ABCD4	NA	N	N
chr14	89063077	89063152	89069171	89069389	+	89042183	89042284	89073586	89073707	NM_001160104	1.85e-05	0.000605047	0.835|0.794	0.568|0.626	0.218	17.4694	33.6871	32.3538	19.7124	23.9762	18.9862	ZC3H14	NA	N	N
chr14	89063077	89063152	89069171	89069404	+	89042183	89042284	89073586	89073707	NM_001160103	9.47e-05	0.00245879	0.393|0.278	0.179|0.171	0.161	17.4694	33.6871	32.3538	19.7124	23.9762	18.9862	ZC3H14	NA	N	N
chr14	89747293	89747358	89817015	89817152	-	89647044	89647150	89878277	89878834	NM_001085471	0.0019289	0.0293638	0.763|0.743	0.632|0.626	0.124	47.4232	30.3185	33.4425	22.9574	13.0309	29.4895	FOXN3	TF	N	N
chr14	93730130	93730339	93760203	93761283	-	93727947	93728023	93762315	93762503	NM_001002860	0.000962799	0.0169424	0.801|0.815	0.689|0.71	0.109	9.64869	13.1789	17.7465	15.9877	8.38348	12.5811	BTBD7	NA	Y	N
chr14	97026985	97027048	97029155	97029230	+	97022511	97022750	97031291	97033453	NM_032632	1.3e-07	7.77e-06	0.695|0.667	0.527|0.531	0.152	52.3775	82.1042	191.168	57.2104	61.7418	43.8527	PAPOLA	NA	Y	N
chr14	102661274	102661457	102674939	102676199	+	102606188	102606509	102689166	102690010	NM_181291	1.58e-05	0.000525839	0.885|0.871	0.681|0.721	0.177	7.15169	9.32782	12.0266	10.0536	7.69741	7.40795	WDR20	NA	Y	N
chr14	105221966	105222161	105222940	105223097	+	105219469	105219656	105225764	105225996	NM_006427	8.15e-07	3.92e-05	0.349|0.339	0.494|0.482	-0.144	272.391	261.635	152.154	135.591	142.807	44.7331	SIVA1	NA	Y	N
chr15	25131662	25131736	25165157	25165271	+	25101697	25101863	25207260	25207356	NM_022805	1.3e-05	0.00044026	0.204|0.238	0.45|0.411	-0.21	356.217	359.675	116.765	107.623	153.82	143.947	SNRPN	NA	N	N
chr15	60678226	60678285	60689456	60689537	-	60656627	60656722	60690141	60690185	NM_001002857	0.000313807	0.00665765	0.847|0.707	0.156|0.065	0.666	174.069	403.489	1986.4	2242.66	69.9616	669.473	ANXA2	NA	N	N
chr15	64415701	64415745	64418277	64418419	+	64404771	64404883	64419372	64419451	NM_148955	0.00138295	0.0226327	0.0|0.0	0.152|0.07	-0.111	11.2567	15.2972	16.6084	26.3642	11.4743	30.4264	SNX1	NA	Y	Y
chr15	65114464	65114590	65114676	65114809	-	65113365	65113480	65115976	65116553	NM_001286499	0.000117809	0.00288302	0.947|0.959	0.879|0.78	0.123	NA	NA	NA	NA	NA	NA	PIF1	NA	Y	N
chr15	68501974	68502097	68510873	68510988	-	68499329	68500748	68521839	68522080	NM_017882	0.000120844	0.00294362	0.345|0.32	0.46|0.452	-0.123	26.8457	26.082	9.69642	13.1159	7.35445	8.02984	CLN6	NA	N	N
chr15	68506627	68506726	68510873	68510988	-	68504012	68504201	68521839	68522080	NM_017882	0.000628956	0.0119038	0.491|0.447	0.593|0.587	-0.121	26.8457	26.082	9.69642	13.1159	7.35445	8.02984	CLN6	NA	N	N
chr15	69733106	69733418	69737128	69737380	+	69732646	69732826	69738347	69738430	NM_138555	0	0	0.284|0.303	0.674|0.732	-0.41	19.0518	39.672	22.949	4.88159	25.3152	13.6766	KIF23	NA	N	N
chr15	73052747	73052868	73067212	73067438	-	73043707	73045233	73075799	73076126	NM_031284	5.77e-05	0.00159431	0.965|0.902	0.737|0.703	0.214	23.7586	25.796	21.1808	46.5074	9.11441	23.7734	ADPGK	NA	N	N
chr15	93595222	93595737	93616144	93616260	-	93586635	93588935	93632147	93632443	NM_020211	1.11e-16	2.92e-14	0.23|0.163	0.535|0.566	-0.354	12.2611	6.19763	0.245894	0.0611515	114.083	0.151775	RGMA	NA	N	Y
chr16	364542	364683	396147	397106	-	354303	354441	402368	402676	NM_003502	0.00177258	0.0276338	0.892|0.765	0.571|0.458	0.314	13.5653	20.5916	10.0962	7.68056	13.1754	8.56266	AXIN1	NA	Y	N
chr16	684888	685063	685280	685340	-	684718	684797	686093	686366	NR_109976	3.24e-08	2.16e-06	0.266|0.294	0.074|0.133	0.177	105.287	113.293	89.772	98.2508	63.0861	56.3135	C16orf13	NA	Y	N
chr16	684888	684956	685280	685340	-	684718	684797	686093	686366	NR_109977	4.67e-08	2.98e-06	0.199|0.224	0.052|0.095	0.138	105.287	113.293	89.772	98.2508	63.0861	56.3135	C16orf13	NA	Y	N
chr16	685280	685340	685611	685774	-	684718	684797	686093	686366	NM_001040160	2.13e-06	8.94e-05	0.677|0.694	0.908|0.825	-0.181	105.287	113.293	89.772	98.2508	63.0861	56.3135	C16orf13	NA	Y	N
chr16	1245925	1246023	1248614	1248774	+	1245431	1245565	1250255	1250571	NM_001005407	2.44e-05	0.000767789	0.179|0.201	0.341|0.321	-0.141	15.2668	4.48212	0.431994	1.0389	15.3101	3.35161	CACNA1H	NA	N	N
chr16	1420130	1420358	1421519	1421612	-	1417656	1417859	1429533	1429684	NM_001193389	0.000614216	0.0116458	0.288|0.193	0.098|0.123	0.13	21.7742	32.5678	33.4546	44.3239	26.0539	50.6007	UNKL	NA	N	N
chr16	1421519	1421612	1435208	1435386	-	1420130	1420358	1440632	1440695	NM_001193388	1.48e-08	1.05e-06	0.112|0.152	0.316|0.43	-0.241	21.7742	32.5678	33.4546	44.3239	26.0539	50.6007	UNKL	NA	N	N
chr16	3073474	3073531	3073847	3073969	-	3073233	3073362	3074181	3074287	NM_001002018	3.41e-12	4.92e-10	0.489|0.5	0.694|0.716	-0.21	54.8451	41.0114	69.8999	109.001	49.7958	35.7905	HCFC1R1	NA	N	N
chr16	4513660	4513851	4516153	4516403	-	4511677	4511960	4519227	4519466	NM_001305141	0.000806731	0.0146366	0.393|0.433	0.328|0.288	0.105	31.6432	41.6193	36.6028	36.8366	20.9575	15.7125	NMRAL1	NA	N	N
chr16	8898623	8898700	8904935	8905035	+	8895655	8895767	8905494	8905570	NM_000303	0.00301254	0.0413851	0.458|0.507	0.346|0.345	0.137	16.4355	30.2741	22.6542	33.5094	4.44338	21.4845	PMM2	NA	N	N
chr16	8900172	8900264	8904935	8905035	+	8895655	8895767	8905494	8905570	NM_000303	2.21e-05	0.000705413	0.086|0.068	0.188|0.228	-0.131	16.4355	30.2741	22.6542	33.5094	4.44338	21.4845	PMM2	NA	N	N
chr16	11791980	11792181	11815432	11815526	-	11785145	11785938	11824500	11824630	NM_001303447	6.67e-05	0.00179841	0.739|0.645	0.5|0.487	0.198	6.37437	6.73941	14.7336	20.8878	4.74215	13.8416	TXNDC11	NA	Y	N
chr16	11815432	11815526	11824500	11824630	-	11791980	11792181	11827837	11827935	NM_001303447	4.07e-08	2.61e-06	0.842|0.839	0.635|0.532	0.257	6.37437	6.73941	14.7336	20.8878	4.74215	13.8416	TXNDC11	NA	Y	N
chr16	11815432	11815526	11827837	11827935	-	11791980	11792181	11829872	11830089	NM_001303447	7.27e-07	3.54e-05	0.899|0.91	0.754|0.622	0.217	6.37437	6.73941	14.7336	20.8878	4.74215	13.8416	TXNDC11	NA	Y	N
chr16	11824500	11824630	11829872	11830089	-	11815432	11815526	11836332	11836734	NM_001303447	1.62e-07	9.4e-06	0.144|0.109	0.378|0.303	-0.214	6.37437	6.73941	14.7336	20.8878	4.74215	13.8416	TXNDC11	NA	Y	N
chr16	15138190	15138264	15141298	15141407	-	15135479	15135533	15149747	15149936	NM_001270767	2.73e-07	1.48e-05	0.015|0.04	0.188|0.129	-0.131	36.8078	40.791	52.3216	123.554	37.459	26.1737	NTAN1	NA	Y	N
chr16	16177222	16177399	16180680	16180848	+	16173208	16173335	16184261	16184445	NM_004996	0.00136141	0.0223396	0.673|0.65	0.527|0.545	0.125	41.044	19.1314	13.0574	41.6379	14.5293	81.2677	ABCC1	NA	N	N
chr16	18512248	18512341	18518130	18518250	-	18511181	18511825	18520486	18520588	NM_173614	0.000142624	0.00341098	0.474|0.912	0.952|0.981	-0.273	19.8732	11.799	15.0453	33.7122	6.17435	23.5836	NOMO2	NA	N	N
chr16	20926877	20927036	20931443	20931536	+	20911619	20911857	20935321	20936330	NM_001302836	0.000287805	0.00623163	0.304|0.248	0.136|0.164	0.126	7.60088	7.67774	10.2766	11.6616	21.1441	9.80808	LYRM1	NA	Y	N
chr16	25182034	25182126	25186257	25186355	+	25180432	25180534	25189321	25189551	NM_001032391	8.57e-07	4.08e-05	0.514|0.462	0.635|0.66	-0.159	29.6876	36.2153	35.1018	21.5436	35.9512	19.6609	LCMT1	NA	N	N
chr16	29884025	29884064	29884560	29884752	-	29883729	29883847	29884858	29885050	NM_001243332	0.000300092	0.00646617	0.428|0.459	0.599|0.576	-0.144	44.9168	12.0398	12.1943	20.071	8.77649	10.4912	SEZ6L2	NA	N	N
chr16	66592092	66592251	66597024	66597120	+	66586465	66586696	66599985	66600190	NM_001040138	1.27e-05	0.000434631	0.812|0.796	0.646|0.67	0.146	6.66065	4.62959	6.45419	11.6072	8.55447	45.9381	CKLF	NA	N	N
chr16	68679538	68679653	68710287	68710373	+	68678150	68679327	68712036	68712180	NM_001793	3.51e-10	3.45e-08	0.535|0.568	0.272|0.145	0.343	142.016	52.0389	125.49	7.7004	20.4054	5.91142	CDH3	NA	N	N
chr16	69154955	69155073	69155338	69155396	-	69151911	69154552	69166386	69166493	NM_001039690	8.75e-05	0.00228573	0.519|0.44	0.611|0.644	-0.148	24.218	27.7271	31.5944	28.647	27.2215	30.0156	CHTF8	NA	N	N
chr16	69746930	69747032	69748866	69748980	-	69743303	69745184	69752025	69752156	NM_000903	9.53e-06	0.000335304	0.349|0.341	0.202|0.208	0.14	17.5541	29.1597	22.3618	154.143	3.23185	180.93	NQO1	NA	N	N
chr16	84806146	84806291	84808765	84808831	+	84801798	84801964	84812500	84813527	NM_001272075	0.00255096	0.0363869	0.386|0.476	0.616|0.541	-0.148	39.2726	67.7092	36.2855	27.6383	37.8322	20.4266	USP10	NA	Y	N
chr16	89354935	89355078	89357420	89357591	-	89352446	89352594	89371613	89371752	NM_013275	2.02e-05	0.000655249	0.59|0.559	0.712|0.71	-0.136	30.7848	37.2822	39.0346	42.2708	17.03	40.7264	ANKRD11	NA	N	N
chr16	89371613	89371752	89383340	89383483	-	89354935	89355078	89484691	89484776	NM_001256183	2.21e-05	0.000705413	0.774|0.773	0.918|0.889	-0.13	30.7848	37.2822	39.0346	42.2708	17.03	40.7264	ANKRD11	NA	N	N
chr16	89371613	89371752	89383340	89383486	-	89354935	89355078	89484691	89484776	NM_013275	0.000160092	0.00378573	0.79|0.796	0.938|0.865	-0.108	30.7848	37.2822	39.0346	42.2708	17.03	40.7264	ANKRD11	NA	N	N
chr16	89592736	89592876	89595884	89595987	+	89590413	89590655	89597090	89597216	NM_199367	5.76e-06	0.00021968	0.644|0.701	0.525|0.518	0.151	29.2672	17.8974	21.0438	25.3022	20.2244	22.7203	SPG7	NA	Y	N
chr17	1265195	1265302	1268152	1268352	-	1257504	1257641	1303340	1303556	NM_006761	3.38e-14	6.12e-12	0.836|1.0	0.791|0.825	0.11	309.725	496.532	344.203	289.624	491.815	267.617	YWHAE	NA	Y	N
chr17	3540400	3540610	3543481	3543561	+	3539761	3540125	3550737	3550816	NM_004937	1.07e-05	0.00037178	0.415|0.423	0.615|0.643	-0.21	4.9905	4.55308	3.75774	9.67727	2.62968	2.65135	CTNS	NA	N	N
chr17	4619267	4619328	4619441	4619486	+	4613788	4614039	4619706	4619903	NM_001257330	6.38e-06	0.000239638	0.109|0.117	0.249|0.242	-0.133	39.3816	25.1269	7.82323	5.94449	43.6923	4.58155	ARRB2	NA	N	N
chr17	5283658	5283757	5284683	5284800	+	5281471	5281527	5286416	5286863	NM_001291581	0.00112715	0.0191925	0.348|0.322	0.453|0.441	-0.112	18.4862	18.4638	18.4002	26.2318	21.9904	15.2311	RABEP1	NA	Y	N
chr17	5384615	5384709	5386128	5386202	-	5383706	5383902	5388470	5388533	NM_001304777	0.000481129	0.00948112	0.32|0.287	0.467|0.399	-0.13	9.47501	9.55895	11.3153	14.2132	6.0026	9.37828	DERL2	NA	Y	N
chr17	7157901	7158122	7160175	7160357	+	7156236	7156317	7161906	7162002	NM_203414	0.00311283	0.0423755	0.54|0.608	0.464|0.474	0.105	16.3674	21.2967	16.976	17.4958	26.3353	11.9945	ELP5	NA	N	N
chr17	18256985	18257131	18259199	18259314	-	18251638	18251754	18266685	18266877	NM_148918	0.00174185	0.0272761	0.449|0.497	0.323|0.343	0.14	11.2264	26.793	13.139	3.84671	11.5559	2.48519	SHMT1	NA	N	N
chr17	30267440	30267505	30274635	30274704	+	30267304	30267351	30293165	30293215	NM_015355	0.00232042	0.0337056	0.256|0.228	0.514|0.387	-0.209	16.3621	24.2553	33.956	19.6382	20.2564	9.40384	SUZ12	NA	Y	N
chr17	30536368	30536464	30538134	30538257	+	30535125	30535328	30551634	30552790	NM_001033568	7.77e-16	1.78e-13	0.673|0.667	0.278|0.314	0.374	10.7096	11.0208	8.23095	11.6951	12.5681	9.0433	RHOT1	NA	Y	N
chr17	34871700	34871833	34881058	34881172	-	34870288	34870391	34883381	34883530	NM_025109	9.01e-10	8.1e-08	0.985|0.993	0.75|0.86	0.184	38.3917	43.1561	33.018	15.1531	16.4131	7.42849	MYO19	NA	N	N
chr17	40149132	40149257	40152499	40152588	-	40148328	40148442	40169357	40169715	NM_003315	0.000511657	0.00998918	0.285|0.282	0.39|0.397	-0.11	33.4934	70.9037	34.9892	44.4204	23.8447	30.0745	DNAJC7	NA	Y	N
chr17	40966541	40966691	40967925	40968072	-	40962149	40962946	40970238	40970433	NM_001313999	1.29e-05	0.000438811	0.865|0.873	0.97|0.971	-0.101	NA	NA	NA	NA	NA	NA	BECN1	NA	Y	N
chr17	42188096	42188168	42194861	42195072	-	42170942	42171202	42200871	42201014	NM_005474	0.00230016	0.0334779	0.687|0.606	0.758|0.787	-0.126	8.96952	9.4293	19.1914	14.7897	18.1932	5.94643	HDAC5	CRF	N	N
chr17	43159011	43159120	43163875	43164020	+	43138666	43138828	43171052	43171171	NM_021079	0.000182176	0.00418568	0.868|0.838	0.801|0.66	0.122	49.4815	69.5707	56.2968	66.2496	41.0596	49.1101	NMT1	NA	Y	N
chr17	43591233	43592891	43594543	43594648	-	43587609	43587659	43595226	43597889	NR_002940	0.000543554	0.0105165	0.977|0.969	0.836|0.778	0.166	7.48088	5.77648	3.69051	3.88043	7.13397	2.34076	LRRC37A4P	NA	N	N
chr17	47783227	47783258	47783565	47783671	-	47782485	47782643	47784326	47784430	NM_001278784	0.00286407	0.040078	0.253|0.28	0.358|0.409	-0.117	33.4264	37.6785	54.6093	44.1344	19.856	24.8154	SLC35B1	NA	Y	N
chr17	49233011	49233141	49237340	49237442	+	49230919	49231023	49238520	49238633	NM_000269	0.000443223	0.0088334	0.333|0.322	0.408|0.452	-0.102	683.438	1072.16	600.76	999.622	463.967	343.063	NME1	NA	Y	N
chr17	49237340	49237442	49238520	49238633	+	49233011	49233141	49244187	49244317	NM_001018136	0	0	0.902|0.917	0.738|0.729	0.176	683.438	1072.16	600.76	999.622	463.967	343.063	NME1-NME2	NA	Y	N
chr17	57943969	57944110	57955463	57955695	-	57941024	57941208	57970057	57970306	NM_001193613	0.00219567	0.0324098	0.077|0.17	0.251|0.289	-0.147	5.68446	9.07395	6.77137	3.33301	11.9343	1.13806	TUBD1	NA	Y	N
chr17	65871671	65871860	65882243	65882432	+	65870932	65871136	65887959	65888150	NM_004459	0	0	0.426|0.461	0.78|0.788	-0.341	29.7938	27.6008	13.0084	13.2434	21.0134	10.8001	BPTF	CRF	Y	N
chr17	72773402	72773514	72781620	72781742	+	72772621	72772716	72784927	72785009	NM_017728	0.00117065	0.0196904	0.171|0.152	0.298|0.338	-0.157	12.3466	6.95475	7.72556	17.2883	3.92329	9.0618	TMEM104	NA	N	N
chr17	73805840	73806050	73808192	73808369	+	73780919	73781065	73808535	73808666	NM_001080419	9.86e-05	0.0025426	0.689|0.733	0.821|0.836	-0.118	9.37152	15.0239	12.708	11.16	13.1059	9.75775	UNK	NA	N	Y
chr17	74723051	74723295	74725771	74725876	+	74722911	74722961	74729059	74729297	NM_001302703	5.38e-07	2.7e-05	0.198|0.153	0.432|0.462	-0.272	26.1013	17.4757	15.3722	33.9383	17.9849	15.5199	METTL23	NA	Y	N
chr17	75303222	75303279	75398140	75398785	+	75277491	75277636	75478225	75478417	NM_001113491	4.85e-08	3.08e-06	0.196|0.191	0.072|0.077	0.119	72.1253	97.6925	86.125	165.471	104.639	184.864	42256	NA	N	N
chr17	78195346	78195593	78197050	78197136	+	78194714	78194914	78199635	78199715	NM_001166347	0.00182054	0.0281882	0.538|0.519	0.378|0.348	0.165	13.0259	8.37909	19.8123	18.0788	11.2857	7.44189	SLC26A11	NA	N	N
chr17	79851427	79851490	79852342	79852500	+	79849588	79849717	79857791	79858405	NM_001289419	0.00108753	0.0186673	0.389|0.362	0.498|0.501	-0.124	172.896	133.902	164.043	157.925	134.985	72.9284	ANAPC11	NA	Y	N
chr17	80213304	80213453	80223561	80223672	-	80210891	80211120	80231181	80231594	NM_139062	3.37e-05	0.00100935	0.19|0.173	0.317|0.275	-0.115	25.2337	33.1989	42.5345	48.1592	31.2476	41.3179	CSNK1D	NA	Y	N
chr17	80404498	80404572	80405455	80405497	-	80403739	80403836	80407045	80407168	NM_001193655	3.45e-07	1.81e-05	0.68|0.712	0.446|0.437	0.254	NA	NA	NA	NA	NA	NA	C17orf62	NA	N	N
chr18	5394675	5394792	5395065	5395146	-	5392379	5393477	5395607	5395706	NM_012307	7.48e-05	0.00200774	0.844|0.851	0.556|0.684	0.227	4.41739	13.7494	138.346	0.190329	1.36377	17.6277	EPB41L3	NA	N	N
chr18	5395065	5395146	5395607	5395706	-	5394675	5394792	5396199	5396331	NM_012307	0.000817364	0.0147786	0.954|0.913	0.879|0.738	0.125	4.41739	13.7494	138.346	0.190329	1.36377	17.6277	EPB41L3	NA	N	N
chr18	12308685	12308794	12310941	12311052	+	12308057	12308348	12329144	12329824	NM_001303525	3.87e-12	5.42e-10	0.934|0.938	0.813|0.834	0.113	48.6936	97.2645	150.286	178.513	45.7973	214.885	TUBB6	NA	N	Y
chr18	29703480	29703537	29704696	29704808	+	29693707	29693823	29706655	29706763	NM_001191324	0.00293623	0.0407625	0.055|0.111	0.168|0.277	-0.14	12.9165	27.9836	3.60332	3.94612	13.3081	3.00641	RNF138	TF	N	N
chr18	33718757	33718835	33721099	33721164	+	33718232	33718389	33722243	33722310	NM_001242875	0.002131	0.0315838	0.427|0.444	0.307|0.324	0.12	19.348	23.9728	13.8795	18.9278	14.4626	24.5156	ELP2	NA	Y	N
chr18	33721099	33721164	33722243	33722310	+	33718232	33718389	33722788	33722929	NM_001242875	1.15e-06	5.19e-05	0.018|0.021	0.095|0.152	-0.104	19.348	23.9728	13.8795	18.9278	14.4626	24.5156	ELP2	NA	Y	N
chr18	43698146	43698282	43704787	43704859	+	43685159	43685334	43705709	43705757	NM_138443	0.000104373	0.00264019	0.62|0.738	0.448|0.528	0.191	43.2395	70.8169	24.864	25.9474	67.6829	11.5909	HAUS1	NA	N	N
chr18	43699891	43700026	43702432	43702556	+	43685159	43685334	43703264	43703330	NM_138443	0.00139143	0.0227009	0.129|0.022	0.225|0.151	-0.113	43.2395	70.8169	24.864	25.9474	67.6829	11.5909	HAUS1	NA	N	N
chr18	43704787	43704859	43705709	43705757	+	43685159	43685334	43708040	43708299	NM_138443	7.29e-14	1.22e-11	0.0|0.003	0.163|0.077	-0.118	43.2395	70.8169	24.864	25.9474	67.6829	11.5909	HAUS1	NA	N	N
chr18	44444126	44444211	44470542	44471017	-	44435527	44435578	44497284	44497495	NM_173206	0.000661987	0.0123952	0.463|0.4	0.602|0.668	-0.204	14.3947	12.8555	5.56705	14.4971	10.2114	9.22215	PIAS2	TF	N	N
chr18	47801346	47801415	47801498	47801615	-	47800555	47800723	47801969	47802098	NM_001204142	2.22e-16	5.56e-14	0.365|0.512	0.021|0.028	0.414	10.2837	16.9788	21.5782	20.9796	14.9215	16.0751	MBD1	TF	Y	N
chr18	47801346	47801415	47801498	47801615	-	47799933	47800233	47801969	47802098	NM_001204142	3.43e-14	6.12e-12	0.298|0.488	0.042|0.038	0.353	10.2837	16.9788	21.5782	20.9796	14.9215	16.0751	MBD1	TF	Y	N
chr18	55833019	55833093	55912640	55912722	+	55711609	55711940	55916112	55916151	NM_001144967	0.0012351	0.0205323	0.408|0.406	0.55|0.555	-0.145	15.9968	25.4739	29.2025	3.13594	9.89547	5.37674	NEDD4L	NA	N	N
chr18	56008269	56008401	56010137	56010335	+	56001049	56001124	56016768	56016846	NM_001144970	5.56e-05	0.00154083	0.397|0.367	0.495|0.561	-0.146	15.9968	25.4739	29.2025	3.13594	9.89547	5.37674	NEDD4L	NA	N	N
chr18	77679183	77679400	77693968	77694022	-	77662419	77664183	77703328	77703462	NM_025078	8.53e-06	0.000305166	0.01|0.0	0.103|0.116	-0.104	4.9499	3.73798	8.09195	13.2391	10.334	17.4873	PQLC1	NA	Y	Y
chr19	2334600	2334720	2337441	2337624	+	2328628	2328774	2338750	2338840	NM_152988	3.46e-08	2.25e-06	0.66|0.715	0.843|0.859	-0.163	13.7977	8.10506	11.8689	12.101	11.2061	11.3251	SPPL2B	NA	Y	N
chr19	4408899	4409756	4418016	4418073	+	4402659	4402811	4422562	4422792	NM_005483	7.39e-09	5.68e-07	0.069|0.113	0.231|0.205	-0.127	84.9589	124.978	29.2528	10.0486	41.4766	6.97933	CHAF1A	NA	N	N
chr19	4408899	4409756	4418016	4418073	+	4405908	4405959	4422562	4422792	NM_005483	8.58e-06	0.000306195	0.176|0.228	0.336|0.321	-0.127	84.9589	124.978	29.2528	10.0486	41.4766	6.97933	CHAF1A	NA	N	N
chr19	4418016	4418073	4422562	4422792	+	4408899	4409756	4423331	4423392	NM_005483	0.0012817	0.0212398	0.456|0.455	0.361|0.33	0.11	84.9589	124.978	29.2528	10.0486	41.4766	6.97933	CHAF1A	NA	N	N
chr19	7671662	7671695	7672706	7672754	+	7671361	7671457	7673011	7673150	NM_001080429	0.000907631	0.0161335	0.057|0.277	0.49|0.456	-0.306	8.67657	6.73356	9.5952	0.00723985	6.76331	0.00275529	CAMSAP3	NA	N	N
chr19	8486672	8486900	8495541	8495751	+	8478186	8478304	8503271	8503899	NM_016496	0.00111944	0.0190922	0.168|0.197	0.283|0.407	-0.162	7.91974	4.06736	8.82653	20.0668	8.87445	11.7546	42065	NA	Y	N
chr19	8670507	8670694	8673015	8673130	-	8669896	8670243	8675528	8675620	NM_030957	0.00196936	0.0298397	0.059|0.068	0.2|0.29	-0.181	3.83476	2.78184	3.77644	3.13409	1.44929	3.03503	ADAMTS10	NA	N	N
chr19	9678770	9678851	9679677	9679758	-	9676403	9677785	9695136	9695209	NM_001008727	1.28e-08	9.26e-07	0.251|0.257	0.424|0.425	-0.17	40.2772	25.5434	10.2802	4.84031	17.2959	4.75219	ZNF121	TF	Y	N
chr19	10659579	10659710	10662572	10662651	+	10657864	10657929	10662720	10662797	NM_001281504	0.000390069	0.00793946	0.358|0.372	0.242|0.232	0.128	15.0226	14.395	8.77336	11.2848	12.5403	6.85913	ATG4D	NA	Y	N
chr19	12246314	12246375	12258209	12258270	-	12242167	12244800	12258490	12258617	NR_037802	0.000491776	0.00967281	0.73|0.783	0.533|0.385	0.297	11.2378	7.9846	6.72479	5.54722	9.59119	3.69671	ZNF625-ZNF20	NA	N	N
chr19	13226810	13226866	13226959	13227245	-	13226439	13226582	13227466	13227563	NM_001136035	0	0	0.016|0.013	0.204|0.156	-0.165	28.6126	35.0663	13.3904	12.337	10.0914	8.69797	TRMT1	NA	Y	N
chr19	13340895	13341023	13342523	13342674	-	13335480	13335586	13345734	13345850	NM_001127221	0.00365569	0.0475511	0.72|0.682	0.469|0.557	0.188	5.89301	1.50731	0.100952	0.0994779	8.37881	2.25212	CACNA1A	NA	N	N
chr19	13930170	13930306	13934159	13934314	+	13928535	13928790	13936363	13936527	NM_023072	0.000605115	0.0115565	0.252|0.22	0.417|0.356	-0.15	9.84699	21.7395	9.37658	4.93807	9.26647	4.99717	ZSWIM4	NA	N	N
chr19	16764845	16764936	16770205	16770258	-	16756958	16758072	16770769	16770811	NM_024104	0	0	0.189|0.118	0.488|0.483	-0.332	33.0089	29.5719	35.5635	51.1266	34.543	39.9915	SMIM7	NA	N	N
chr19	17291735	17291849	17294637	17294677	+	17286471	17286550	17295673	17295796	NM_001130065	0.00309682	0.0422669	0.34|0.313	0.441|0.437	-0.112	9.94463	12.3686	26.5444	25.57	6.97037	30.5263	MYO9B	NA	N	N
chr19	17671156	17671274	17678214	17678349	+	17670119	17670230	17679317	17679522	NM_024656	2.72e-07	1.48e-05	0.234|0.234	0.395|0.351	-0.139	28.0392	19.6689	30.8153	107.699	22.8269	49.8679	COLGALT1	NA	N	N
chr19	17889417	17889693	17892039	17892152	+	17888945	17889037	17892260	17892348	NM_001161359	0.000934063	0.0165196	0.267|0.255	0.539|0.37	-0.194	15.7276	6.50434	0.543038	1.38507	7.41068	0.178362	FCHO1	NA	N	N
chr19	18648410	18648583	18650360	18650530	-	18644079	18644157	18652488	18652805	NM_012181	0.000498066	0.00977827	0.372|0.425	0.529|0.472	-0.102	108.28	108.093	121.478	167.364	145.493	168.691	FKBP8	NA	Y	N
chr19	18684471	18684558	18685679	18685782	+	18684102	18684213	18685866	18688270	NM_003333	4.46e-07	2.28e-05	0.535|0.555	0.695|0.655	-0.13	2104.48	2428.65	2164.72	2908.37	2203.12	472.721	UBA52	NA	Y	N
chr19	22025946	22026128	22033739	22033829	-	22001896	22002023	22034706	22034870	NM_001256649	0.000158264	0.0037594	0.886|0.907	0.71|0.593	0.245	16.1436	15.6705	12.0321	4.4936	21.6219	2.7987	ZNF43	TF	Y	Y
chr19	22028193	22028308	22033739	22033829	-	22001896	22002023	22034706	22034870	NM_001256649	1.67e-15	3.65e-13	0.615|0.699	0.194|0.213	0.454	16.1436	15.6705	12.0321	4.4936	21.6219	2.7987	ZNF43	TF	Y	Y
chr19	22028193	22028308	22033739	22033829	-	22025946	22026128	22034706	22034870	NM_001256649	4.05e-14	7.11e-12	0.483|0.525	0.145|0.162	0.351	16.1436	15.6705	12.0321	4.4936	21.6219	2.7987	ZNF43	TF	Y	Y
chr19	35993037	35993085	36000812	36000863	-	35991434	35991482	36001085	36001154	NR_033746	0.00108921	0.0186673	0.91|0.931	0.777|0.856	0.104	519.036	715.593	163.17	15.4442	112.216	0.777384	DMKN	NA	N	N
chr19	35996840	35996888	36000812	36000863	-	35996619	35996667	36001085	36001154	NR_033746	7.42e-06	0.00027492	0.516|0.505	0.318|0.362	0.17	519.036	715.593	163.17	15.4442	112.216	0.777384	DMKN	NA	N	N
chr19	36142134	36142251	36145472	36145573	+	36139124	36139305	36149495	36149686	NM_001863	2.03e-09	1.7e-07	0.23|0.202	0.351|0.348	-0.133	521.423	428.103	416.501	543.256	367.722	185.726	COX6B1	NA	Y	N
chr19	36235526	36235639	36236025	36236113	-	36235223	36235322	36236248	36236343	NR_110173	0.000740705	0.0137226	0.44|0.288	0.608|0.593	-0.237	NA	NA	NA	NA	NA	NA	U2AF1L4	NA	Y	N
chr19	36502305	36502366	36503922	36503991	-	36501795	36501947	36504245	36504324	NM_001297701	0.00117996	0.0198034	0.417|0.358	0.505|0.583	-0.157	25.2143	26.119	22.8035	16.5198	10.9431	10.3434	ALKBH6	NA	N	N
chr19	42713851	42713992	42719284	42719404	-	42702744	42703981	42721783	42721944	NR_073046	0.000377669	0.007747	0.623|0.724	0.5|0.483	0.182	13.1856	13.7902	35.5463	14.9363	17.3847	6.31903	DEDD2	NA	N	N
chr19	44156376	44156523	44159590	44159725	-	44150246	44150700	44160630	44160792	NM_001005376	4.54e-11	5.6e-09	0.715|0.701	0.909|0.947	-0.22	20.1353	7.00566	11.2359	81.2132	11.579	39.5906	PLAUR	NA	N	N
chr19	45924435	45924651	45926527	45926639	-	45923581	45923685	45927038	45927177	NM_001983	3.68e-11	4.62e-09	0.296|0.261	0.486|0.476	-0.203	20.068	20.1992	26.183	52.5839	40.1963	39.4261	ERCC1	NA	Y	N
chr19	47342721	47342835	47349249	47349399	-	47341996	47342056	47353390	47353547	NM_001301076	3.33e-16	8.15e-14	0.356|0.306	0.106|0.14	0.208	89.5829	89.9864	136.526	217.777	59.3009	130.029	AP2S1	NA	Y	N
chr19	47646750	47646862	47653458	47653632	+	47634079	47634285	47656154	47656297	NM_001145713	3.88e-05	0.0011353	0.297|0.297	0.391|0.431	-0.114	85.703	121.776	75.5707	78.943	95.1722	45.4418	SAE1	NA	Y	N
chr19	47729820	47730011	47731414	47731703	-	47724078	47725175	47735771	47736023	NM_001127240	4.44e-16	1.06e-13	0.22|0.194	0.008|0.03	0.188	5.08419	4.56291	9.81046	6.98366	14.9366	5.97634	BBC3	NA	N	N
chr19	50735186	50735327	50747498	50747594	+	50733781	50733880	50750260	50750379	NM_001077186	0.000504145	0.00986081	0.605|0.639	0.286|0.379	0.289	4.11213	2.29555	8.57881	0.00175725	1.42741	0.00309937	MYH14	NA	N	N
chr19	51850153	51850312	51853582	51853645	-	51848408	51848635	51856385	51856544	NM_001985	0.00202812	0.0304301	0.523|0.513	0.607|0.643	-0.107	64.2012	121.741	119.138	206.786	64.1851	44.9073	ETFB	NA	Y	N
chr19	58757666	58757793	58758076	58758160	+	58755330	58755422	58772216	58775008	NM_014480	5.23e-10	4.91e-08	0.864|0.831	0.965|0.972	-0.121	0.794347	1.02261	1.23653	2.06602	1.2708	1.09428	ZNF544	TF	N	N
chr2	9552397	9552534	9558754	9558861	-	9548241	9548334	9563501	9563643	NM_004763	0.000379843	0.00776134	0.384|0.291	0.505|0.457	-0.143	7.05084	12.1309	27.7402	38.1656	11.5396	27.0072	ITGB1BP1	NA	Y	N
chr2	9554306	9554385	9558754	9558861	-	9552397	9552534	9563501	9563643	NM_004763	0.000317355	0.00670589	0.496|0.405	0.623|0.593	-0.157	7.05084	12.1309	27.7402	38.1656	11.5396	27.0072	ITGB1BP1	NA	Y	N
chr2	20840732	20840940	20845099	20845265	-	20838195	20838412	20850791	20850864	NM_022460	0.000929201	0.0164612	0.552|0.51	0.682|0.656	-0.138	3.74634	2.14059	10.4569	26.8732	6.95299	9.32934	HS1BP3	NA	Y	N
chr2	20990014	20990158	21001069	21001225	-	20974569	20974739	21022796	21022890	NM_001282723	3.86e-05	0.00113403	0.472|0.487	0.307|0.33	0.161	6.5472	7.73352	5.43121	10.4401	11.4163	5.1326	LDAH	NA	N	N
chr2	33572433	33572577	33585663	33585846	+	33540210	33540336	33586495	33586582	NM_206943	0.000234292	0.00520139	0.403|0.324	0.525|0.507	-0.152	15.7624	9.67858	20.5041	79.5481	30.7043	210.585	LTBP1	NA	N	N
chr2	33572433	33572577	33585663	33585846	+	33567904	33568030	33586495	33586582	NM_206943	0.00263081	0.0372598	0.513|0.485	0.414|0.315	0.135	15.7624	9.67858	20.5041	79.5481	30.7043	210.585	LTBP1	NA	N	N
chr2	38975188	38975299	38975720	38975795	-	38973835	38973889	38976670	38976847	NM_001195446	5.27e-06	0.000203305	0.414|0.393	0.51|0.559	-0.131	110.552	203.249	81.1028	47.7858	117.829	57.1595	SRSF7	NA	Y	N
chr2	61298740	61298927	61300592	61300686	+	61297476	61297635	61304054	61304293	NM_001129993	9.18e-08	5.62e-06	0.31|0.31	0.52|0.494	-0.197	5.0081	7.34657	8.03643	7.79805	10.4163	3.99248	KIAA1841	NA	N	N
chr2	61304054	61304293	61308586	61308645	+	61298740	61298927	61310288	61310449	NM_001129993	2.87e-09	2.38e-07	0.105|0.099	0.427|0.391	-0.307	5.0081	7.34657	8.03643	7.79805	10.4163	3.99248	KIAA1841	NA	N	N
chr2	64778576	64780543	64794695	64794847	+	64751438	64751746	64796225	64796352	NM_001002243	0.00173982	0.0272761	0.393|0.361	0.481|0.567	-0.147	5.27276	5.25088	12.0916	7.26691	8.68949	4.79879	AFTPH	NA	Y	N
chr2	71298815	71298957	71299770	71299881	+	71297870	71297969	71300611	71300724	NM_017567	0.000798713	0.014549	0.656|0.611	0.495|0.487	0.142	12.7024	20.6125	37.3571	45.5022	6.65657	39.8929	NAGK	NA	N	N
chr2	73198698	73198814	73215386	73215477	-	73188259	73188377	73226077	73226143	NM_144579	0.00145428	0.0235052	1.0|0.976	0.804|0.77	0.201	8.0151	7.7059	22.0267	19.3626	3.80758	18.9999	SFXN5	NA	N	N
chr2	74166036	74166149	74184251	74184367	+	74153952	74154179	74185272	74185372	NM_080916	0.000106585	0.00267684	0.447|0.458	0.59|0.588	-0.136	93.2147	105.81	72.5547	102.65	112.097	43.4455	DGUOK	NA	N	N
chr2	74166036	74166149	74177711	74177859	+	74153952	74154179	74184251	74184367	NM_080916	0.000140469	0.00336711	0.541|0.546	0.68|0.674	-0.133	93.2147	105.81	72.5547	102.65	112.097	43.4455	DGUOK	NA	N	N
chr2	74763417	74763598	74776495	74776710	-	74763122	74763277	74777311	74777475	NM_032603	0.00143681	0.0232966	0.351|0.354	0.605|0.49	-0.195	5.07891	3.64281	0.557813	6.75354	6.51761	20.712	LOXL3	NA	N	Y
chr2	74787277	74787418	74789343	74789550	-	74785009	74786001	74802564	74802706	NM_138804	8.25e-05	0.00218571	0.784|0.88	0.357|0.222	0.543	1.71397	0.895257	0.305484	0.0225594	0.306371	0.0279697	M1AP	NA	N	N
chr2	85582198	85582293	85582677	85582721	+	85581842	85581952	85584089	85584375	NM_001135022	0.00311856	0.0423987	0.43|0.249	0.707|0.586	-0.307	1.78215	1.99884	3.86759	3.60096	4.34021	4.17323	ELMOD3	NA	Y	N
chr2	85846342	85846412	85848607	85848702	+	85829964	85830204	85850748	85850905	NR_046347	1.05e-10	1.15e-08	0.14|0.238	0.613|0.721	-0.478	39.1733	52.8764	31.3314	33.4992	41.9644	29.756	USP39	NA	Y	N
chr2	97755845	97756062	97757198	97757449	-	97749905	97750014	97760437	97760582	NM_199336	4.03e-05	0.00116494	0.963|0.952	0.694|0.778	0.222	11.6892	13.5389	5.24993	3.56902	10.7837	3.37901	FAHD2B	NA	N	N
chr2	109404487	109404545	109405307	109405422	+	109403205	109403371	109408135	109408258	NM_001303106	2.33e-13	3.71e-11	0.856|0.795	0.427|0.522	0.351	7.93979	10.1208	2.65625	1.0841	9.55938	0.930521	CCDC138	NA	N	N
chr2	109404487	109404545	109405307	109405422	+	109403205	109403371	109408130	109408258	NM_001303105	0.000427614	0.00860379	0.489|0.444	0.312|0.324	0.149	7.93979	10.1208	2.65625	1.0841	9.55938	0.930521	CCDC138	NA	N	N
chr2	109405307	109405422	109408135	109408258	+	109403205	109403371	109410995	109411177	NM_001303106	3.04e-14	5.62e-12	0.051|0.105	0.377|0.315	-0.268	7.93979	10.1208	2.65625	1.0841	9.55938	0.930521	CCDC138	NA	N	N
chr2	109405307	109405422	109408130	109408258	+	109403205	109403371	109410995	109411177	NM_001303105	4.88e-14	8.29e-12	0.052|0.105	0.374|0.316	-0.266	7.93979	10.1208	2.65625	1.0841	9.55938	0.930521	CCDC138	NA	N	N
chr2	127808377	127808488	127815048	127815177	-	127807996	127808098	127816586	127816731	NM_139347	2.18e-05	0.000697961	0.612|0.649	0.442|0.485	0.167	23.3769	17.6362	7.02225	61.1172	39.4295	32.9942	BIN1	NA	N	N
chr2	127808729	127808819	127815048	127815177	-	127808377	127808488	127816586	127816731	NM_139347	1.56e-08	1.1e-06	0.628|0.613	0.38|0.431	0.215	23.3769	17.6362	7.02225	61.1172	39.4295	32.9942	BIN1	NA	N	N
chr2	127808729	127808819	127811480	127811588	-	127808377	127808488	127815048	127815177	NM_139343	3.89e-07	2.01e-05	0.185|0.09	0.016|0.026	0.117	23.3769	17.6362	7.02225	61.1172	39.4295	32.9942	BIN1	NA	N	N
chr2	128628387	128628502	128628822	128628933	-	128624473	128624570	128631401	128631846	NM_031445	0.000202424	0.00461063	0.937|0.953	0.801|0.855	0.117	5.52297	9.71407	13.3796	8.97471	6.94677	9.01318	AMMECR1L	NA	N	N
chr2	159533250	159533379	159535092	159535166	+	159530394	159530512	159536940	159537940	NM_001304969	0.00057671	0.0111149	0.583|0.551	0.715|0.697	-0.139	17.8926	25.7024	12.5855	9.31311	24.158	12.6281	PKP4	NA	N	N
chr2	160255339	160255405	160257109	160257175	-	160253855	160253900	160261359	160261421	NM_001289975	0.000793225	0.0144915	0.789|0.877	0.676|0.599	0.196	6.44508	4.5052	9.95172	6.0311	11.1158	5.18262	BAZ2B	TF	N	N
chr2	160585519	160585686	160599571	160599764	+	160568967	160569117	160604315	160605414	NM_001282806	2.14e-07	1.21e-05	0.827|0.835	0.93|0.948	-0.108	21.5712	36.8362	35.2065	30.127	32.3312	24.7079	42070	NA	Y	N
chr2	160585519	160585686	160599571	160599764	+	160568967	160569117	160602280	160602448	NM_001282805	0.000170255	0.00398132	0.41|0.369	0.521|0.511	-0.127	21.5712	36.8362	35.2065	30.127	32.3312	24.7079	42070	NA	Y	N
chr2	170553870	170554041	170591522	170592737	+	170551724	170551757	170597894	170598047	NM_001199290	5.18e-10	4.91e-08	0.019|0.018	0.111|0.136	-0.105	24.3299	23.2525	5.24646	2.48006	36.5431	3.25627	PHOSPHO2-KLHL23	NA	N	N
chr2	170676070	170676153	170678452	170678567	-	170668966	170669016	170680998	170681150	NM_001293187	1.89e-15	4.05e-13	0.996|0.975	0.838|0.836	0.149	42.765	49.6343	35.317	40.3275	50.1269	23.3769	METTL5	NA	Y	N
chr2	172182350	172182416	172182551	172182658	-	172173912	172180872	172187068	172187208	NM_024770	0.000139588	0.00336128	0.128|0.028	0.337|0.178	-0.179	6.38242	7.11124	1.95266	2.71771	1.57449	2.129	METTL8	NA	N	N
chr2	179204398	179204491	179209012	179209087	+	179203717	179203821	179213950	179214116	NM_145739	0.000217172	0.00490408	0.887|0.868	0.63|0.752	0.186	1.00235	1.65584	0.424052	2.30401	2.58317	1.09111	OSBPL6	NA	N	Y
chr2	183597225	183597269	183600975	183601113	+	183595756	183595834	183604271	183605115	NR_073365	2.98e-06	0.000120233	0.779|0.854	0.593|0.642	0.199	29.6514	28.2055	22.8837	56.1449	19.172	23.751	DNAJC10	NA	Y	N
chr2	189248489	189248616	189342385	189342457	+	189157389	189157839	189348157	189348219	NR_045562	0	0	0.378|0.42	0.148|0.127	0.262	28.3434	33.8842	16.7472	35.9637	20.5155	8.92849	GULP1	NA	N	N
chr2	189248489	189248616	189342385	189342457	+	189156395	189156893	189348157	189348219	NM_001252668	4.11e-05	0.00118301	0.366|0.323	0.492|0.484	-0.143	28.3434	33.8842	16.7472	35.9637	20.5155	8.92849	GULP1	NA	N	N
chr2	191514571	191514708	191520702	191520879	+	191513847	191514086	191523883	191524721	NM_005966	0.00104899	0.0181722	0.698|0.527	0.795|0.816	-0.193	6.24569	7.6088	9.15979	7.36923	12.9755	5.85269	NAB1	coTF	N	Y
chr2	196544755	196545774	196571339	196571509	+	196521851	196522005	196573379	196573568	NM_020342	0.000500613	0.00980997	0.452|0.496	0.547|0.603	-0.101	219.852	40.0876	92.8903	26.2896	75.9825	15.077	SLC39A10	NA	N	N
chr2	197542016	197542085	197565832	197565904	+	197541277	197541455	197576868	197576976	NM_001080539	0.00356374	0.0465854	0.452|0.479	0.2|0.304	0.214	9.4932	6.1117	2.3063	0.503411	5.21614	0.656632	CCDC150	NA	N	N
chr2	201725960	201726189	201726424	201726585	-	201724402	201724469	201729286	201729467	NR_027855	0.00106278	0.0183038	0.87|0.739	0.652|0.66	0.148	9.38371	7.89556	21.5617	11.8548	15.4506	14.0088	CLK1	NA	N	N
chr2	203762022	203762138	203765747	203765842	-	203760787	203760942	203772587	203772682	NM_018256	3.37e-05	0.00100935	0.406|0.436	0.589|0.558	-0.152	7.37006	9.47815	2.89422	3.94995	4.17911	2.91702	WDR12	NA	Y	N
chr2	204131236	204131404	204137392	204137471	+	204103163	204103857	204143295	204143411	NM_177538	2.67e-07	1.47e-05	0.144|0.133	0.418|0.391	-0.266	3.99964	2.816	2.17788	4.23411	2.5989	4.3009	CYP20A1	NA	N	N
chr2	204244930	204245107	204261507	204261690	+	204231599	204231767	204267298	204267457	NM_001282925	1.17e-10	1.25e-08	0.788|0.846	0.908|0.926	-0.1	34.7075	23.9847	15.3021	21.148	72.4985	14.6896	ABI2	NA	N	N
chr2	208606946	208607066	208611770	208611937	+	208602134	208602170	208615680	208615843	NM_001142300	2.92e-05	0.000893789	0.017|0.025	0.125|0.135	-0.109	14.8751	11.9876	11.0782	9.51801	9.54753	9.56115	CCNYL1	NA	N	N
chr2	219374701	219374863	219394678	219394763	-	219362748	219362880	219399331	219399429	NM_020935	0.00114607	0.0194205	0.553|0.58	0.422|0.397	0.157	6.2962	8.46874	4.75203	3.00096	4.24484	2.59265	USP37	NA	N	N
chr2	220423946	220424219	220427123	220427396	-	220422905	220423181	220428076	220428349	NM_001173431	9.83e-12	1.29e-09	0.81|0.796	0.583|0.579	0.222	126.803	122.399	422.068	73.4151	44.9241	19.7361	OBSL1	NA	N	N
chr2	220423946	220424219	220427123	220427396	-	220421175	220421445	220428076	220428349	NM_001173431	4.83e-06	0.000187367	0.908|0.901	0.793|0.776	0.12	126.803	122.399	422.068	73.4151	44.9241	19.7361	OBSL1	NA	N	N
chr2	228207460	228207535	228211941	228212100	+	228205007	228205096	228217229	228217289	NM_001277061	7.81e-11	8.94e-09	0.334|0.398	0.156|0.154	0.211	25.3864	32.9697	27.4341	40.8966	36.9148	47.0577	MFF	NA	Y	N
chr2	228207460	228207535	228217229	228217289	+	228205007	228205096	228220392	228220477	NM_001277061	1.94e-06	8.22e-05	0.218|0.273	0.114|0.138	0.119	25.3864	32.9697	27.4341	40.8966	36.9148	47.0577	MFF	NA	Y	N
chr2	230910460	230911438	230914476	230914620	-	230899689	230902247	230923809	230924082	NM_152527	0.000461742	0.00913329	0.538|0.867	0.32|0.272	0.406	1.23094	0.389072	0.0634486	1.58569	7.58469	1.80948	SLC16A14	NA	N	N
chr2	239342194	239342336	239344351	239344654	+	239335625	239335760	239352982	239353368	NM_001040445	0.000112351	0.00276878	0.238|0.337	0.144|0.147	0.142	3.86245	4.77194	5.05015	5.86167	4.61185	10.012	ASB1	NA	Y	N
chr2	242036657	242036842	242038810	242039309	-	242033691	242033847	242041667	242041747	NR_028049	0.00176113	0.0274961	0.417|0.212	0.617|0.596	-0.292	6.48252	8.48018	5.44187	6.57136	6.7053	4.8073	MTERF4	NA	N	N
chr20	2636579	2636680	2637046	2637195	+	2636240	2636392	2637419	2637541	NM_006392	8.36e-06	0.000300184	0.205|0.232	0.337|0.308	-0.104	377.972	321.762	74.4097	62.1154	79.593	43.1036	NOP56	NA	Y	N
chr20	2903852	2903931	2928627	2928670	+	2854141	2854406	2944917	2944996	NM_080840	4.58e-11	5.6e-09	0.544|0.561	0.237|0.327	0.27	39.6687	27.6073	36.551	67.227	55.8807	40.5595	PTPRA	NA	N	N
chr20	3835204	3835388	3841978	3842151	+	3827445	3827550	3842900	3843060	NM_020746	1.03e-06	4.69e-05	0.46|0.503	0.648|0.679	-0.182	27.739	33.7385	31.5167	45.5523	25.0352	42.1977	MAVS	NA	Y	N
chr20	3838281	3838456	3841978	3842151	+	3835204	3835388	3842900	3843060	NM_020746	0.00244294	0.0352151	0.548|0.515	0.661|0.619	-0.108	27.739	33.7385	31.5167	45.5523	25.0352	42.1977	MAVS	NA	Y	N
chr20	17933230	17933354	17936008	17936119	-	17932143	17932239	17937576	17937681	NM_001282454	9.08e-07	4.26e-05	0.337|0.306	0.141|0.207	0.148	50.014	61.7957	71.8115	26.1207	25.0856	19.8808	SNX5	NA	Y	N
chr20	25190484	25190561	25193898	25194042	+	25176338	25176503	25195502	25195578	NM_001247	0.00377713	0.0488889	0.37|0.23	0.494|0.452	-0.173	8.13968	15.6687	48.8846	32.8617	13.3528	24.9495	CTAGE5	NA	Y	N
chr20	25397739	25397838	25398740	25398831	+	25388322	25388531	25405846	25405963	NM_021067	3.84e-12	5.42e-10	0.04|0.048	0.159|0.209	-0.14	19.3692	28.7954	11.5307	2.47997	19.3938	3.38308	GINS1	NA	N	N
chr20	31369158	31369220	31372563	31372665	+	31368123	31368271	31375035	31375257	NM_001207055	0	0	0.995|0.995	0.667|0.724	0.299	338.545	213.865	26.1771	2.50416	28.0359	1.05913	DNMT3B	coTF	N	N
chr20	31369158	31369220	31372563	31372665	+	31368123	31368271	31374307	31374433	NM_175849	0.000230708	0.00513263	0.413|0.424	0.522|0.544	-0.115	338.545	213.865	26.1771	2.50416	28.0359	1.05913	DNMT3B	coTF	N	N
chr20	31372563	31372665	31374307	31374433	+	31369158	31369220	31375035	31375257	NM_175849	3.77e-15	7.94e-13	0.242|0.252	0.454|0.441	-0.201	338.545	213.865	26.1771	2.50416	28.0359	1.05913	DNMT3B	coTF	N	N
chr20	31376659	31376818	31381341	31381401	+	31375035	31375257	31383214	31383340	NM_006892	0	0	0.354|0.364	1.0|0.99	-0.636	338.545	213.865	26.1771	2.50416	28.0359	1.05913	DNMT3B	coTF	N	N
chr20	31379406	31379514	31381341	31381401	+	31375035	31375257	31383214	31383340	NM_006892	0	0	0.099|0.105	1.0|0.949	-0.872	338.545	213.865	26.1771	2.50416	28.0359	1.05913	DNMT3B	coTF	N	N
chr20	32659871	32660136	32661368	32661441	+	32619327	32619410	32663679	32663846	NM_007367	2.85e-10	2.89e-08	0.911|0.923	0.798|0.791	0.123	39.1081	55.4127	71.1714	50.3017	52.4938	78.8447	RALY	NA	Y	N
chr20	34802278	34802362	34807682	34807766	+	34800193	34800298	34809785	34809866	NM_012156	5.03e-05	0.00140865	0.229|0.285	0.124|0.113	0.139	6.42184	4.87266	3.36422	10.95	10.5728	8.94572	EPB41L1	NA	N	N
chr20	34802281	34802362	34807682	34807766	+	34800193	34800298	34809785	34809866	NM_001258329	1.74e-06	7.5e-05	0.354|0.343	0.149|0.183	0.183	6.42184	4.87266	3.36422	10.95	10.5728	8.94572	EPB41L1	NA	N	N
chr20	35860698	35860794	35862422	35862498	+	35858375	35858462	35864982	35865112	NM_001135771	0.000417601	0.00845079	0.423|0.39	0.495|0.519	-0.101	1128.3	644.781	1052.13	1189.16	395.101	192.162	RPN2	NA	Y	N
chr20	42302445	42302539	42310423	42310495	+	42295658	42295943	42311433	42311526	NM_002466	0	0	0.488|0.519	0.235|0.237	0.268	76.0688	148.177	46.6532	8.56953	43.9142	12.6053	MYBL2	TF	N	N
chr20	45841286	45841370	45848908	45848975	-	45837858	45839542	45849964	45850125	NM_001281776	9.27e-10	8.23e-08	0.36|0.33	0.548|0.533	-0.196	55.0906	28.6182	33.9069	22.9157	33.042	8.18984	ZMYND8	NA	N	N
chr20	45867501	45867882	45874751	45875261	-	45865069	45865260	45878030	45878183	NM_001281775	5.96e-06	0.00022623	0.898|0.876	0.77|0.8	0.102	55.0906	28.6182	33.9069	22.9157	33.042	8.18984	ZMYND8	NA	N	N
chr20	45938799	45938948	45976599	45976670	-	45927472	45927616	45985400	45985633	NM_001281782	1.92e-05	0.00062504	0.346|0.3	0.528|0.491	-0.187	55.0906	28.6182	33.9069	22.9157	33.042	8.18984	ZMYND8	NA	N	N
chr20	47897021	47897107	47897439	47897501	+	47895640	47895745	47905581	47905795	NR_003605	3.65e-09	2.95e-07	0.65|0.66	0.794|0.784	-0.134	1407.98	1548.56	881.639	1602.41	1668.74	172.351	ZFAS1	NA	N	N
chr20	62514071	62514173	62520542	62520591	+	62505020	62505169	62521202	62522898	NM_199363	5.13e-05	0.0014316	0.149|0.243	0.349|0.303	-0.13	36.8672	55.2635	58.4841	112.942	34.6383	103.116	TPD52L2	NA	Y	N
chr21	34956895	34957074	34958283	34958487	-	34951655	34951868	34959827	34959908	NM_017613	0.00355974	0.0465854	0.986|1.0	0.897|0.882	0.104	NA	NA	NA	NA	NA	NA	DONSON	NA	N	N
chr21	44108026	44108104	44119077	44119121	+	44073861	44073993	44153465	44153536	NM_001001570	0.0014211	0.0230775	0.722|0.565	0.166|0.277	0.422	22.2315	32.1057	15.3907	24.7174	35.8531	2.17231	PDE9A	NA	N	N
chr21	44119077	44119121	44151879	44152059	+	44108026	44108104	44152179	44152234	NM_002606	4.69e-05	0.00133081	0.888|0.878	0.742|0.708	0.158	22.2315	32.1057	15.3907	24.7174	35.8531	2.17231	PDE9A	NA	N	N
chr21	44119077	44119121	44153465	44153536	+	44073861	44073993	44163885	44163970	NM_001001581	0.000843667	0.0151242	0.02|0.06	0.177|0.212	-0.154	22.2315	32.1057	15.3907	24.7174	35.8531	2.17231	PDE9A	NA	N	N
chr21	44492094	44492311	44493375	44493451	-	44488618	44488725	44495879	44496040	NM_000071	0.00145637	0.0235052	0.405|0.385	0.491|0.502	-0.101	224.897	224.97	84.6275	80.0399	77.6309	69.8212	CBS	NA	N	N
chr21	44520562	44520629	44521475	44521542	-	44515803	44515853	44524424	44524512	NM_001025204	4.74e-09	3.75e-07	0.474|0.427	0.606|0.637	-0.171	163.466	282.303	169.712	152.03	134.896	50.2333	U2AF1	NA	Y	N
chr21	45163604	45163688	45165959	45166006	+	45161547	45161652	45168875	45168961	NM_003681	1.02e-05	0.000357413	0.78|0.788	0.606|0.558	0.202	11.8889	7.93393	11.803	19.7046	6.79146	17.1959	PDXK	NA	N	N
chr21	46825293	46825388	46888155	46888700	+	46825051	46825156	46893808	46893895	NM_130445	0.000842353	0.0151242	0.327|0.327	0.439|0.424	-0.104	138.745	60.1736	126.794	273.716	24.736	87.4101	COL18A1	NA	N	N
chr22	17621948	17622123	17623987	17624021	-	17619439	17619628	17625913	17626007	NM_033070	1.41e-09	1.23e-07	0.402|0.496	0.699|0.702	-0.251	34.7032	26.2018	10.181	10.7173	20.9531	8.98027	CECR5	NA	Y	N
chr22	18165979	18166087	18171751	18171908	+	18138427	18138598	18209442	18213621	NR_073069	2.32e-11	2.98e-09	0.921|0.955	0.759|0.752	0.182	NA	NA	NA	NA	NA	NA	BCL2L13	NA	Y	N
chr22	18171751	18171908	18185008	18185152	+	18138427	18138598	18209442	18213621	NM_001270731	2.35e-08	1.59e-06	0.099|0.063	0.26|0.258	-0.178	6.73453	8.679	9.00209	15.0029	10.314	15.0252	BCL2L13	NA	Y	N
chr22	19794181	19794280	19799807	19799970	-	19789523	19789739	19808120	19808246	NM_053004	0.00353759	0.0464169	0.484|0.373	0.259|0.221	0.189	7.24957	7.67231	13.5058	7.05546	9.5247	8.57777	GNB1L	NA	N	N
chr22	20043465	20043536	20050860	20050965	+	20039987	20040107	20052064	20053449	NM_152906	0.0033226	0.0443702	0.6|0.771	0.402|0.402	0.283	2.29803	2.47855	6.86119	9.32431	1.74676	10.6322	TANGO2	NA	Y	N
chr22	20100954	20101030	20101208	20101331	-	20100640	20100757	20102096	20102208	NM_022727	0.00136292	0.0223396	0.267|0.332	0.429|0.539	-0.184	5.61154	6.27137	8.56049	6.84576	4.3831	6.03898	TRMT2A	NA	Y	N
chr22	20825636	20825802	20843271	20843531	-	20819144	20819863	20850046	20850170	NM_032775	0.00016864	0.00396115	0.0|0.097	0.243|0.273	-0.21	12.4327	8.36739	16.2104	31.5767	7.47151	44.7743	KLHL22	NA	N	Y
chr22	24376821	24376998	24379360	24379511	-	24376132	24376617	24384119	24384311	NM_001293810	3.04e-05	0.000921567	0.29|0.388	0.538|0.557	-0.209	25.8829	22.54	19.4516	44.9102	16.4051	0	GSTT1	NA	N	N
chr22	24379360	24379511	24381699	24381787	-	24376132	24376617	24384119	24384311	NM_000853	2.14e-10	2.21e-08	0.752|0.748	0.515|0.435	0.275	25.8829	22.54	19.4516	44.9102	16.4051	0	GSTT1	NA	N	N
chr22	24379360	24379511	24381699	24381787	-	24376821	24376998	24384119	24384311	NM_000853	2.93e-07	1.57e-05	0.59|0.608	0.419|0.34	0.219	25.8829	22.54	19.4516	44.9102	16.4051	0	GSTT1	NA	N	N
chr22	30221610	30221769	30228233	30228331	-	30221075	30221246	30234166	30234293	NM_032204	2.74e-05	0.000846233	0.083|0.098	0.163|0.257	-0.12	12.6332	21.1573	25.6716	29.0647	11.4239	23.7641	ASCC2	NA	N	N
chr22	32009587	32009841	32010774	32010846	+	32009339	32009516	32011033	32011265	NM_001258327	0.00349379	0.046014	0.419|0.377	0.216|0.266	0.157	2.41778	1.23014	1.60541	1.75205	3.42541	1.89601	SFI1	NA	N	N
chr22	38273680	38274178	38282771	38282852	+	38271847	38272018	38284432	38284789	NM_001242923	2.27e-05	0.000718465	0.343|0.304	0.442|0.434	-0.114	106.883	138.296	137.701	138.352	213.983	109.95	EIF3L	NA	Y	N
chr22	38732612	38732711	38757403	38757565	-	38710086	38710174	38776374	38776428	NM_001289912	6.8e-08	4.24e-06	1.0|0.98	0.723|0.75	0.254	104.515	94.8803	103.197	124.576	146.607	76.6701	LOC400927-CSNK1E	NA	N	N
chr22	39441432	39441547	39445429	39445586	+	39440945	39441225	39448078	39448358	NM_145298	0.000422007	0.00852357	0.847|0.898	0.722|0.464	0.28	2.10635	1.87759	1.97334	6.55079	1.57743	3.14025	APOBEC3F	NA	N	N
chr22	41928662	41928749	41936702	41936799	-	41928097	41928161	41939994	41940493	NM_001018050	1.35e-05	0.000453786	0.27|0.326	0.51|0.503	-0.208	6.3696	11.1258	6.58527	11.7796	5.89047	12.8151	POLR3H	NA	N	N
chr22	46704215	46704840	46709786	46709910	+	46693276	46693376	46711928	46712309	NM_016426	4.97e-05	0.00139752	0.224|0.244	0.377|0.389	-0.149	11.8857	18.205	11.437	2.28435	21.9417	6.37378	GTSE1	NA	N	N
chr22	46739158	46739265	46742318	46742441	+	46733675	46733841	46746187	46746360	NM_018006	4.54e-13	7.14e-11	0.423|0.489	0.116|0.19	0.303	10.5729	16.7647	8.73205	7.77954	6.80426	8.29028	TRMU	NA	N	N
chr3	12610373	12610502	12611569	12611751	+	12598512	12598675	12613567	12613872	NM_014160	0.00102848	0.0178898	0.231|0.35	0.468|0.452	-0.17	4.68811	6.28391	12.9468	16.984	9.22244	17.9328	MKRN2	NA	Y	N
chr3	15282260	15282360	15283684	15283760	+	15281979	15282124	15287032	15287178	NM_014296	0.000334684	0.00704376	0.54|0.506	0.708|0.68	-0.171	2.91962	4.51521	6.3228	9.40543	7.64076	8.11688	CAPN7	NA	Y	N
chr3	15283684	15283760	15287032	15287178	+	15282260	15282360	15288238	15288301	NM_014296	0	0	0.492|0.454	0.852|0.87	-0.388	2.91962	4.51521	6.3228	9.40543	7.64076	8.11688	CAPN7	NA	Y	N
chr3	15455527	15455669	15457278	15457449	-	15451266	15452944	15466461	15466596	NM_152396	0.00070818	0.0131664	0.496|0.384	0.634|0.657	-0.205	9.13699	15.9054	14.9063	17.4307	10.346	9.52193	METTL6	NA	N	N
chr3	28304781	28304871	28357823	28357914	+	28283123	28283303	28360999	28361263	NM_182523	0.000179112	0.0041424	0.499|0.515	0.62|0.657	-0.132	143.114	124.092	70.2164	123.277	112.996	36.463	CMC1	NA	Y	N
chr3	32398864	32399038	32409363	32409480	+	32280170	32280611	32411375	32411813	NM_178868	0.00103468	0.017967	0.121|0.229	0.308|0.257	-0.107	8.75268	5.80806	2.06397	0.382717	9.93522	0.0782093	CMTM8	NA	N	Y
chr3	32490945	32491044	32493883	32493965	+	32483331	32483505	32495732	32496333	NM_138410	0.00259342	0.0368564	0.556|0.641	0.492|0.463	0.121	29.9896	65.1912	17.1256	16.7202	37.2835	10.0478	CMTM7	NA	N	N
chr3	37058996	37059090	37067127	37067498	+	37053501	37053590	37070274	37070423	NM_001167618	2.16e-13	3.5e-11	0.0|0.005	0.15|0.122	-0.134	15.109	21.7805	14.3597	12.6926	14.4675	13.1141	MLH1	NA	Y	N
chr3	38170780	38170879	38173086	38173129	-	38169276	38169357	38173416	38173496	NM_001607	0.0038463	0.0496012	0.141|0.186	0.398|0.289	-0.18	8.97639	11.0859	19.8289	25.4823	6.13202	18.6698	ACAA1	NA	N	N
chr3	44396230	44396303	44399232	44399368	+	44379943	44380326	44402856	44403010	NM_001282914	0.000399569	0.00810148	0.06|0.118	0.267|0.286	-0.187	4.11727	5.59848	11.4868	20.3827	7.05498	8.17185	TCAIM	NA	Y	N
chr3	45043029	45043100	45048911	45049067	+	45038578	45038744	45052726	45052962	NM_015004	1.3e-05	0.000440627	0.285|0.265	0.414|0.391	-0.127	37.4707	41.3094	17.7007	22.439	37.7203	14.3966	EXOSC7	NA	Y	N
chr3	45046782	45046906	45052726	45052885	+	45043029	45043100	45053674	45054158	NR_023353	4.21e-06	0.000164265	0.812|0.804	0.946|0.896	-0.113	37.4707	41.3094	17.7007	22.439	37.7203	14.3966	EXOSC7	NA	Y	N
chr3	47458611	47458697	47458793	47459316	-	47456316	47456483	47459623	47459739	NM_012235	6.05e-05	0.00165721	1.0|1.0	0.861|0.692	0.224	43.6145	21.1087	19.5084	25.3319	23.4455	19.9625	SCAP	NA	Y	N
chr3	47476497	47476627	47484361	47484581	-	47463931	47464026	47517288	47517445	NM_012235	2.55e-05	0.000794804	0.775|0.802	0.856|0.944	-0.111	43.6145	21.1087	19.5084	25.3319	23.4455	19.9625	SCAP	NA	Y	N
chr3	49711921	49712054	49712615	49712742	+	49711434	49711846	49713126	49713220	NM_001640	3.51e-07	1.83e-05	0.233|0.162	0.345|0.35	-0.15	46.4711	45.9578	33.8198	31.8242	25.5861	27.6043	APEH	NA	Y	N
chr3	49775644	49775855	49785250	49785601	-	49770223	49770405	49823786	49823973	NM_153273	7.6e-06	0.000278509	0.183|0.213	0.427|0.313	-0.172	7.06504	10.2139	11.5521	15.4467	10.2232	15.1847	IP6K1	NA	Y	N
chr3	50009491	50009581	50036872	50036946	+	50000008	50000118	50085677	50085752	NM_005777	2.73e-06	0.000111019	0.146|0.153	0.346|0.404	-0.226	37.2026	39.4566	36.9629	32.2496	40.0782	18.6877	RBM6	NA	Y	N
chr3	50012755	50012825	50036872	50036946	+	50000008	50000118	50085677	50085752	NM_005777	7.28e-10	6.66e-08	0.331|0.395	0.658|0.688	-0.31	37.2026	39.4566	36.9629	32.2496	40.0782	18.6877	RBM6	NA	Y	N
chr3	52019376	52019481	52019867	52019962	+	52018062	52018174	52020270	52020347	NR_037192	0.00350519	0.0461063	0.057|0.038	0.355|0.077	-0.168	14.5822	15.6135	8.5966	22.7575	12.3851	11.5361	ABHD14A-ACY1	NA	N	N
chr3	57850533	57850584	57857362	57857425	+	57850274	57850443	57875767	57875827	NM_001304420	1.88e-06	8e-05	0.985|0.943	0.876|0.752	0.15	8.12845	11.9214	8.64366	10.9209	5.97706	9.11071	SLMAP	NA	N	N
chr3	71019886	71019956	71021161	71021331	-	71015040	71015207	71026091	71026193	NM_001244810	4.83e-13	7.47e-11	0.225|0.304	0.03|0.06	0.22	5.83294	5.3642	8.43464	15.7962	9.06282	26.9896	FOXP1	TF	N	N
chr3	93722502	93722752	93754174	93754280	+	93714717	93714788	93755395	93755598	NM_001174150	0.00162913	0.0258183	0.136|0.179	0.278|0.314	-0.139	3.39231	4.49817	2.87214	6.96959	5.51095	2.05056	ARL13B	NA	N	N
chr3	109050717	109050878	109052716	109052840	-	109050580	109050631	109056310	109056419	NM_018189	9.98e-05	0.0025621	0.39|0.391	0.494|0.509	-0.111	276.969	235.311	16.0955	7.11805	82.393	0.0542709	DPPA4	NA	N	N
chr3	112063808	112064135	112066404	112066677	+	112051915	112052071	112068558	112068666	NM_001004196	9.5e-12	1.27e-09	0.081|0.075	0.166|0.211	-0.111	48.9408	37.4665	4.40737	0.174157	38.5409	1.71828	CD200	NA	N	N
chr3	141712379	141712427	141713861	141713983	-	141697361	141697524	141724282	141724386	NM_006286	0.00089389	0.0159431	0.575|0.613	0.717|0.678	-0.104	9.17661	8.31081	3.89333	5.28834	17.1887	6.34856	TFDP2	TF	N	N
chr3	141713861	141713983	141724282	141724386	-	141712379	141712427	141747420	141747507	NM_006286	1.02e-06	4.67e-05	0.29|0.313	0.185|0.162	0.128	9.17661	8.31081	3.89333	5.28834	17.1887	6.34856	TFDP2	TF	N	N
chr3	141724282	141724386	141820576	141820683	-	141697361	141697524	141868024	141868386	NM_001178138	1.33e-07	7.84e-06	0.5|0.565	0.806|0.778	-0.26	9.17661	8.31081	3.89333	5.28834	17.1887	6.34856	TFDP2	TF	N	N
chr3	141724282	141724386	141811902	141811969	-	141697361	141697524	141820576	141820683	NM_001178138	5.98e-06	0.000226536	0.445|0.39	0.685|0.656	-0.253	9.17661	8.31081	3.89333	5.28834	17.1887	6.34856	TFDP2	TF	N	N
chr3	145794568	145794682	145795648	145795711	-	145791073	145791139	145796902	145797044	NM_182943	2.7e-05	0.000834459	0.142|0.127	0.39|0.264	-0.193	23.9851	15.0019	59.0947	96.0301	3.87171	40.4313	PLOD2	NA	N	N
chr3	170077486	170079217	170099031	170099129	+	170075472	170075551	170102320	170102553	NM_005414	0.00227131	0.0331039	0.108|0.124	0.267|0.227	-0.131	27.8944	27.7693	30.6543	13.4571	1.81384	9.18138	SKIL	coTF	Y	N
chr3	179332758	179332847	179334770	179334832	+	179322574	179322727	179341707	179342288	NM_001199958	0.00239295	0.0346245	0.796|0.868	0.704|0.742	0.109	54.3535	57.2775	63.1706	82.686	66.9873	47.9398	NDUFB5	NA	Y	N
chr3	181417385	181417671	181432972	181433080	+	181328648	181328717	181457356	181460013	NR_075091	4.22e-05	0.0012112	0.091|0.294	0.625|0.672	-0.456	41.7897	12.2572	0.109926	0.00326756	152.696	0.00337367	SOX2-OT	NA	N	N
chr3	185307901	185307957	185316199	185316333	+	185304030	185304302	185316745	185316812	NM_021627	3.78e-10	3.69e-08	0.715|0.687	0.901|0.887	-0.193	12.5651	15.3329	13.4095	16.9399	12.4657	12.1337	SENP2	NA	Y	N
chr3	185407142	185407415	185410486	185410550	-	185404844	185404979	185414399	185414451	NM_006548	0.000163477	0.00384848	0.136|0.134	0.207|0.267	-0.102	92.8682	88.6812	91.0123	96.291	173.508	35.3096	IGF2BP2	NA	N	N
chr3	186505283	186505373	186505591	186505671	+	186504915	186505053	186506913	186507685	NM_001967	1.27e-08	9.26e-07	0.771|0.772	0.634|0.637	0.136	115.627	52.0156	94.2496	65.8755	188.433	93.6145	EIF4A2	NA	N	N
chr3	194134487	194134568	194146070	194146258	-	194123402	194126845	194147803	194147981	NM_024524	2.72e-14	5.11e-12	0.749|0.773	0.94|0.959	-0.189	24.232	33.5207	17.0521	48.5088	15.9986	36.9927	ATP13A3	NA	N	N
chr3	194134487	194134568	194140607	194140696	-	194123402	194126845	194146070	194146258	NM_024524	6.04e-13	9.21e-11	0.489|0.632	0.912|0.919	-0.355	24.232	33.5207	17.0521	48.5088	15.9986	36.9927	ATP13A3	NA	N	N
chr3	196650284	196650422	196654666	196654750	+	196630403	196630481	196656503	196656554	NM_152699	0.000252228	0.00552958	0.728|0.659	0.871|0.827	-0.155	5.80491	5.32159	8.00476	10.4361	7.98035	9.32661	SENP5	NA	Y	N
chr3	196876613	196876667	196888510	196888609	-	196869588	196869639	196921295	196921460	NM_001290983	0	0	0.492|0.438	0.159|0.138	0.316	9.95521	15.665	14.5927	18.7843	15.2369	11.9823	DLG1	NA	Y	N
chr4	520827	521019	524224	524534	+	517247	517702	527606	527770	NM_001289052	0.000950235	0.0167675	0.366|0.301	0.583|0.495	-0.205	8.946	8.21402	13.3376	13.7033	6.37938	11.9707	PIGG	NA	Y	N
chr4	20709425	20709493	20715054	20715162	+	20706282	20706437	20728907	20729980	NM_145048	0.000242445	0.00534854	0.296|0.324	0.145|0.176	0.15	3.68027	5.28126	2.74972	4.57795	7.27355	3.31288	PACRGL	NA	N	N
chr4	20711305	20711396	20714410	20714545	+	20709425	20709493	20715054	20715162	NM_001258345	3.31e-05	0.000997118	0.277|0.227	0.042|0.05	0.206	3.68027	5.28126	2.74972	4.57795	7.27355	3.31288	PACRGL	NA	N	N
chr4	38053519	38053681	38054726	38054846	+	38051238	38051519	38055819	38055959	NM_001253912	0.000267849	0.00584766	0.758|0.774	0.885|0.883	-0.118	26.283	43.6577	61.1821	18.7472	31.0842	16.3193	TBC1D1	NA	Y	Y
chr4	40103694	40104838	40108519	40108644	+	40075074	40075171	40113703	40113792	NM_018177	3.26e-08	2.16e-06	0.067|0.088	0.272|0.277	-0.197	11.9675	17.5535	10.8825	3.59213	7.48835	1.74815	N4BP2	NA	Y	N
chr4	48844652	48844706	48853822	48853992	+	48835417	48835498	48859229	48859382	NM_001168254	8.4e-10	7.62e-08	0.196|0.18	0.345|0.334	-0.152	74.0094	62.0161	45.3589	67.0381	43.5126	36.1662	OCIAD1	NA	Y	N
chr4	48896022	48896070	48899820	48899874	-	48887396	48887582	48906500	48906628	NM_001286774	2.94e-09	2.41e-07	0.308|0.311	0.589|0.645	-0.307	187.515	229.668	119.747	61.7209	77.1706	12.0883	OCIAD2	NA	N	N
chr4	48896022	48896070	48899820	48899874	-	48894788	48894906	48906500	48906628	NM_001286774	2.45e-07	1.36e-05	0.093|0.099	0.186|0.25	-0.122	187.515	229.668	119.747	61.7209	77.1706	12.0883	OCIAD2	NA	N	N
chr4	48901845	48901942	48906500	48906651	-	48899820	48899874	48908674	48908845	NM_001286773	1.33e-07	7.84e-06	0.073|0.079	0.172|0.192	-0.106	187.515	229.668	119.747	61.7209	77.1706	12.0883	OCIAD2	NA	N	N
chr4	57265344	57265566	57266949	57267077	-	57262784	57262905	57267495	57267647	NM_002703	0.000224286	0.00502316	0.448|0.398	0.554|0.567	-0.137	20.7571	31.4688	7.52418	7.02621	20.4724	3.56321	PPAT	NA	N	N
chr4	77053675	77053872	77055327	77055515	-	77051808	77051902	77065301	77065445	NR_103780	0.00171142	0.02696	0.667|0.889	0.222|0.235	0.55	25.7944	43.0944	16.8164	14.7602	24.2893	11.6738	NUP54	NA	Y	N
chr4	79799887	79800045	79808327	79808438	+	79793767	79793952	79831763	79833341	NM_198892	0.00287039	0.0400941	0.784|0.786	0.634|0.633	0.152	6.94659	10.4333	5.98562	12.4103	8.20863	12.5668	BMP2K	NA	N	N
chr4	83819141	83819215	83820865	83820890	-	83816844	83816927	83821229	83821376	NR_034075	2.63e-06	0.000107863	0.044|0.032	0.251|0.264	-0.22	20.151	20.5271	15.7943	16.2733	28.8797	7.67054	THAP9-AS1	NA	N	N
chr4	88106402	88106951	88116475	88116842	-	88104354	88104541	88141569	88141760	NM_020803	8.57e-05	0.00225417	0.848|0.881	0.706|0.636	0.194	1.96599	2.15916	6.93075	4.48459	5.7118	4.14505	KLHL8	NA	Y	N
chr4	88295850	88295982	88303406	88303514	-	88293860	88293967	88312012	88312455	NM_016245	0.000699471	0.0130275	0.66|0.696	0.5|0.565	0.145	9.00316	4.81085	20.3614	24.919	8.29757	20.3379	HSD17B11	NA	N	N
chr4	88964384	88964609	88967793	88968022	+	88959402	88959653	88973142	88973310	NM_000297	6.56e-06	0.00024482	0.204|0.204	0.384|0.351	-0.164	0.363644	0.226221	0.0808481	0.0585346	0.191667	0.0411184	PKD2	NA	N	N
chr4	88979134	88979255	88983057	88983156	+	88977237	88977419	88986525	88986647	NM_000297	0.000804507	0.0146215	0.321|0.27	0.224|0.153	0.107	0.363644	0.226221	0.0808481	0.0585346	0.191667	0.0411184	PKD2	NA	N	N
chr4	99313102	99313231	99325627	99325753	+	99273626	99273752	99337895	99338039	NM_001100429	0.00285096	0.0400009	0.02|0.042	0.121|0.188	-0.123	3.90836	6.71909	7.35945	16.6688	6.28562	19.8681	RAP1GDS1	NA	N	N
chr4	110581350	110581521	110585445	110585550	+	110580166	110580242	110603737	110603898	NM_017918	0.00117136	0.0196904	0.155|0.222	0.315|0.292	-0.115	8.20425	9.37894	4.09597	7.46712	22.4294	8.06612	CCDC109B	NA	N	Y
chr4	123818778	123818833	123833722	123833778	-	123813798	123814380	123838655	123838859	NM_198041	8.88e-16	1.99e-13	0.944|0.944	0.664|0.636	0.294	2.05206	1.4514	1.73726	4.46922	6.84129	3.08125	NUDT6	NA	N	N
chr4	128861007	128861152	128863199	128863313	-	128854139	128854248	128864906	128865147	NM_152778	0.000822789	0.0148321	0.821|0.931	0.644|0.705	0.202	4.9258	2.46895	4.58125	4.55452	4.24206	2.97106	MFSD8	NA	N	N
chr4	139983018	139983211	139988837	139988924	-	139981477	139981828	139993019	139993157	NM_201999	1.58e-05	0.000525839	0.534|0.605	0.379|0.367	0.197	9.62386	12.9965	9.56834	11.6503	9.14884	9.05442	ELF2	TF	Y	N
chr4	152065371	152065440	152069073	152069338	-	152065061	152065202	152070651	152070713	NM_001009555	0.000102041	0.00260625	0.818|0.853	0.92|0.961	-0.105	17.8764	20.4236	11.5957	14.8	6.10529	12.7497	SH3D19	NA	N	N
chr4	152069073	152069338	152070651	152070713	-	152065371	152065440	152080391	152080504	NM_001009555	1.67e-08	1.17e-06	0.811|0.82	0.949|0.957	-0.137	17.8764	20.4236	11.5957	14.8	6.10529	12.7497	SH3D19	NA	N	N
chr4	170671686	170671876	170674826	170674986	-	170663107	170663258	170678980	170679093	NM_017867	0.000453123	0.00899663	0.702|0.672	0.826|0.786	-0.119	24.4311	25.028	19.9516	28.0232	53.394	9.77989	C4orf27	NA	Y	N
chr4	183522076	183522314	183549803	183550042	+	183245098	183245405	183574923	183575046	NM_001080477	1.8e-08	1.25e-06	0.063|0.103	0.224|0.284	-0.171	20.295	6.80481	40.7278	0.117982	8.84132	7.65284	TENM3	NA	N	N
chr5	27477745	27477908	27494341	27494442	+	27475641	27475802	27496055	27496508	NR_038848	0.000899984	0.0160246	1.0|1.0	0.849|0.77	0.191	36.7008	8.75207	11.8952	12.4423	29.8552	0.160516	LINC01021	NA	N	N
chr5	43298619	43299077	43307867	43307926	-	43297103	43297268	43313457	43313614	NM_001098272	0	0	0.591|0.546	0.153|0.213	0.386	109.807	191.957	117.585	181.382	186.326	6.39995	HMGCS1	NA	N	N
chr5	54993673	54993820	55007279	55007327	-	54968390	54968523	55008044	55008163	NM_173514	4.69e-14	8.08e-12	0.15|0.1	0.38|0.356	-0.243	16.3393	15.7558	43.2351	7.89027	7.0187	4.7883	SLC38A9	NA	N	N
chr5	64850623	64850773	64857289	64857391	-	64848319	64848376	64858924	64858995	NM_022145	7.98e-09	6.08e-07	0.232|0.251	0.46|0.442	-0.21	21.2733	25.9959	17.0061	5.01014	31.7594	5.08452	CENPK	CRF	N	N
chr5	64850623	64850773	64857323	64857391	-	64848319	64848376	64858924	64858995	NM_001267038	3.49e-08	2.26e-06	0.316|0.33	0.564|0.533	-0.225	21.2733	25.9959	17.0061	5.01014	31.7594	5.08452	CENPK	CRF	N	N
chr5	68667860	68668044	68669656	68669914	+	68666861	68666998	68670454	68670538	NM_133342	2.57e-07	1.42e-05	0.366|0.473	0.625|0.643	-0.215	10.467	13.7273	10.9087	11.9054	13.1249	6.28118	RAD17	NA	Y	N
chr5	80071512	80071577	80074538	80074655	+	80064653	80064822	80083383	80083491	NM_002439	0.000379779	0.00776134	0.156|0.176	0.279|0.328	-0.138	3.56736	4.30207	3.03129	3.68722	3.31944	3.49884	MSH3	NA	Y	N
chr5	133945260	133945364	133948380	133948446	-	133944061	133944193	133956622	133956742	NM_001033503	0.00317458	0.0429385	0.251|0.274	0.348|0.414	-0.118	4.33716	4.07157	8.43808	10.5865	3.37959	10.5396	SAR1B	NA	N	N
chr5	134076752	134077213	134079676	134079742	+	134074169	134074482	134086448	134087850	NM_001745	0.00296074	0.0410486	0.392|0.353	0.507|0.443	-0.102	1.56903	2.81077	0.743774	1.31181	0.491752	0.612003	CAMLG	NA	N	N
chr5	141520127	141520194	141524135	141524241	+	141517298	141517423	141531295	141534008	NM_030571	0.000534835	0.0103839	0.303|0.322	0.43|0.41	-0.107	16.971	14.5638	18.7127	28.1011	16.9812	27.5538	NDFIP1	NA	Y	N
chr5	157218710	157219003	157221905	157221980	-	157216370	157216521	157230657	157230727	NM_014666	0.000212322	0.00480487	0.359|0.321	0.444|0.501	-0.133	22.2067	44.3695	39.2786	34.936	18.3124	27.4314	CLINT1	NA	Y	N
chr5	159707531	159707745	159738864	159738979	-	159686475	159686778	159739370	159739607	NM_024565	0.000610555	0.0115972	0.3|0.242	0.363|0.416	-0.118	13.7001	9.71451	8.45857	6.60532	9.95206	2.44556	CCNJL	NA	N	N
chr5	172315701	172315763	172324004	172324077	+	172261222	172261436	172336669	172336764	NM_001031711	9.49e-05	0.00245879	0.492|0.517	0.611|0.66	-0.131	52.6792	40.9847	41.4928	129.741	47.4985	96.8912	ERGIC1	NA	N	N
chr6	3002283	3002520	3004728	3004885	+	3000049	3000319	3006701	3006793	NM_001290221	0.00241091	0.0348011	0.687|0.64	0.479|0.391	0.228	42.9335	59.5001	12.1163	13.3467	13.8907	18.0752	NQO2	NA	Y	N
chr6	8417634	8417727	8419812	8419910	-	8417116	8417228	8420953	8421061	NR_109914	0.00154909	0.024736	0.767|0.664	0.537|0.526	0.184	6.64957	6.46221	12.8449	23.2025	6.35965	15.4437	SLC35B3	NA	N	N
chr6	10751365	10751467	10755374	10755465	+	10749854	10749931	10756699	10757214	NM_030969	0.0034488	0.0455354	0.285|0.291	0.376|0.415	-0.107	75.3165	81.7022	45.2287	64.6046	56.4408	33.2349	TMEM14B	NA	Y	N
chr6	10959016	10959108	10961537	10961637	+	10956368	10956475	10961732	10961791	NM_001040274	0.000235393	0.00521482	0.799|0.965	0.548|0.673	0.271	3.34495	1.8539	1.69963	0.3299	3.81699	0.0509496	SYCP2L	NA	N	N
chr6	13321139	13321327	13325325	13325406	-	13307831	13307977	13327018	13327138	NM_016495	0.000115524	0.0028337	0.647|0.631	0.49|0.469	0.16	23.0728	23.5439	19.3136	22.3655	18.4054	11.1293	TBC1D7	NA	Y	N
chr6	30610544	30610788	30613671	30613751	+	30609952	30610024	30613843	30613886	NM_001031722	1.64e-05	0.000543201	0.672|0.748	0.85|0.9	-0.165	9.744	12.9719	15.6816	9.32661	28.5581	7.02246	ATAT1	NA	N	N
chr6	30675342	30676134	30679188	30679281	-	30675160	30675231	30679443	30679503	NM_014641	6.3e-08	3.97e-06	0.599|0.603	0.781|0.818	-0.199	0	0	0	0	0	0	MDC1	NA	Y	Y
chr6	30709390	30709481	30709568	30709644	-	30708966	30709110	30709923	30709980	NM_005803	5.15e-10	4.91e-08	0.6|0.6	0.395|0.423	0.191	36.8045	40.3293	39.6329	80.7177	49.4523	90.4218	FLOT1	NA	Y	N
chr6	31803187	31803228	31805012	31805212	+	31802691	31802977	31807319	31807543	NM_001040438	2.94e-10	2.94e-08	0.179|0.123	0.319|0.268	-0.142	0	0	0	0	0	0	C6orf48	NA	N	N
chr6	32150023	32150165	32150344	32150475	-	32149382	32149409	32150617	32150800	NM_001206932	0.00190761	0.029177	0.808|0.75	0.938|0.897	-0.138	24.972	20.7173	32.803	30.6012	50.6237	18.8503	AGER	NA	N	N
chr6	32917387	32917666	32918295	32918580	-	32917047	32917176	32920725	32920899	NM_006120	0	0	0.657|0.626	0.174|0.11	0.499	0	0	0	0	0	0	HLA-DMA	NA	N	N
chr6	36437828	36438034	36449338	36449536	+	36410543	36410888	36452490	36452601	NM_173562	0.0030808	0.042103	0.166|0.237	0.31|0.293	-0.1	7.84975	12.0802	21.6706	22.727	14.6204	30.1806	KCTD20	NA	Y	N
chr6	36437828	36438034	36446897	36447000	+	36410543	36410888	36447367	36447488	NM_173562	0.0033762	0.0447453	0.344|0.443	0.574|0.518	-0.153	7.84975	12.0802	21.6706	22.727	14.6204	30.1806	KCTD20	NA	Y	N
chr6	43023282	43023356	43023634	43023745	-	43021766	43022224	43023818	43023934	NM_015950	0.000650358	0.0121991	0.604|0.524	0.695|0.7	-0.133	15.652	18.6634	14.3118	12.8256	10.7148	10.7106	MRPL2	NA	Y	N
chr6	44198083	44198218	44198304	44198402	+	44197643	44197783	44198547	44198626	NM_001304465	1.99e-05	0.0006471	0.475|0.524	0.38|0.367	0.126	164.368	41.5376	52.0722	17.308	43.8595	4.83794	SLC29A1	NA	N	N
chr6	97702432	97702609	97711210	97711324	-	97694503	97694566	97715747	97715878	NM_198468	1.91e-10	2.01e-08	0.774|0.705	0.382|0.441	0.328	9.17213	11.1716	3.81827	1.97992	6.37848	2.22973	MMS22L	NA	N	N
chr6	99374352	99374936	99375580	99375698	-	99353301	99353546	99382637	99382755	NM_001278716	8.05e-06	0.000292215	0.6|0.603	0.302|0.317	0.292	4.74319	3.55723	4.79614	7.38518	4.93018	7.845	FBXL4	NA	Y	N
chr6	123122454	123122551	123124808	123124978	+	123117968	123118113	123126053	123126234	NM_001286138	0.000171618	0.00399613	0.662|0.596	0.417|0.4	0.221	2.51643	1.75182	11.9766	34.4935	1.27255	33.2014	SMPDL3A	NA	N	N
chr6	131184777	131184858	131188598	131188721	-	131160487	131161738	131190951	131191266	NM_001199388	0	0	0.294|0.283	0.931|0.871	-0.613	49.7171	64.5593	23.6585	38.082	26.9193	85.9538	EPB41L2	NA	N	N
chr6	131490252	131490413	131520600	131520713	+	131486220	131486357	131540800	131540948	NM_016377	0.000307016	0.0065799	0.727|0.788	0.511|0.6	0.202	14.6145	7.34862	1.62842	2.44916	2.93585	1.67214	AKAP7	NA	N	N
chr6	160103505	160103670	160105885	160106065	-	160100148	160100330	160109157	160109274	NM_001024465	3.28e-07	1.73e-05	0.58|0.516	0.755|0.719	-0.189	15.7616	25.2736	14.2163	55.0955	19.064	79.6539	SOD2	NA	N	N
chr6	170065581	170065652	170070664	170070789	-	170064261	170064382	170072350	170072492	NM_182552	1.42e-05	0.000475651	0.805|0.706	0.438|0.34	0.367	6.5272	3.60252	3.35124	1.79032	6.7559	3.13575	WDR27	NA	N	N
chr6	170068077	170068281	170070664	170070789	-	170064261	170064382	170072350	170072492	NM_182552	0.000100254	0.00256684	0.98|1.0	0.71|0.818	0.226	6.5272	3.60252	3.35124	1.79032	6.7559	3.13575	WDR27	NA	N	N
chr6	170697374	170697581	170700100	170700209	+	170639536	170639638	170704574	170704667	NM_032448	0.000449255	0.00893669	0.029|0.0	0.163|0.093	-0.114	5.01601	6.55481	11.8955	14.0153	10.2202	13.3323	FAM120B	NA	Y	Y
chr7	1040105	1040187	1049585	1049779	-	1036622	1037440	1166892	1167022	NM_001134395	2.48e-14	4.74e-12	0.849|0.814	0.632|0.648	0.191	26.9463	35.9499	38.9532	59.2491	51.4689	43.2866	C7orf50	NA	Y	N
chr7	1049585	1049779	1166892	1167022	-	1040105	1040187	1177824	1177893	NM_032350	2.78e-10	2.84e-08	0.235|0.247	0.104|0.09	0.144	26.9463	35.9499	38.9532	59.2491	51.4689	43.2866	C7orf50	NA	Y	N
chr7	44880497	44880611	44882875	44882953	-	44873212	44874161	44887567	44887725	NM_012412	0.000224444	0.00502316	0.131|0.294	0.503|0.548	-0.313	25.1468	40.8329	34.3995	24.8657	70.9009	39.5749	H2AFV	NA	Y	N
chr7	45077851	45078025	45108041	45108178	+	45039786	45039962	45109424	45109560	NM_031443	0.00187126	0.0287833	0.149|0.176	0.315|0.239	-0.115	10.5351	13.8589	16.9875	31.0888	16.4554	27.7962	CCM2	NA	Y	N
chr7	64275295	64275422	64280597	64280701	+	64254765	64254949	64291828	64294059	NR_073391	6.55e-05	0.00177768	0.286|0.2	0.875|1.0	-0.695	25.9541	22.3815	13.8719	5.05212	16.7237	2.18803	ZNF138	TF	Y	N
chr7	65751497	65751696	65817491	65817542	+	65705311	65706257	65821811	65821858	NM_003596	0.00303958	0.0415936	0.874|0.902	0.984|1.0	-0.104	8.95356	6.28115	12.589	44.3949	8.92556	28.9304	TPST1	NA	N	N
chr7	70853220	70853387	70880874	70881049	+	70800535	70800719	70885893	70886091	NM_022479	0.00220017	0.0324098	0.327|0.334	0.434|0.444	-0.108	25.8933	20.2423	0.519026	0.00181881	4.55989	0	WBSCR17	NA	N	N
chr7	74143123	74143234	74144566	74144632	+	74133197	74133260	74146819	74147003	NM_032999	3.32e-08	2.17e-06	0.42|0.455	0.64|0.62	-0.193	37.6833	56.8666	36.4073	38.9807	37.6332	47.8712	GTF2I	TF	Y	N
chr7	74148264	74148323	74149802	74149874	+	74146819	74147003	74150841	74151025	NM_033001	0.00013596	0.00328144	0.799|0.771	0.717|0.652	0.101	37.6833	56.8666	36.4073	38.9807	37.6332	47.8712	GTF2I	TF	Y	N
chr7	76247499	76247617	76254838	76255000	-	76241038	76241130	76255316	76255532	NM_012230	9.02e-09	6.78e-07	0.958|0.966	0.794|0.793	0.168	7.86599	13.0241	8.01389	9.97601	13.5779	5.7157	POMZP3	NA	N	N
chr7	77572016	77572103	77578994	77579150	+	77569346	77569619	77580933	77581029	NM_001127358	0.000609958	0.0115972	0.072|0.058	0.168|0.182	-0.11	7.9214	6.56943	17.1924	24.7548	7.56225	18.8546	PHTF2	NA	N	N
chr7	89983771	89983863	90001468	90001542	+	89982129	89982323	90003615	90003668	NM_033107	0.000122504	0.00297715	0.769|0.735	0.598|0.554	0.176	6.22633	9.3195	7.67246	7.62664	5.98654	4.61746	GTPBP10	NA	Y	N
chr7	89984399	89984544	90001468	90001542	+	89983771	89983863	90003615	90003668	NM_033107	0.00187096	0.0287833	0.519|0.401	0.295|0.222	0.202	6.22633	9.3195	7.67246	7.62664	5.98654	4.61746	GTPBP10	NA	Y	N
chr7	99769161	99769301	99769401	99769548	-	99768883	99769059	99769709	99769840	NM_152742	0.000312024	0.00664662	0.62|0.634	0.489|0.486	0.14	38.5665	15.5912	8.67007	14.9598	49.8154	17.2726	GPC2	NA	N	N
chr7	99810669	99810756	99821192	99821321	-	99798277	99800226	99821504	99821698	NR_028039	0.000887527	0.0158564	0.903|0.944	0.766|0.831	0.125	1.34371	0.730259	1.22083	0.386593	1.73612	0.639122	GATS	NA	N	N
chr7	99820219	99820343	99821504	99821698	-	99798277	99800226	99831226	99831297	NR_028039	0.000543662	0.0105165	0.899|0.951	0.777|0.808	0.133	1.34371	0.730259	1.22083	0.386593	1.73612	0.639122	GATS	NA	N	N
chr7	99926458	99926642	99927804	99927907	-	99918262	99918707	99928085	99928172	NR_003613	0.000163269	0.00384848	0.753|0.717	0.904|0.865	-0.15	38.5665	15.5912	8.67007	14.9598	49.8154	17.2726	PMS2P1	NA	N	N
chr7	99952765	99952863	99954372	99954506	+	99950995	99951106	99955842	99955989	NR_036570	6.11e-05	0.00167127	0.157|0.236	0.389|0.383	-0.19	21.8647	19.5886	22.9829	14.7538	20.4985	4.80985	STAG3L5P-PVRIG2P-PILRB	NA	N	N
chr7	100865884	100866055	100866757	100866837	+	100860984	100861498	100866953	100867123	NM_006349	1.78e-13	2.93e-11	0.182|0.204	0.46|0.381	-0.227	45.1243	48.5381	66.2969	94.7352	37.5532	42.9265	ZNHIT1	NA	Y	N
chr7	102280650	102280861	102281058	102281220	-	102279569	102279646	102306523	102306610	NM_032959	1.78e-08	1.24e-06	0.077|0.003	0.117|0.169	-0.103	13.1316	11.8725	18.1678	22.0026	17.4781	22.0912	POLR2J2	NA	N	N
chr7	128449503	128449698	128452761	128452983	+	128445814	128445955	128454691	128454973	NM_022742	0.00114105	0.0193665	0.115|0.156	0.048|0.0	0.112	7.53013	2.62	1.33235	0.725564	20.8301	3.31324	CCDC136	NA	N	N
chr7	140055467	140055564	140064207	140064291	-	140048425	140048567	140069389	140069482	NM_032295	0.00203002	0.0304301	0.862|0.899	1.0|0.964	-0.101	22.7637	13.6757	23.4771	21.4023	13.6986	11.8057	SLC37A3	NA	N	N
chr7	140159506	140159736	140171682	140171811	-	140158806	140159033	140178959	140179369	NM_001145125	2.51e-05	0.000785232	0.48|0.481	0.625|0.634	-0.149	25.9062	29.3064	33.396	38.3683	31.3791	26.6113	MKRN1	NA	N	N
chr7	150775648	150775788	150776586	150777009	-	150774965	150775179	150777771	150777970	NM_001258461	0.000836801	0.0150524	0.194|0.257	0.339|0.351	-0.119	17.181	13.3488	26.384	43.1615	14.3221	37.5436	FASTK	NA	Y	N
chr7	151065820	151065973	151071182	151071329	+	151064946	151065054	151072933	151073029	NM_001243351	5.94e-11	6.95e-09	0.943|0.977	0.812|0.864	0.122	16.3609	20.8356	18.455	25.9264	24.8136	23.4052	NUB1	NA	Y	N
chr7	158540884	158540971	158542339	158542414	-	158536219	158536369	158552176	158552272	NM_020728	0	0	0.341|0.293	0.658|0.641	-0.332	14.2774	8.33608	31.1021	26.1761	7.13486	23.2128	ESYT2	NA	N	N
chr8	12286489	12286623	12289590	12289671	-	12285165	12285315	12291560	12291623	NM_001137610	0.000425931	0.00858634	0.703|0.674	0.473|0.439	0.233	3.98373	8.13647	0.698097	2.22128	3.7229	1.00208	FAM86B2	NA	N	N
chr8	22423338	22423385	22423857	22423997	+	22422780	22422867	22424173	22424226	NM_005775	0.00343851	0.0454565	0.409|0.492	0.598|0.667	-0.182	36.8403	25.6397	144.103	135.32	48.7176	65.2524	SORBS3	NA	N	Y
chr8	28360186	28360719	28378154	28378351	+	28351721	28351860	28384663	28385681	NM_017412	5.42e-09	4.22e-07	0.096|0.092	0.236|0.241	-0.144	14.3544	9.31724	6.52704	0.598751	46.3838	0.037729	FZD3	NA	N	N
chr8	28360186	28360719	28384663	28385681	+	28351721	28351860	28409119	28409268	NM_017412	3.59e-06	0.00014144	0.333|0.235	0.541|0.52	-0.246	14.3544	9.31724	6.52704	0.598751	46.3838	0.037729	FZD3	NA	N	N
chr8	28932797	28932860	28950261	28950395	-	28929136	28929833	28956649	28956758	NM_015254	0.000579194	0.0111423	0.749|0.737	0.876|0.891	-0.14	1.62476	1.33045	1.90174	6.78876	2.36585	6.66754	KIF13B	NA	N	N
chr8	29959413	29959489	29961815	29962002	+	29952921	29953044	29963261	29965587	NM_015344	1.68e-06	7.33e-05	0.675|0.654	0.773|0.785	-0.114	30.7711	32.3409	21.2945	31.6534	39.8186	22.4913	LEPROTL1	NA	N	N
chr8	38124784	38124909	38125414	38125478	-	38123658	38123829	38125888	38125979	NM_032483	5.44e-06	0.000208061	0.489|0.505	0.31|0.323	0.18	45.1775	52.2665	67.104	66.5304	62.6183	38.1769	PPAPDC1B	NA	N	N
chr8	42196529	42196587	42202470	42202537	+	42195972	42196203	42206533	42206608	NM_002690	0.00386707	0.049808	0.47|0.411	0.587|0.526	-0.116	36.7736	70.1571	47.2384	36.628	46.9047	10.572	POLB	NA	N	N
chr8	48308935	48309186	48352884	48353104	+	48203621	48203726	48508372	48508568	NM_001282916	0.00182775	0.0282429	0.045|0.131	0.233|0.183	-0.12	9.77029	9.59401	7.41367	10.6697	12.9614	13.9805	SPIDR	NA	N	N
chr8	61471410	61471482	61484604	61484672	+	61429468	61429812	61496766	61496849	NM_002865	0.000996549	0.0174197	0.69|0.73	0.602|0.555	0.131	33.2737	41.9075	66.1467	121.841	42.9209	56.4363	RAB2A	NA	Y	N
chr8	68102884	68102994	68105698	68105837	+	68092097	68092161	68107616	68108849	NM_024790	0.00320057	0.0432344	0.41|0.411	0.563|0.575	-0.158	7.61529	5.97623	4.79084	7.57144	5.66549	5.35263	CSPP1	NA	N	N
chr8	71495884	71496028	71499129	71499234	-	71495398	71495559	71499340	71499411	NM_014294	8.67e-06	0.000308098	0.448|0.373	0.556|0.537	-0.136	54.1013	62.2567	119.337	198.767	49.0298	221.73	TRAM1	NA	N	N
chr8	86027609	86027819	86037026	86037174	+	86027334	86027510	86038923	86039072	NM_033402	0.00202237	0.0304021	0.163|0.221	0.294|0.331	-0.12	15.2047	14.8148	6.05673	3.84446	8.63944	1.38825	LRRCC1	NA	N	N
chr8	95738558	95738669	95746857	95746982	+	95732102	95732242	95750596	95750687	NM_181787	1.35e-05	0.000453609	0.396|0.326	0.54|0.528	-0.173	3.6884	4.10536	5.8067	10.1683	6.72975	8.13033	DPY19L4	NA	N	N
chr8	95746857	95746982	95750596	95750687	+	95738558	95738669	95751640	95751762	NM_181787	0.000728599	0.0135221	0.524|0.65	0.427|0.417	0.165	3.6884	4.10536	5.8067	10.1683	6.72975	8.13033	DPY19L4	NA	N	N
chr8	124096401	124096580	124109521	124109681	+	124089350	124089497	124113046	124113247	NM_001145088	1.04e-07	6.34e-06	0.0|0.014	0.221|0.192	-0.2	6.89252	6.83311	2.15849	2.01911	5.54389	2.36796	TBC1D31	NA	N	N
chr8	130891634	130891717	130915557	130915596	-	130883620	130883742	130983188	130983241	NR_046361	7.14e-09	5.52e-07	0.384|0.362	0.156|0.186	0.202	21.6863	33.8811	19.4954	12.2625	33.6368	7.92635	FAM49B	NA	N	N
chr8	130891634	130891717	130915557	130915596	-	130883620	130883742	130951853	130952118	NM_016623	7.72e-06	0.000281009	0.425|0.365	0.211|0.277	0.151	21.6863	33.8811	19.4954	12.2625	33.6368	7.92635	FAM49B	NA	N	N
chr8	141685558	141685598	141696730	141696793	-	141684396	141684503	141710989	141711121	NM_005607	0.00078311	0.0143624	0.586|0.546	0.446|0.453	0.117	34.9643	46.942	96.6479	39.7476	62.5455	24.5957	PTK2	NA	N	N
chr8	144663455	144663498	144668388	144668460	-	144663223	144663324	144668898	144669022	NM_001195203	0.00147944	0.0237682	0.554|0.633	0.496|0.441	0.125	116.888	192.821	171.585	214.527	184.448	211.382	EEF1D	NA	N	N
chr9	5753199	5753238	5753535	5753646	+	5747301	5747505	5754840	5754930	NM_020829	0.00220071	0.0324098	0.381|0.486	0.63|0.694	-0.228	4.68768	6.74526	10.7207	12.6603	5.42703	20.5095	RIC1	NA	N	N
chr9	36369715	36369929	36375930	36376124	-	36357771	36357939	36400550	36400920	NM_194332	8.84e-11	9.9e-09	0.052|0.059	0.171|0.249	-0.155	9.65272	11.7433	26.0905	9.40888	16.5104	7.71464	RNF38	NA	N	N
chr9	71668055	71668176	71679853	71679951	+	71661300	71661398	71714816	71715094	NM_001161706	0.00287463	0.0400941	0.815|0.774	0.608|0.684	0.148	6.80173	7.87774	1.87127	3.66264	6.34675	3.65043	FXN	NA	Y	N
chr9	82227570	82227633	82242288	82242363	+	82191047	82191092	82267504	82267709	NR_104239	0.000692426	0.0129421	0.733|0.775	0.474|0.499	0.268	5.34452	8.56667	27.6218	9.62454	61.5449	12.2775	TLE4	NA	N	N
chr9	88296182	88296250	88307603	88307728	-	88292350	88292497	88327416	88327481	NM_015239	6.91e-08	4.28e-06	0.98|0.96	0.831|0.879	0.115	11.8013	14.6664	6.70361	5.27247	16.7061	2.27461	AGTPBP1	NA	N	N
chr9	88307603	88307728	88327416	88327481	-	88296182	88296250	88356689	88356944	NM_015239	8.28e-08	5.09e-06	0.508|0.509	0.684|0.694	-0.181	11.8013	14.6664	6.70361	5.27247	16.7061	2.27461	AGTPBP1	NA	N	N
chr9	95050407	95050564	95051582	95051708	-	95050072	95050192	95055892	95056038	NM_002161	3.29e-07	1.73e-05	0.354|0.384	0.509|0.532	-0.151	56.8739	85.4156	40.533	67.1233	24.7696	118.341	IARS	NA	Y	N
chr9	128305337	128305447	128321911	128322088	-	128246721	128246862	128347833	128348006	NM_024117	0.000176614	0.00409595	0.488|0.418	0.598|0.572	-0.132	43.4627	49.6414	32.515	54.2256	28.7979	40.0594	MAPKAP1	NA	Y	N
chr9	128347833	128348006	128419929	128420078	-	128305337	128305447	128469249	128469513	NM_001006621	3.86e-05	0.00113403	0.458|0.317	0.718|0.8	-0.371	43.4627	49.6414	32.515	54.2256	28.7979	40.0594	MAPKAP1	NA	Y	N
chr9	129796709	129796793	129812321	129812411	+	129739973	129740024	129815125	129815218	NM_001190730	0.000110912	0.00274618	0.483|0.397	0.731|0.65	-0.251	5.46795	2.51372	1.41079	0.907997	4.55349	1.83126	RALGPS1	NA	N	N
chr9	130947825	130948055	130950141	130950213	-	130942999	130943078	130952607	130952723	NM_001131017	1.79e-11	2.32e-09	0.557|0.562	0.765|0.768	-0.207	25.2336	41.3973	40.6612	64.6831	37.4844	45.6444	CIZ1	NA	N	N
chr9	131648293	131648400	131669435	131671600	+	131644390	131644529	131678374	131680317	NM_019594	4.06e-05	0.00117123	0.359|0.405	0.493|0.567	-0.148	68.6872	37.393	27.6941	37.1318	16.7595	28.2771	LRRC8A	NA	Y	N
chr9	131774514	131774577	131776689	131776782	-	131772398	131772488	131777049	131777183	NM_020145	6.35e-07	3.14e-05	0.975|0.972	0.843|0.88	0.112	14.4337	9.96353	32.2384	17.4234	15.7223	16.4965	SH3GLB2	NA	N	N
chr9	134379575	134379727	134381500	134381607	+	134378288	134378460	134381789	134381840	NM_001077365	5.02e-05	0.00140747	0.342|0.324	0.545|0.478	-0.179	7.35057	4.25889	11.6192	12.1181	7.73834	11.9207	POMT1	NA	Y	N
chr9	134381789	134381840	134382754	134382901	+	134379575	134379727	134384297	134384409	NM_001077365	7.81e-05	0.00208552	0.093|0.0	0.398|0.333	-0.319	7.35057	4.25889	11.6192	12.1181	7.73834	11.9207	POMT1	NA	Y	N
chrX	16717045	16717216	16720859	16721064	-	16716358	16716459	16730844	16731102	NM_019857	3.11e-06	0.000124777	0.191|0.24	0.371|0.431	-0.186	7.60439	11.084	6.92455	5.69639	12.1145	5.43333	CTPS2	NA	N	N
chrX	44919266	44919401	44919853	44920009	+	44918491	44918711	44920568	44920664	NM_001291415	0.000336925	0.00707678	0.575|0.564	0.376|0.467	0.148	23.7285	45.0082	28.5149	5.98142	10.6679	5.64105	KDM6A	NA	N	N
chrX	65824889	65825068	65835775	65835872	-	65822474	65822639	65858836	65858892	NM_021783	0.00253218	0.036204	1.0|1.0	0.549|0.873	0.289	3.80713	1.78674	6.26228	10.274	5.28315	7.41449	EDA2R	NA	N	N
chrX	70368695	70368755	70373326	70373386	+	70367399	70368056	70375063	70375213	NM_181303	0.000102423	0.00260967	0.361|0.494	0.181|0.21	0.232	6.14756	1.41874	0.478579	0.331599	14.3404	0.265127	NLGN3	NA	N	N
chrX	70504246	70504303	70504833	70504947	+	70503041	70503571	70510478	70510641	NM_001145408	0.00193099	0.0293638	0.535|0.538	0.607|0.676	-0.105	289.747	412.042	261.089	249.361	472.736	141.036	NONO	NA	Y	N
chrX	70757678	70757922	70764416	70764485	+	70752911	70753186	70767756	70767873	NM_181672	1.28e-06	5.74e-05	0.132|0.078	0.284|0.375	-0.225	28.3845	21.0718	22.3488	24.5601	35.0907	22.564	OGT	NA	Y	N
chrX	71708782	71708891	71710778	71710856	-	71684408	71684581	71715005	71715118	NM_018486	0.000237057	0.00524065	0.858|0.822	0.574|0.634	0.236	9.964	12.5749	13.8931	20.4754	20.352	9.47061	HDAC8	CRF	Y	N
chrX	100296305	100296360	100306239	100306722	-	100292905	100293040	100306805	100307105	NM_024917	0.00239538	0.0346245	0.074|0.103	0.267|0.263	-0.177	3.73545	3.92711	2.82919	4.55112	2.94018	3.36925	TRMT2B	NA	N	N
chrX	100297030	100297301	100306239	100306722	-	100292905	100293040	100306805	100307105	NM_024917	0.00226488	0.0330559	0.571|0.368	0.81|0.885	-0.378	3.73545	3.92711	2.82919	4.55112	2.94018	3.36925	TRMT2B	NA	N	N
chrX	100306239	100306355	100306632	100306722	-	100297030	100297301	100306805	100307105	NM_001167971	0.00155334	0.0247663	0.228|0.299	0.575|0.625	-0.336	3.73545	3.92711	2.82919	4.55112	2.94018	3.36925	TRMT2B	NA	N	N
chrX	107435702	107435810	107436857	107436927	-	107434622	107434763	107437763	107437817	NM_001287759	0.00035225	0.00735461	0.234|0.223	0.076|0.051	0.165	3.56816	2.13063	8.89491	12.8667	9.27553	5.2021	COL4A6	NA	N	N
chrX	108926364	108926895	108939372	108939425	-	108925947	108926125	108976367	108976621	NM_022977	0.00075046	0.0138545	0.287|0.286	0.416|0.385	-0.114	25.6792	32.1772	22.0252	84.7708	30.572	28.8245	ACSL4	NA	N	N
chrX	130929836	130930359	130938999	130939065	-	130928351	130928494	130959249	130959393	NR_026975	2.22e-16	5.56e-14	0.818|0.708	0.258|0.306	0.481	0.624614	0.634998	0.046598	0.0479077	0.4136	0	FIRRE	NA	N	N
chrX	153072733	153072824	153073796	153074050	-	153072196	153072295	153095693	153096022	NM_001303512	9.45e-05	0.00245879	0.828|0.851	0.766|0.66	0.126	86.2163	31.6664	0.171172	0.300282	6.64043	0.144802	PDZD4	NA	N	N
chrY	6780128	6780213	6863844	6863939	+	6778726	6779023	6889489	6889578	NM_134258	0.00121252	0.0202312	1.0|0.886	0.697|0.49	0.35	3.52803	16.8391	1.68361	0.641586	3.78389	2.15975	TBL1Y	coTF	N	N
chrY	7209155	7209275	7224175	7224271	+	7193946	7194210	7235396	7235474	NR_028062	0.00250176	0.0358665	0.796|0.811	0.648|0.689	0.135	5.59179	7.29393	3.97565	3.54792	3.11018	0.294805	PRKY	NA	N	N

## Sheet: MXE.H1->IMR90
Chromosome	5'-AS-exon-str	5'-AS-exon-end	3'-AS-exon-str	3'-AS-exon-end	Strand	Upstream-exon-str	Upstream-exon-end	Downstream-exon-str	Downstream-exon-end	RefSeq-ID	p-value	FDR	PSI-H1(rep1|rep2)	PSI-IMR90(rep1|rep2)	ΔPSI	Exp-H1	Exp-ME	Exp-TBL	Exp-MSC	Exp-NPC	Exp-IMR90	Gene-symbol	TF	Housekeeping	Bivalent
chr1	1560925	1561033	1562029	1562134	+	1560665	1560808	1562216	1562379	NM_001170689	0.00713313	0.019567	0.579|0.593	0.453|0.346	0.186	25.845	24.1419	34.6844	18.5862	19.188	15.2587	MIB2	NA	N	N
chr1	1643702	1643839	1647784	1647917	-	1640956	1641079	1650766	1650894	NM_024011	3.98e-05	0.000175273	0.511|0.469	0.292|0.333	0.177	20.6083	22.07	24.6443	18.9857	18.4041	14.2064	CDK11A	NA	N	N
chr1	1643702	1643839	1647784	1647917	-	1640956	1641079	1650796	1650894	NM_033529	3.98e-05	0.000175273	0.389|0.346	0.205|0.191	0.169	20.6083	22.07	24.6443	18.9857	18.4041	14.2064	CDK11A	NA	N	N
chr1	3541987	3542079	3542276	3542453	+	3541555	3541837	3544063	3544217	NM_182752	0	0	0.209|0.179	0.485|0.47	-0.283	8.94326	11.0581	18.7082	44.2688	8.67841	27.212	TPRG1L	NA	Y	N
chr1	5967174	5967282	5969211	5969273	-	5965691	5965840	5987708	5987847	NR_111987	0.00170135	0.00535479	0.207|0.328	0.701|0.556	-0.361	1.62297	1.62923	1.18905	1.9454	3.84487	1.55286	NPHP4	NA	N	N
chr1	6291961	6292179	6293533	6293703	-	6281252	6285322	6294945	6295034	NM_012405	6.64e-08	4.53e-07	0.274|0.297	0.423|0.474	-0.163	47.7717	33.9945	29.1214	37.5645	18.9317	34.2938	ICMT	coTF	Y	N
chr1	6341161	6341346	6354923	6355040	-	6324331	6324755	6378551	6378638	NM_181864	2.86e-09	2.32e-08	0.22|0.219	0.354|0.387	-0.151	128.936	133.56	58.6521	95.142	79.408	41.2178	ACOT7	NA	N	N
chr1	6354923	6355040	6378551	6378638	-	6341161	6341346	6387358	6387473	NM_181864	5.25e-06	2.72e-05	0.28|0.285	0.443|0.405	-0.142	128.936	133.56	58.6521	95.142	79.408	41.2178	ACOT7	NA	N	N
chr1	6586755	6586889	6589053	6589231	-	6581406	6586063	6592027	6592139	NM_024654	6.69e-07	3.96e-06	0.37|0.343	0.561|0.548	-0.198	6.88913	9.42414	5.93518	4.78372	3.39793	7.7114	NOL9	NA	N	N
chr1	6609630	6609758	6610455	6610675	-	6605104	6605240	6614166	6614658	NM_024654	0.0202372	0.0493811	0.334|0.426	0.504|0.496	-0.12	6.88913	9.42414	5.93518	4.78372	3.39793	7.7114	NOL9	NA	N	N
chr1	6640600	6641359	6645978	6646090	+	6640050	6640196	6646754	6646847	NM_005341	0.0140466	0.0356281	0.225|0.274	0.0|0.053	0.223	4.8629	4.52574	4.06643	4.58019	4.78545	3.47614	ZBTB48	TF	N	N
chr1	6711588	6711662	6712888	6713011	-	6705848	6706038	6713970	6714099	NM_018198	1.27e-05	6.15e-05	0.367|0.412	0.57|0.525	-0.158	33.1022	55.7119	25.3037	29.9821	18.0253	21.2126	DNAJC11	NA	Y	N
chr1	6885151	6885270	6931816	6931900	+	6845383	6845635	6947713	6948261	NR_038934	0.00290157	0.00873932	0.84|0.673	0.583|0.581	0.174	80.5724	144.823	137.274	151.841	231.38	49.7713	CAMTA1	TF	Y	N
chr1	8022822	8022935	8025383	8025485	+	8021713	8021853	8029404	8029464	NM_007262	0	0	0.115|0.101	0.505|0.567	-0.428	279.902	359.11	240.52	345.213	231.713	165.365	PARK7	NA	Y	N
chr1	8022822	8022935	8025383	8025485	+	8021713	8021795	8029404	8029464	NM_001123377	0	0	0.157|0.145	0.527|0.57	-0.397	279.902	359.11	240.52	345.213	231.713	165.365	PARK7	NA	Y	N
chr1	8025383	8025485	8029404	8029464	+	8022822	8022935	8030953	8031023	NM_007262	0	0	0.76|0.754	0.499|0.528	0.243	279.902	359.11	240.52	345.213	231.713	165.365	PARK7	NA	Y	N
chr1	9991948	9992030	9992860	9992956	-	9989775	9990515	9994819	9994918	NM_032368	8.95e-09	6.87e-08	0.181|0.257	0.471|0.442	-0.238	4.03019	5.76467	5.96644	8.77694	10.0426	7.70805	LZIC	NA	N	N
chr1	11227498	11227574	11259314	11259460	-	11217208	11217348	11259597	11259760	NM_004958	1.36e-11	1.42e-10	0.621|0.674	0.328|0.373	0.297	15.6758	16.8229	14.1643	10.3551	9.94333	11.6494	MTOR	NA	Y	N
chr1	16247364	16247478	16248743	16248844	+	16245898	16246012	16254585	16262761	NM_015001	0.00308898	0.00924862	0.456|0.317	0.547|0.563	-0.168	10.8399	8.88439	12.164	9.23344	11.0604	7.61707	SPEN	coTF	Y	N
chr1	17303391	17303418	17303603	17303693	-	17303202	17303289	17304731	17304809	NM_017459	0	0	0.641|0.627	0.184|0.163	0.461	252.619	133.379	170.537	193.716	178.687	10.8086	MFAP2	NA	N	N
chr1	17303391	17303418	17303603	17303690	-	17303202	17303289	17304731	17304809	NM_001135248	1.11e-16	1.84e-15	0.231|0.232	0.044|0.02	0.2	252.619	133.379	170.537	193.716	178.687	10.8086	MFAP2	NA	N	N
chr1	17752036	17752180	17755601	17755695	-	17749200	17749332	17764725	17765059	NM_001136204	0	0	0.272|0.249	0.665|0.578	-0.361	168.9	261.704	70.4051	44.2636	97.1362	24.6161	RCC2	NA	Y	N
chr1	19570443	19570509	19571399	19571524	-	19570107	19570201	19577908	19578053	NM_001271428	0	0	0.78|0.806	0.53|0.5	0.278	18.4435	11.0219	11.98	23.8146	4.8831	21.621	EMC1	NA	Y	N
chr1	19581275	19581334	19582441	19582545	+	19578074	19578357	19583557	19583639	NM_016183	0	0	0.134|0.132	0.661|0.744	-0.57	23.7322	52.2465	13.0432	15.4574	15.7293	13.9674	MRTO4	NA	Y	N
chr1	19639222	19639383	19644093	19644335	+	19638739	19638852	19651126	19651256	NR_109848	1.39e-08	1.04e-07	0.126|0.146	0.354|0.356	-0.219	7.67689	5.7193	12.8356	16.3008	6.08605	8.35424	PQLC2	NA	Y	N
chr1	19671680	19671746	19683128	19683245	-	19665266	19666111	19683915	19684057	NM_001206541	9.72e-05	0.000398877	0.999|0.753	0.998|1.0	-0.123	154.004	205.084	213.649	351.234	171.87	160.179	CAPZB	NA	Y	N
chr1	19711998	19712120	19746154	19746244	-	19705033	19705147	19811929	19812135	NM_001206540	1.97e-11	2.02e-10	0.515|0.53	0.676|0.752	-0.192	154.004	205.084	213.649	351.234	171.87	160.179	CAPZB	NA	Y	N
chr1	21083658	21083749	21091869	21092024	-	21076215	21076375	21094076	21094157	NM_016287	0	0	0.737|0.745	0.465|0.461	0.278	21.4803	28.1212	46.8348	68.2959	70.6388	54.1673	HP1BP3	NA	Y	N
chr1	21091869	21092024	21094076	21094157	-	21083658	21083749	21097422	21097566	NM_016287	0.00633052	0.0175699	0.438|0.492	0.355|0.372	0.101	21.4803	28.1212	46.8348	68.2959	70.6388	54.1673	HP1BP3	NA	Y	N
chr1	21267983	21268823	21276495	21276601	-	21231375	21231464	21295966	21296089	NM_001198801	5.32e-10	4.66e-09	0.381|0.435	0.248|0.192	0.188	22.5821	30.1407	22.4808	43.8148	25.3481	30.7582	EIF4G3	NA	Y	N
chr1	21267983	21268823	21276495	21276604	-	21231375	21231464	21295966	21296089	NM_003760	3.87e-08	2.72e-07	0.355|0.399	0.215|0.21	0.165	NA	NA	NA	NA	NA	NA	EIF4G3	NA	Y	N
chr1	21306826	21306941	21329205	21329301	-	21299494	21299592	21377358	21377487	NM_001198803	6.56e-05	0.000279379	0.668|0.724	0.573|0.574	0.123	22.5821	30.1407	22.4808	43.8148	25.3481	30.7582	EIF4G3	NA	Y	N
chr1	21329205	21329301	21377358	21377487	-	21306826	21306941	21415630	21415706	NM_001198803	0.000507126	0.00179964	0.97|0.782	0.977|0.974	-0.1	22.5821	30.1407	22.4808	43.8148	25.3481	30.7582	EIF4G3	NA	Y	N
chr1	21551742	21551933	21553651	21553719	-	21548239	21548335	21554423	21554534	NM_001113348	1.1e-08	8.3e-08	0.637|0.617	0.45|0.442	0.181	23.8554	12.1928	30.4355	159.459	5.96745	91.9783	ECE1	NA	N	N
chr1	21605683	21605825	21616562	21616649	-	21599191	21599404	21671868	21672034	NM_001113348	0	0	0.222|0.155	0.455|0.478	-0.278	23.8554	12.1928	30.4355	159.459	5.96745	91.9783	ECE1	NA	N	N
chr1	21880470	21880635	21887118	21887238	+	21835857	21836010	21887589	21887705	NM_000478	2.4e-10	2.19e-09	0.336|0.355	0.636|0.6	-0.272	154.533	96.8879	9.65666	10.5665	69.3701	7.21524	ALPL	NA	N	N
chr1	21887118	21887238	21887589	21887705	+	21880470	21880635	21889602	21889777	NM_000478	0.00327456	0.00975878	0.349|0.37	0.511|0.485	-0.139	154.533	96.8879	9.65666	10.5665	69.3701	7.21524	ALPL	NA	N	N
chr1	22048142	22048257	22050390	22050588	-	22047528	22047659	22055062	22055212	NM_032236	7.24e-05	0.000306126	0.35|0.403	0.524|0.516	-0.144	25.8633	30.974	29.1726	28.1284	14.494	23.3436	USP48	NA	N	N
chr1	23650048	23650225	23660010	23660124	-	23648020	23648156	23664246	23664354	NM_001102399	0.000706772	0.00241478	0.479|0.44	0.337|0.364	0.109	17.8192	40.7363	34.2028	21.4008	45.4895	20.5216	HNRNPR	NA	Y	N
chr1	24020296	24020403	24021149	24021281	+	24019098	24019249	24022287	24022398	NM_000975	2.93e-09	2.37e-08	0.233|0.231	0.377|0.356	-0.134	1372.86	2293.65	1377.25	2037.52	1711.64	909.222	RPL11	NA	Y	N
chr1	24021149	24021281	24022287	24022398	+	24020296	24020403	24022833	24022915	NM_000975	0	0	0.166|0.111	0.448|0.421	-0.296	1372.86	2293.65	1377.25	2037.52	1711.64	909.222	RPL11	NA	Y	N
chr1	24143965	24144073	24146999	24147083	-	24143164	24143260	24151845	24151949	NM_000191	0	0	0.212|0.169	0.583|0.583	-0.392	7.24861	3.56687	14.6171	25.4667	11.115	13.8489	HMGCL	NA	N	N
chr1	26127533	26127651	26131632	26131766	+	26126666	26126904	26135070	26135280	NM_206926	0	0	0.131|0.105	0.285|0.28	-0.164	62.9409	43.2009	39.3336	97.3662	55.6231	85.3186	SEPN1	NA	N	N
chr1	26620695	26620822	26623409	26623486	-	26612313	26612528	26623917	26623972	NM_145345	0.000837473	0.00282044	0.33|0.293	0.675|0.648	-0.35	3.15482	3.53542	4.62048	5.49706	6.6014	3.05576	UBXN11	NA	N	N
chr1	26769221	26769364	26774049	26774151	+	26764658	26764775	26784281	26784396	NM_001243565	0.00412203	0.0120457	0.717|0.768	0.591|0.639	0.127	7.82776	11.761	20.8661	20.1683	7.9461	11.7205	DHDDS	NA	N	N
chr1	26772806	26772923	26774049	26774151	+	26764658	26764775	26784281	26784396	NM_024887	0.00342867	0.0101752	0.262|0.25	0.122|0.086	0.152	0.126816	0.0672017	0.0741004	0.0155198	0.143436	0.113588	DHDDS	NA	N	N
chr1	27630111	27630286	27631491	27631684	+	27627716	27627952	27632676	27635124	NM_001276252	0.010631	0.0278128	0.474|0.489	0.367|0.328	0.134	5.38764	6.86414	9.19136	12.6633	19.4983	15.8544	WDTC1	NA	Y	N
chr1	27873771	27878700	27879402	27879440	-	27860755	27861427	27879584	27879801	NM_001029882	0.00291328	0.0087634	0.22|0.323	0.596|0.456	-0.255	4.3389	3.89729	17.406	14.6122	8.66927	5.52409	AHDC1	NA	N	N
chr1	28165209	28165363	28167524	28167745	+	28159266	28159327	28169696	28169841	NM_014110	3.68e-08	2.6e-07	0.351|0.391	0.202|0.153	0.194	17.7707	31.9035	19.6078	25.0716	25.0896	17.5898	PPP1R8	NA	Y	N
chr1	28531768	28531860	28534852	28534924	-	28530257	28530333	28536482	28536577	NM_014280	0.00024194	0.000919006	0.83|0.775	0.707|0.671	0.113	68.608	92.4327	70.9011	85.1691	69.3578	39.4653	DNAJC8	NA	Y	N
chr1	28893805	28893925	28897687	28897850	+	28891214	28891346	28898378	28898412	NM_017846	8.32e-05	0.000346411	0.814|0.876	0.618|0.695	0.189	7.41445	11.2397	22.7658	9.65433	10.8283	6.30569	TRNAU1AP	NA	Y	N
chr1	28907071	28907158	28907622	28907741	-	28906423	28906493	28908101	28908366	NR_024127	0.0015362	0.00487745	0.714|0.708	0.519|0.514	0.195	45.1047	25.3964	45.335	11.6746	10.9925	4.76247	SNHG12	NA	N	N
chr1	29385100	29385157	29386933	29386996	+	29379615	29379824	29391493	29391670	NM_001166005	0.00048513	0.00172939	0.314|0.387	0.082|0.053	0.283	18.5194	20.0098	14.3993	2.59319	40.4869	2.40748	EPB41	NA	N	N
chr1	29476614	29476704	29481207	29481422	-	29474249	29475738	29485885	29485998	NM_005626	1.94e-06	1.07e-05	0.399|0.405	0.535|0.628	-0.179	50.7308	69.3818	63.5672	48.0922	75.4429	43.1155	SRSF4	NA	Y	N
chr1	31782890	31783011	31791955	31792013	+	31769828	31769922	31810021	31810122	NM_016505	0	0	0.268|0.229	0.65|0.67	-0.412	29.3958	45.5181	23.3359	40.4196	27.9434	24.3005	ZCCHC17	NA	N	N
chr1	31791955	31792013	31810021	31810122	+	31782890	31783011	31811803	31811895	NM_016505	0.000162748	0.000640929	0.526|0.551	0.343|0.387	0.173	29.3958	45.5181	23.3359	40.4196	27.9434	24.3005	ZCCHC17	NA	N	N
chr1	32208438	32208603	32209793	32209958	-	32207653	32207818	32210248	32210332	NM_001294335	0.00851376	0.0229372	0.88|0.872	0.794|0.699	0.13	6.29991	3.33469	6.21016	4.05171	12.037	5.56936	ADGRB2	NA	N	N
chr1	32258278	32258368	32258878	32259029	-	32257815	32258002	32259347	32259498	NM_001281987	0.00862125	0.0231901	0.921|0.72	0.444|0.515	0.341	0.72604	0.267673	0.648309	16.1401	0.624694	18.7579	SPOCD1	NA	N	N
chr1	32377296	32377427	32381495	32381588	-	32372021	32374561	32384570	32385259	NM_080391	8.88e-12	9.45e-11	0.647|0.584	0.27|0.333	0.314	69.8737	83.9406	88.2898	142.687	89.5436	75.8269	PTP4A2	NA	Y	N
chr1	32502510	32502644	32503435	32503637	+	32498788	32498935	32504152	32504220	NR_073499	0	0	0.707|0.685	0.436|0.469	0.243	111.149	159.861	91.2299	82.9318	152.088	73.2174	KHDRBS1	NA	Y	N
chr1	32691771	32691921	32692003	32692131	+	32690010	32690076	32694099	32694210	NM_003757	1.38e-05	6.64e-05	0.254|0.297	0.39|0.398	-0.119	106.356	165.152	123.588	152.68	93.3315	120.188	EIF3I	NA	Y	N
chr1	32700552	32700811	32704895	32705026	-	32697642	32697785	32705469	32706265	NR_026850	3.44e-12	3.81e-11	0.278|0.31	1.0|0.905	-0.658	2.13671	0.666727	1.01303	3.48771	4.37471	1.50662	MTMR9LP	NA	N	N
chr1	33093108	33093145	33100368	33100393	-	33086816	33087549	33116033	33116191	NM_001308136	1.44e-15	2.2e-14	0.19|0.233	0.658|0.812	-0.524	12.7027	15.7785	13.0385	16.3052	7.44463	5.01742	ZBTB8OS	NA	Y	N
chr1	33093108	33093145	33100368	33100393	-	33086816	33087549	33116029	33116191	NM_001308141	5.95e-08	4.07e-07	0.061|0.025	0.303|0.526	-0.371	12.7027	15.7785	13.0385	16.3052	7.44463	5.01742	ZBTB8OS	NA	Y	N
chr1	33256762	33256855	33263363	33263444	-	33252540	33252676	33272082	33272212	NM_003680	1.02e-06	5.87e-06	0.625|0.622	0.488|0.461	0.149	57.7567	133.369	50.0057	85.2498	23.7363	73.5129	YARS	NA	Y	N
chr1	33490042	33490168	33497144	33497262	-	33487193	33487304	33502336	33502512	NR_037592	1.66e-05	7.86e-05	0.213|0.156	0.086|0.049	0.117	22.6618	19.5082	17.4919	22.3912	11.4846	17.9146	AK2	NA	Y	N
chr1	35480588	35480763	35484953	35485203	-	35480297	35480489	35485983	35486068	NM_007167	0.00223633	0.00689128	0.75|0.751	0.623|0.439	0.219	5.59363	5.98696	7.08343	13.9429	4.72281	5.92395	ZMYM6	NA	N	N
chr1	35928221	35928314	35936463	35936561	-	35925905	35926038	35940405	35940507	NM_024874	1.03e-07	6.81e-07	0.279|0.315	0.458|0.553	-0.209	27.1692	9.66526	18.2161	28.6478	13.7145	16.9121	KIAA0319L	NA	Y	N
chr1	35944566	35944813	35972212	35972736	-	35940405	35940507	36019950	36020120	NM_024874	3.94e-10	3.52e-09	0.284|0.241	0.51|0.449	-0.217	27.1692	9.66526	18.2161	28.6478	13.7145	16.9121	KIAA0319L	NA	Y	N
chr1	36359274	36359411	36359637	36359772	+	36358697	36358879	36359915	36360003	NM_012199	0.00195827	0.00609824	0.275|0.267	0.41|0.381	-0.124	9.44598	14.9072	7.72703	6.46693	5.36816	9.37002	AGO1	NA	N	N
chr1	36759451	36759536	36762183	36762371	+	36758198	36758310	36766486	36766685	NM_005119	0	0	0.37|0.378	0.693|0.614	-0.279	52.3816	72.9088	56.5765	45.0729	40.8578	45.941	THRAP3	coTF	Y	N
chr1	36923523	36923582	36926864	36926913	-	36921787	36921979	36927688	36927764	NM_031280	7.98e-08	5.38e-07	0.192|0.158	0.322|0.324	-0.148	0.597685	0.230429	0.561189	0.251247	0.278826	0.78969	MRPS15	NA	Y	N
chr1	36923523	36923582	36926292	36926377	-	36921787	36921979	36926864	36926913	NM_031280	2.86e-05	0.000130124	0.278|0.256	0.176|0.158	0.1	0.597685	0.230429	0.561189	0.251247	0.278826	0.78969	MRPS15	NA	Y	N
chr1	36926292	36926377	36926864	36926913	-	36923523	36923582	36927688	36927764	NM_031280	1.17e-10	1.1e-09	0.379|0.334	0.588|0.594	-0.234	0.597685	0.230429	0.561189	0.251247	0.278826	0.78969	MRPS15	NA	Y	N
chr1	38024927	38025097	38027157	38027336	+	38023203	38023349	38027681	38027846	NM_003462	2.7e-06	1.46e-05	0.621|0.599	0.302|0.418	0.25	4.39104	4.42474	2.62497	9.36809	18.9414	4.41577	DNALI1	NA	N	N
chr1	38171112	38171239	38172649	38172736	+	38168923	38169019	38173993	38175391	NM_018101	0	0	0.711|0.769	0.44|0.387	0.327	15.9256	31.6641	22.294	3.8503	37.967	11.1386	CDCA8	NA	N	N
chr1	38442555	38442625	38444391	38444499	-	38435242	38435407	38444659	38444727	NM_006802	1.48e-05	7.08e-05	0.172|0.159	0.245|0.3	-0.107	47.9662	75.8381	22.057	29.8287	32.6668	21.8658	SF3A3	NA	Y	N
chr1	39463842	39463983	39466643	39466778	+	39456915	39457272	39469018	39469090	NM_024595	1.66e-05	7.84e-05	0.534|0.495	0.652|0.659	-0.141	87.819	104.786	49.5598	52.7552	60.5783	32.5958	AKIRIN1	NA	Y	N
chr1	39893126	39893286	39893632	39893959	+	39889699	39889866	39894913	39894998	NM_012090	4.72e-07	2.84e-06	0.408|0.425	0.605|0.566	-0.169	36.6307	32.8052	18.4694	35.4489	13.9303	46.0349	MACF1	NA	N	N
chr1	40030357	40030445	40030777	40031050	-	40030094	40030214	40033422	40033518	NM_001135653	2.9e-06	1.56e-05	0.627|0.618	0.439|0.51	0.148	60.6531	90.9945	50.0071	57.5849	38.7957	58.0334	PABPC4	NA	N	N
chr1	40312891	40312969	40313219	40313332	-	40310202	40310312	40313657	40313763	NM_001312692	0.00308272	0.00923379	0.366|0.36	0.651|0.482	-0.204	13.2866	19.0455	9.60128	7.93662	18.3815	6.43473	TRIT1	NA	N	N
chr1	40432482	40432604	40432757	40432841	+	40432272	40432363	40433299	40433383	NM_001287808	4.35e-08	3.04e-07	0.778|0.823	0.379|0.449	0.386	19.9903	9.20618	0.744558	0.507646	1.18703	1.78164	MFSD2A	NA	N	N
chr1	41536266	41536393	41540890	41541123	-	41514361	41514562	41578954	41579198	NM_001172218	0.000619383	0.00215261	0.239|0.254	0.344|0.481	-0.166	5.46585	3.09575	12.1477	21.3258	17.7827	12.014	SCMH1	CRF	N	N
chr1	42664772	42664901	42671432	42671534	-	42660560	42660735	42693553	42693637	NM_001198851	0.00247242	0.0075595	0.136|0.136	0.183|0.316	-0.113	14.8777	21.4106	20.7142	16.9093	17.783	12.5013	FOXJ3	TF	N	N
chr1	42744018	42744343	42776720	42776781	-	42730785	42730860	42800729	42800903	NM_014947	0	0	0.09|0.059	0.507|0.627	-0.492	14.8777	21.4106	20.7142	16.9093	17.783	12.5013	FOXJ3	TF	N	N
chr1	43314961	43315084	43315235	43315413	+	43312243	43312328	43316620	43318146	NM_001242739	5.45e-08	3.74e-07	0.286|0.19	0.889|0.813	-0.613	8.60493	7.56555	3.71159	4.30251	7.36056	2.51767	ZNF691	TF	Y	N
chr1	43829994	43830131	43830285	43830318	-	43829067	43829808	43830408	43830465	NR_046117	1.62e-09	1.36e-08	0.355|0.36	0.602|0.562	-0.225	21.5066	20.31	48.952	86.7438	7.83722	47.0594	ELOVL1	NA	Y	N
chr1	44003868	44003948	44010701	44010837	+	43996546	43996761	44019162	44019308	NM_002840	2.71e-07	1.7e-06	0.261|0.29	0.483|0.428	-0.18	72.2769	51.2263	111.807	33.2868	29.9962	32.7233	PTPRF	NA	N	N
chr1	44054401	44054671	44056642	44057224	+	44044480	44044591	44057482	44057619	NM_002840	9.89e-07	5.7e-06	0.634|0.673	0.474|0.522	0.155	72.2769	51.2263	111.807	33.2868	29.9962	32.7233	PTPRF	NA	N	N
chr1	44432601	44432691	44432986	44433168	+	44432395	44432454	44433257	44433694	NM_014652	0.00404018	0.011832	0.209|0.193	0.358|0.335	-0.146	4.87645	6.24966	6.38384	9.33284	4.33468	8.08508	IPO13	NA	N	N
chr1	44713610	44713710	44750506	44750579	-	44686741	44687312	44773981	44774073	NM_024066	2.22e-16	3.61e-15	0.603|0.6	0.317|0.311	0.287	37.1729	47.0331	27.2093	41.3586	45.2673	28.2617	ERI3	NA	Y	N
chr1	44750506	44750579	44773981	44774073	-	44713610	44713710	44778840	44778900	NM_024066	1.39e-08	1.04e-07	0.123|0.099	0.229|0.33	-0.169	37.1729	47.0331	27.2093	41.3586	45.2673	28.2617	ERI3	NA	Y	N
chr1	44778840	44778900	44785299	44785416	-	44773981	44774073	44804716	44804994	NM_024066	1.28e-10	1.19e-09	0.724|0.802	0.5|0.367	0.33	37.1729	47.0331	27.2093	41.3586	45.2673	28.2617	ERI3	NA	Y	N
chr1	45478807	45478887	45478963	45479026	+	45478578	45478691	45479265	45479463	NM_000374	0.00276092	0.00835486	0.451|0.473	0.374|0.339	0.105	28.5084	85.0441	26.5689	68.1852	21.0992	30.6734	UROD	NA	Y	Y
chr1	46056894	46056942	46070607	46070688	+	46049659	46049877	46072153	46072263	NM_002482	2.25e-05	0.000104408	0.365|0.337	0.474|0.53	-0.151	107.052	146.886	42.5704	16.6927	88.6316	40.6046	NASP	CRF	N	N
chr1	46067926	46068037	46072153	46072263	+	46056894	46056942	46078840	46078920	NM_152298	4.95e-07	2.98e-06	0.725|0.71	0.566|0.475	0.197	107.052	146.886	42.5704	16.6927	88.6316	40.6046	NASP	CRF	N	N
chr1	46125855	46126897	46151247	46151292	-	46124699	46124814	46152083	46152302	NM_021639	0.000483241	0.00172353	0.24|0.216	0.325|0.465	-0.167	29.3529	28.7472	38.1657	24.2346	33.3512	14.7726	GPBP1L1	NA	Y	N
chr1	46495137	46495239	46495502	46495625	+	46494439	46494605	46495800	46495910	NM_015112	1.01e-05	5e-05	0.236|0.186	0.411|0.442	-0.215	6.49567	7.27568	12.0856	10.8878	8.57085	14.0863	MAST2	NA	N	N
chr1	51869090	51869204	51871576	51871780	-	51868106	51868197	51873806	51874004	NM_001981	0	0	0.828|0.803	0.474|0.531	0.313	20.4499	24.654	53.2144	40.1433	21.8783	20.1138	EPS15	NA	N	N
chr1	51871576	51871780	51873806	51874004	-	51869090	51869204	51875206	51875368	NM_001981	4.5e-05	0.000196166	0.796|0.752	0.651|0.516	0.191	20.4499	24.654	53.2144	40.1433	21.8783	20.1138	EPS15	NA	N	N
chr1	52257249	52257333	52257717	52257770	-	52256571	52256662	52258048	52258096	NM_002525	0.00849251	0.0228961	0.091|0.067	0.29|0.103	-0.117	46.7503	69.0143	64.0127	65.7085	46.4947	54.551	NRD1	NA	Y	N
chr1	53694543	53694626	53699213	53699324	-	53692563	53692816	53701248	53701307	NM_002370	1.79e-06	9.85e-06	0.236|0.229	0.405|0.403	-0.172	45.0587	84.2535	48.0951	31.8152	56.7633	24.1721	MAGOH	NA	Y	N
chr1	53741302	53741425	53746258	53746387	-	53736898	53737018	53755238	53755361	NM_004631	1.62e-06	8.99e-06	0.382|0.388	0.769|0.719	-0.359	24.7482	23.6533	1.52709	7.40757	8.8405	2.24196	LRP8	NA	N	N
chr1	53742363	53742750	53746258	53746387	-	53741302	53741425	53755238	53755361	NM_004631	3.55e-06	1.89e-05	0.904|0.948	0.711|0.743	0.199	24.7482	23.6533	1.52709	7.40757	8.8405	2.24196	LRP8	NA	N	N
chr1	54254805	54254869	54258901	54258952	-	54252830	54252931	54262361	54262477	NR_033142	3.52e-08	2.49e-07	0.72|0.712	0.389|0.473	0.285	36.7425	25.9064	11.8487	5.05781	12.3071	10.1995	NDC1	NA	Y	Y
chr1	54266365	54266521	54269600	54269682	-	54262571	54262817	54272097	54272190	NR_033142	1.22e-12	1.41e-11	0.295|0.307	0.538|0.561	-0.249	36.7425	25.9064	11.8487	5.05781	12.3071	10.1995	NDC1	NA	Y	Y
chr1	54269600	54269682	54272097	54272190	-	54266365	54266521	54273328	54273464	NR_033142	1.64e-10	1.52e-09	0.457|0.452	0.706|0.679	-0.238	36.7425	25.9064	11.8487	5.05781	12.3071	10.1995	NDC1	NA	Y	Y
chr1	54273328	54273464	54275367	54275419	-	54272097	54272190	54284643	54284752	NR_033142	1.37e-08	1.03e-07	0.229|0.177	0.41|0.399	-0.201	36.7425	25.9064	11.8487	5.05781	12.3071	10.1995	NDC1	NA	Y	Y
chr1	54348785	54348949	54354579	54354659	-	54344314	54344395	54355385	54355487	NR_036640	1.34e-14	1.86e-13	0.292|0.271	0.558|0.547	-0.271	24.593	17.8027	19.3412	27.1237	16.597	15.3137	YIPF1	NA	Y	N
chr1	54511364	54511459	54512939	54513045	-	54509045	54509198	54519028	54519246	NM_001305051	0	0	0.176|0.152	0.042|0.043	0.121	20.2816	15.2915	23.399	42.7723	13.2921	53.4479	TMEM59	NA	Y	N
chr1	54675618	54675804	54678173	54678331	+	54670967	54671083	54681813	54682017	NM_016491	4.16e-05	0.000182728	0.738|0.739	0.645|0.546	0.143	61.9941	90.116	51.1146	65.8628	38.3737	43.9048	MRPL37	NA	Y	N
chr1	59787207	59787422	59811918	59812070	+	59762624	59762822	59844420	59844509	NM_001113411	0.00574484	0.0161536	0.226|0.0	0.446|0.438	-0.329	4.69612	3.81978	8.76748	5.69136	8.9069	2.46518	FGGY	NA	N	N
chr1	62908829	62908990	62910408	62911100	+	62907865	62907970	62913011	62913182	NM_001017416	0.000542594	0.00191493	0.372|0.385	0.527|0.543	-0.157	18.2015	35.7845	16.3165	9.7558	26.5547	8.36641	USP1	NA	Y	Y
chr1	63862183	63862268	63867924	63868014	+	63836441	63836730	63870123	63870212	NM_013339	0.00484983	0.0139081	0.301|0.289	0.446|0.409	-0.133	10.7733	4.5529	2.95882	2.23244	3.39804	2.96683	ALG6	NA	N	N
chr1	63944434	63944504	63955753	63955889	-	63920560	63920639	63974198	63974241	NR_045147	5.55e-15	8.01e-14	0.638|0.685	0.149|0.027	0.574	37.7886	45.9804	32.2397	20.3173	59.3927	4.22018	ITGB3BP	CRF	N	N
chr1	63955753	63955889	63974198	63974241	-	63944434	63944504	63988799	63988944	NR_045147	0	0	0.06|0.083	0.646|0.84	-0.671	37.7886	45.9804	32.2397	20.3173	59.3927	4.22018	ITGB3BP	CRF	N	N
chr1	63955753	63955889	63974198	63974241	-	63920560	63920639	63988799	63988944	NR_045147	6.57e-05	0.000279445	0.747|0.553	0.92|1.0	-0.31	37.7886	45.9804	32.2397	20.3173	59.3927	4.22018	ITGB3BP	CRF	N	N
chr1	65047838	65047987	65068488	65068595	+	65016276	65016339	65095037	65095164	NM_001293274	0.000111058	0.000450931	0.262|0.304	0.571|0.8	-0.402	24.1494	36.803	0.731094	2.70088	8.08694	2.28865	CACHD1	NA	N	N
chr1	75202225	75202306	75217975	75218109	+	75198835	75199102	75229577	75232360	NM_001162916	1.61e-11	1.66e-10	0.117|0.112	0.362|0.278	-0.206	18.0309	16.6856	4.73142	6.25169	8.87866	6.93871	TYW3	NA	N	N
chr1	75204373	75204472	75217975	75218109	+	75202225	75202306	75229577	75232360	NR_027962	2.86e-13	3.53e-12	0.095|0.114	0.414|0.29	-0.247	18.0309	16.6856	4.73142	6.25169	8.87866	6.93871	TYW3	NA	N	N
chr1	75204373	75204472	75214434	75214506	+	75202225	75202306	75217975	75218109	NR_027962	6.6e-12	7.13e-11	0.156|0.166	0.435|0.363	-0.238	18.0309	16.6856	4.73142	6.25169	8.87866	6.93871	TYW3	NA	N	N
chr1	76211490	76211599	76215103	76215244	+	76205664	76205795	76216135	76216231	NM_000016	0.0112782	0.0293649	0.515|0.52	0.0|0.514	0.261	9.52911	21.0013	12.429	13.2887	18.9322	7.26427	ACADM	NA	N	N
chr1	76254843	76255041	76255636	76255742	+	76253181	76253289	76256969	76257022	NM_004582	0.000947828	0.00315303	0.775|0.813	0.645|0.703	0.12	26.3538	63.4795	20.2668	29.763	14.9031	19.1483	RABGGTB	NA	Y	N
chr1	78097534	78099090	78107068	78107131	-	78050201	78050340	78107206	78107340	NM_015534	0.00524685	0.0149136	0.242|0.32	0.445|0.414	-0.148	7.34912	11.1782	7.32372	11.2271	9.03596	8.08581	ZZZ3	TF	Y	N
chr1	78180298	78180468	78181426	78181553	-	78178884	78178966	78183551	78183732	NM_015017	5.45e-12	5.93e-11	0.312|0.303	0.528|0.58	-0.247	28.2736	37.0323	26.2691	34.904	28.9216	21.4947	USP33	NA	Y	N
chr1	78200031	78200101	78204949	78205102	-	78196302	78196416	78206561	78206624	NM_015017	0.00265488	0.00804775	0.55|0.555	0.453|0.316	0.168	28.2736	37.0323	26.2691	34.904	28.9216	21.4947	USP33	NA	Y	N
chr1	87333735	87333785	87346344	87346408	-	87328127	87329288	87368963	87369131	NM_004261	0	0	0.157|0.165	0.44|0.377	-0.247	79.458	91.0065	88.6372	148.992	60.6194	77.0513	42262	NA	N	N
chr1	95367676	95367814	95368677	95368744	-	95367224	95367341	95368958	95369080	NM_001286056	1.52e-07	9.82e-07	0.348|0.344	0.512|0.477	-0.149	70.1733	159.862	146.548	196.842	275.601	167.24	CNN3	NA	N	Y
chr1	100203641	100203824	100206348	100206496	-	100195205	100195304	100207734	100207829	NM_001013660	9.1e-09	6.97e-08	0.959|0.957	0.733|0.723	0.23	4.66268	2.42789	12.8081	5.68563	1.11255	3.483	FRRS1	NA	N	N
chr1	100464816	100464971	100472589	100472712	+	100459092	100459297	100476920	100477089	NM_001271684	6.55e-09	5.12e-08	0.655|0.695	0.394|0.263	0.347	3.95466	3.68339	3.50225	3.79551	3.3588	3.70157	SLC35A3	NA	N	N
chr1	100515464	100515560	100524221	100524284	+	100503788	100503872	100525433	100525561	NM_033055	0.0150236	0.0378617	0.44|0.447	0.387|0.273	0.113	42.0888	38.7252	38.3829	57.3132	42.1956	18.6089	HIAT1	NA	Y	N
chr1	100534028	100534142	100535169	100535241	+	100533532	100533751	100542720	100542833	NM_033055	0	0	0.912|0.924	0.58|0.506	0.375	42.0888	38.7252	38.3829	57.3132	42.1956	18.6089	HIAT1	NA	Y	N
chr1	100750783	100750878	100752654	100752759	+	100742813	100742872	100756958	100758326	NM_003729	0.000964509	0.0032025	0.258|0.201	0.362|0.305	-0.104	9.47618	20.6147	17.8231	29.593	8.30875	13.7291	RTCA	NA	Y	N
chr1	101458192	101458296	101460665	101460705	-	101455180	101456187	101467022	101467143	NM_015958	0.0104162	0.027342	0.581|0.574	0.446|0.471	0.119	16.7028	18.0688	8.91739	15.6492	24.4899	9.53954	DPH5	NA	Y	N
chr1	101460665	101460705	101467022	101467143	-	101458192	101458296	101479265	101479374	NM_015958	0.000493228	0.00175676	0.528|0.626	0.404|0.389	0.18	16.7028	18.0688	8.91739	15.6492	24.4899	9.53954	DPH5	NA	Y	N
chr1	101479265	101479374	101487196	101487321	-	101467022	101467143	101490864	101491022	NM_015958	1.07e-05	5.27e-05	0.368|0.37	0.552|0.542	-0.178	16.7028	18.0688	8.91739	15.6492	24.4899	9.53954	DPH5	NA	Y	N
chr1	101487196	101487321	101490864	101491022	-	101479265	101479374	101491238	101491362	NM_015958	2.98e-05	0.000134733	0.421|0.403	0.549|0.604	-0.164	16.7028	18.0688	8.91739	15.6492	24.4899	9.53954	DPH5	NA	Y	N
chr1	109608756	109608854	109617608	109617687	-	109606997	109607315	109618542	109618624	NM_005645	0	0	0.165|0.119	0.754|0.759	-0.614	6.91151	14.1163	24.011	26.5188	5.16035	23.5036	TAF13	NA	Y	N
chr1	110116358	110116401	110121825	110121983	+	110091185	110091460	110125058	110125187	NM_006496	0.00248042	0.00758068	0.483|0.489	0.407|0.335	0.115	11.3305	24.1478	25.7313	27.4535	15.653	27.8026	GNAI3	NA	N	N
chr1	110591733	110591860	110592081	110592182	+	110590393	110590491	110592964	110593031	NM_033088	6.74e-06	3.43e-05	0.737|0.772	0.568|0.576	0.182	11.6015	15.2823	13.9749	14.6514	14.8175	13.1697	STRIP1	NA	Y	N
chr1	111663137	111663315	111667363	111667503	-	111662498	111662581	111668848	111668916	NM_178454	0.000108564	0.000442073	0.264|0.252	0.374|0.442	-0.15	28.0738	14.55	53.3851	38.8113	26.6241	10.2437	DRAM2	NA	Y	N
chr1	111667363	111667503	111668848	111668916	-	111663137	111663315	111674045	111674190	NM_178454	0.000637127	0.00220669	0.466|0.434	0.56|0.638	-0.149	28.0738	14.55	53.3851	38.8113	26.6241	10.2437	DRAM2	NA	Y	N
chr1	111668848	111668916	111674045	111674190	-	111667363	111667503	111680144	111680208	NM_178454	0.000660228	0.00227555	0.595|0.563	0.454|0.399	0.152	28.0738	14.55	53.3851	38.8113	26.6241	10.2437	DRAM2	NA	Y	N
chr1	111992458	111992495	111996832	111996978	+	111991742	111992203	111998707	111998871	NM_001688	0	0	0.547|0.52	0.835|0.87	-0.319	35.1752	67.8747	55.0899	65.4201	39.7406	49.9178	ATP5F1	NA	Y	N
chr1	113140592	113140708	113143415	113143470	-	113134146	113134225	113153462	113153625	NM_138728	0.00958915	0.0254642	0.768|0.787	0.668|0.588	0.15	3.61013	2.53252	2.25146	4.50543	2.67996	3.4912	ST7L	NA	N	N
chr1	113459799	113460666	113464611	113464755	-	113454469	113456787	113471713	113471974	NM_001166496	0	0	0.18|0.161	0.481|0.414	-0.277	311.165	138.969	96.0959	28.4091	45.1512	20.755	SLC16A1	NA	N	Y
chr1	115005725	115005858	115006891	115007010	-	114976238	114976355	115053171	115053781	NM_015906	7.68e-06	3.86e-05	0.262|0.267	0.671|0.469	-0.306	10.3593	12.4708	30.7612	8.08562	13.433	5.98511	TRIM33	NA	N	N
chr1	115256420	115256599	115258670	115258798	-	115252189	115252349	115259278	115259515	NM_002524	2.55e-12	2.86e-11	0.372|0.36	0.592|0.594	-0.227	NA	NA	NA	NA	NA	NA	NRAS	NA	N	N
chr1	115282312	115282511	115292441	115292828	-	115280583	115280693	115300545	115300671	NM_001007553	0	0	0.089|0.084	0.685|0.699	-0.605	NA	NA	NA	NA	NA	NA	CSDE1	TF	N	N
chr1	115603084	115603159	115615525	115615628	-	115601503	115601602	115631984	115632121	NM_001308316	0.00595528	0.0166526	0.235|0.203	0.497|0.379	-0.219	5.55108	2.68607	11.5879	0.00791918	11.7276	1.09343	TSPAN2	NA	N	Y
chr1	117626639	117626790	117629038	117629144	+	117624449	117624569	117631422	117631604	NM_003594	0.00762421	0.020729	0.552|0.61	0.444|0.35	0.184	11.3806	16.2159	5.37025	2.19152	3.85077	3.90483	TTF2	NA	N	N
chr1	120284389	120284520	120285429	120285667	+	120283008	120283141	120286508	120286849	NM_006623	5.03e-08	3.46e-07	0.676|0.655	0.488|0.538	0.152	171.67	198.285	95.9702	87.1386	107.175	140.862	PHGDH	NA	N	N
chr1	145682022	145682094	145683574	145683647	+	145663158	145663367	145684584	145684678	NM_014455	0.0169167	0.0421665	0.619|0.606	0.491|0.506	0.114	NA	NA	NA	NA	NA	NA	RNF115	NA	Y	N
chr1	146639345	146639512	146643567	146643746	-	146638424	146638518	146644007	146644168	NM_005399	0.00155888	0.0049438	0.397|0.413	0.633|0.571	-0.197	NA	NA	NA	NA	NA	NA	PRKAB2	NA	N	N
chr1	146724277	146724390	146731490	146731572	+	146714290	146714480	146736080	146736243	NM_024568	2.15e-08	1.57e-07	0.135|0.124	0.543|0.347	-0.316	NA	NA	NA	NA	NA	NA	CHD1L	CRF	Y	N
chr1	148338366	148338469	148344639	148344742	-	148337317	148337532	148346581	148346791	NM_001277444	0.0171234	0.0425767	0.474|0.696	0.799|0.807	-0.218	NA	NA	NA	NA	NA	NA	NBPF9	NA	N	N
chr1	148568735	148568877	148577357	148577512	+	148560846	148561115	148577614	148577824	NM_001170755	0.0179558	0.0445056	0.857|0.923	1.0|0.982	-0.101	NA	NA	NA	NA	NA	NA	NBPF15	NA	N	N
chr1	149577607	149577662	149670208	149670452	+	149576261	149576700	149672300	149672983	NR_111957	1.17e-07	7.65e-07	1.0|0.922	0.642|0.434	0.423	2.05483	4.35781	1.75872	1.53839	0.93038	0.704473	LOC103091866	NA	N	N
chr1	150202905	150203028	150204114	150204264	-	150201404	150201570	150208080	150208504	NM_001280559	0	0	0.2|0.189	0.613|0.629	-0.426	34.6492	74.2066	32.179	19.6698	61.1836	18.1884	ANP32E	NA	Y	N
chr1	150307405	150307712	150310635	150310802	+	150305449	150305670	150312873	150312953	NM_004698	0.0130956	0.0333835	0.793|0.709	0.686|0.614	0.101	21.474	27.7686	26.0277	20.8685	18.401	11.152	PRPF3	NA	Y	N
chr1	150318493	150318612	150318883	150318967	+	150316909	150317023	150321632	150321694	NM_004698	5.92e-10	5.15e-09	0.873|0.903	0.639|0.682	0.227	21.474	27.7686	26.0277	20.8685	18.401	11.152	PRPF3	NA	Y	N
chr1	150432535	150432793	150437002	150437203	+	150429763	150430046	150443036	150449041	NM_015203	1.42e-06	7.96e-06	0.266|0.34	0.505|0.488	-0.193	7.36673	8.64172	9.6292	7.7158	9.31984	7.0486	RPRD2	NA	N	N
chr1	150790395	150790506	150795669	150795821	-	150789836	150789909	150799018	150799093	NM_001668	0.000434693	0.00157098	0.53|0.53	0.354|0.397	0.155	6.55414	9.39158	12.4068	14.3388	9.70208	14.1074	ARNT	TF	Y	Y
chr1	150939549	150939678	150939867	150939960	-	150939231	150939338	150940139	150940190	NM_181746	0	0	0.057|0.057	0.244|0.243	-0.186	118.381	110.635	40.7167	121.895	65.8802	81.9294	CERS2	NA	Y	N
chr1	151027491	151027602	151028152	151028469	-	151026706	151026797	151031954	151032125	NM_020239	5.5e-06	2.84e-05	0.349|0.384	0.496|0.561	-0.162	23.5592	39.8731	79.4295	44.9842	22.8779	24.6737	CDC42SE1	NA	N	N
chr1	151139801	151139890	151140669	151140814	+	151139596	151139694	151141461	151142773	NR_037937	3.03e-09	2.45e-08	0.462|0.403	0.664|0.627	-0.213	8.95636	13.2331	13.5666	15.7695	7.9123	7.34612	SCNM1	NA	Y	N
chr1	151212430	151212515	151214598	151214745	+	151211605	151211654	151214913	151215043	NM_003557	7.66e-05	0.00032113	0.134|0.12	0.298|0.286	-0.165	14.759	27.8681	33.0163	21.4454	22.8394	22.4475	PIP5K1A	NA	Y	N
chr1	151234636	151234777	151236389	151236504	+	151227196	151227284	151237307	151237394	NM_002810	2.59e-07	1.62e-06	0.673|0.625	0.834|0.797	-0.166	92.3966	136.948	126.132	123.84	82.6757	62.3939	PSMD4	NA	Y	N
chr1	151258750	151260882	151261570	151261747	+	151254787	151254871	151261853	151262016	NM_020832	2.05e-07	1.3e-06	0.186|0.198	0.365|0.422	-0.201	9.95637	10.0949	8.3156	6.52782	8.34214	8.24173	ZNF687	TF	Y	N
chr1	151261003	151261182	151261570	151261747	+	151258750	151260882	151261853	151262016	NM_020832	0.002589	0.00788863	0.408|0.452	0.551|0.564	-0.128	9.95637	10.0949	8.3156	6.52782	8.34214	8.24173	ZNF687	TF	Y	N
chr1	151280049	151280277	151288048	151288985	-	151278611	151278839	151298647	151298849	NM_002651	0.00144262	0.00461442	0.133|0.184	0.298|0.269	-0.125	5.404	9.2389	17.7634	22.6122	9.15262	22.5494	PI4KB	NA	Y	N
chr1	151297220	151297393	151298647	151298849	-	151288048	151288985	151299746	151300133	NM_001198773	0.00148289	0.00472186	0.63|0.675	0.792|0.846	-0.166	5.404	9.2389	17.7634	22.6122	9.15262	22.5494	PI4KB	NA	Y	N
chr1	151373239	151373321	151373714	151373831	+	151372917	151373064	151374017	151374106	NM_002796	0.000102735	0.000420273	0.338|0.354	0.469|0.442	-0.11	232.227	321.729	254.249	280.922	169.957	178.592	PSMB4	NA	Y	N
chr1	153609047	153609129	153610770	153610924	+	153606457	153606819	153614718	153614905	NM_001206612	8.75e-11	8.31e-10	0.729|0.777	0.576|0.517	0.207	39.5033	57.3623	44.2561	25.0147	40.8739	31.0663	CHTOP	NA	Y	N
chr1	153609047	153609129	153610770	153610924	+	153606457	153606819	153614721	153614905	NM_015607	3.25e-08	2.32e-07	0.776|0.796	0.644|0.573	0.177	39.5033	57.3623	44.2561	25.0147	40.8739	31.0663	CHTOP	NA	Y	N
chr1	153923735	153924142	153924493	153924738	-	153921590	153921860	153924872	153924922	NM_181715	0.00917623	0.024478	0.418|0.382	0.524|0.495	-0.11	8.98732	7.60501	18.2859	17.3372	7.29951	10.2933	CRTC2	NA	Y	N
chr1	153949168	153949251	153949451	153949489	-	153948301	153948381	153949645	153950451	NM_006694	4.65e-05	0.000202294	0.714|0.68	0.597|0.541	0.128	46.0273	56.3659	46.9818	91.4191	26.4794	57.0542	JTB	NA	Y	N
chr1	154186368	154186422	154186932	154187050	-	154184933	154185100	154192817	154193273	NM_001297721	9.31e-06	4.63e-05	0.353|0.352	0.246|0.203	0.128	52.2018	54.9969	54.17	103.031	79.1415	76.0649	C1orf43	NA	Y	N
chr1	154186932	154187050	154192311	154192413	-	154179176	154180124	154192817	154193273	NM_001098616	2.65e-09	2.16e-08	0.452|0.532	0.688|0.747	-0.226	52.2018	54.9969	54.17	103.031	79.1415	76.0649	C1orf43	NA	Y	N
chr1	154186932	154187050	154192311	154192413	-	154184933	154185100	154192817	154193273	NM_001098616	4.5e-08	3.13e-07	0.357|0.439	0.577|0.645	-0.213	52.2018	54.9969	54.17	103.031	79.1415	76.0649	C1orf43	NA	Y	N
chr1	154186932	154187050	154192311	154192413	-	154186368	154186422	154192817	154193273	NM_001098616	2.83e-05	0.000129333	0.28|0.326	0.429|0.446	-0.134	52.2018	54.9969	54.17	103.031	79.1415	76.0649	C1orf43	NA	Y	N
chr1	154186932	154187050	154192311	154192413	-	154179176	154180124	154192894	154193273	NM_001297718	0.0123656	0.0317055	0.222|0.542	1.0|0.778	-0.507	52.2018	54.9969	54.17	103.031	79.1415	76.0649	C1orf43	NA	Y	N
chr1	154201090	154201201	154207066	154207235	+	154199757	154199835	154207671	154207767	NM_014847	3.69e-10	3.3e-09	0.596|0.585	0.399|0.387	0.198	60.5548	88.9924	62.4466	81.7587	51.2069	58.087	UBAP2L	NA	Y	N
chr1	154201090	154201201	154207066	154207268	+	154199757	154199835	154207671	154207767	NM_001287816	4.71e-07	2.84e-06	0.921|0.89	0.805|0.785	0.11	60.5548	88.9924	62.4466	81.7587	51.2069	58.087	UBAP2L	NA	Y	N
chr1	154523413	154523480	154523872	154523968	-	154521050	154522945	154524246	154524295	NM_017582	1.06e-06	6.06e-06	0.531|0.538	0.339|0.38	0.175	21.1962	34.7704	22.9617	37.7403	26.2507	24.477	UBE2Q1	NA	Y	N
chr1	155033238	155033308	155034720	155034845	+	155032680	155032819	155034935	155035252	NR_048578	9.67e-12	1.02e-10	0.549|0.586	0.302|0.299	0.267	12.7365	6.43936	8.45466	20.8054	11.4636	17.9998	ADAM15	NA	N	Y
chr1	155108774	155108872	155109303	155109427	+	155108287	155108467	155110036	155110198	NM_001287587	2.26e-10	2.06e-09	0.274|0.214	0.532|0.532	-0.288	25.9959	14.8854	22.6542	31.5968	20.0738	10.3259	SLC50A1	NA	N	N
chr1	155108774	155108852	155109303	155109427	+	155108287	155108467	155110036	155110198	NM_018845	1.58e-06	8.78e-06	0.496|0.431	0.702|0.655	-0.215	25.9959	14.8854	22.6542	31.5968	20.0738	10.3259	SLC50A1	NA	N	N
chr1	155108774	155108852	155109303	155109427	+	155108287	155108467	155110454	155110574	NM_001122839	0.000220277	0.000841243	0.895|0.857	0.972|1.0	-0.11	25.9959	14.8854	22.6542	31.5968	20.0738	10.3259	SLC50A1	NA	N	N
chr1	155109303	155109427	155110036	155110198	+	155108774	155108852	155110454	155110574	NM_018845	0.00101935	0.00335934	0.318|0.287	0.161|0.215	0.114	25.9959	14.8854	22.6542	31.5968	20.0738	10.3259	SLC50A1	NA	N	N
chr1	155223874	155223985	155224190	155224247	-	155223649	155223769	155224443	155225274	NM_006589	2.09e-05	9.75e-05	0.212|0.22	0.498|0.376	-0.221	21.8302	19.1071	25.1117	36.8517	29.1419	15.3293	FAM189B	NA	N	N
chr1	155230327	155230450	155231447	155231525	-	155230120	155230241	155231876	155232176	NM_005698	0	0	0.672|0.672	0.356|0.348	0.32	NA	NA	NA	NA	NA	NA	SCAMP3	NA	Y	N
chr1	155279833	155279996	155282045	155282186	+	155278704	155278867	155287731	155287812	NM_001135821	0	0	0.276|0.282	0.07|0.046	0.221	427.217	474.227	520.142	832.501	437.939	37.8816	FDPS	NA	Y	N
chr1	155279833	155279996	155282045	155282186	+	155278538	155278756	155287731	155287812	NM_002004	3.24e-12	3.6e-11	0.296|0.312	0.496|0.563	-0.225	427.217	474.227	520.142	832.501	437.939	37.8816	FDPS	NA	Y	N
chr1	155279854	155279996	155282045	155282186	+	155278538	155278756	155287731	155287812	NM_001135822	0	0	0.14|0.196	0.585|0.689	-0.469	427.217	474.227	520.142	832.501	437.939	37.8816	FDPS	NA	Y	N
chr1	155295106	155295281	155295357	155295463	+	155294892	155294969	155295654	155295701	NM_001105204	1.87e-09	1.55e-08	0.335|0.278	0.558|0.636	-0.29	16.7701	20.5168	25.6296	21.1923	13.6202	13.2682	RUSC1	NA	N	Y
chr1	155640110	155640255	155642350	155642522	-	155638417	155638568	155644800	155644887	NM_001198902	0	0	0.185|0.098	0.75|0.701	-0.584	14.0499	23.1945	72.5236	24.2117	27.033	15.7303	YY1AP1	NA	Y	N
chr1	155642350	155642522	155644800	155644887	-	155640110	155640255	155646338	155646537	NM_001198902	0.000341716	0.00126272	0.773|0.849	1.0|0.963	-0.171	14.0499	23.1945	72.5236	24.2117	27.033	15.7303	YY1AP1	NA	Y	N
chr1	155649199	155649303	155657861	155657992	-	155646338	155646537	155658449	155658568	NM_001198900	0.000187801	0.000729433	0.23|0.255	0.417|0.363	-0.148	14.0499	23.1945	72.5236	24.2117	27.033	15.7303	YY1AP1	NA	Y	N
chr1	155650206	155650247	155657861	155657992	-	155649199	155649303	155658720	155658823	NM_139118	1.06e-07	6.96e-07	0.324|0.392	0.086|0.11	0.26	14.0499	23.1945	72.5236	24.2117	27.033	15.7303	YY1AP1	NA	Y	N
chr1	155679563	155679615	155691307	155691409	+	155658881	155658965	155695172	155695281	NM_001199849	9.3e-05	0.000383836	0.476|0.514	0.604|0.647	-0.13	29.1142	32.7246	47.1942	54.441	29.7376	30.1532	DAP3	NA	Y	N
chr1	155679563	155679615	155686796	155686919	+	155658881	155658965	155691307	155691409	NM_001199849	0.00069806	0.00239079	0.507|0.516	0.612|0.639	-0.114	29.1142	32.7246	47.1942	54.441	29.7376	30.1532	DAP3	NA	Y	N
chr1	155686796	155686919	155691307	155691409	+	155679563	155679615	155695172	155695281	NM_001199849	9.96e-13	1.17e-11	0.45|0.505	0.273|0.243	0.22	29.1142	32.7246	47.1942	54.441	29.7376	30.1532	DAP3	NA	Y	N
chr1	155691307	155691409	155697398	155697529	+	155686796	155686919	155698832	155698913	NM_001199849	0.000210924	0.000809898	0.427|0.458	0.574|0.556	-0.122	29.1142	32.7246	47.1942	54.441	29.7376	30.1532	DAP3	NA	Y	N
chr1	155746185	155746272	155747412	155747611	-	155744792	155744964	155753776	155753880	NM_032292	3.14e-05	0.000140828	0.247|0.279	0.431|0.414	-0.159	10.1698	10.0563	15.861	9.36691	7.24664	8.87827	GON4L	NA	N	N
chr1	156202110	156202216	156203418	156203519	+	156182778	156182967	156206078	156206274	NM_007221	0	0	0.627|0.638	0.281|0.257	0.364	52.0277	80.0912	46.7513	38.9295	63.491	25.5963	PMF1	coTF	Y	N
chr1	156220648	156220787	156221193	156221268	-	156219014	156220461	156222204	156222295	NM_015327	4.9e-05	0.000212179	0.412|0.391	0.564|0.538	-0.149	22.2876	34.7713	25.8641	20.326	16.738	25.3957	SMG5	NA	Y	N
chr1	160314511	160314616	160318788	160318912	+	160313062	160313271	160319338	160319460	NM_001290186	0	0	0.346|0.355	0.579|0.64	-0.259	48.5366	25.2054	49.4726	103.483	24.2669	51.8427	NCSTN	NA	Y	N
chr1	160326389	160326544	160326830	160327043	+	160326049	160326137	160327938	160328742	NM_001290186	3.03e-13	3.73e-12	0.218|0.222	0.414|0.391	-0.182	48.5366	25.2054	49.4726	103.483	24.2669	51.8427	NCSTN	NA	Y	N
chr1	161137160	161137276	161138782	161138973	+	161136889	161137024	161139449	161139510	NM_001122764	0.0127178	0.0325261	0.61|0.635	0.448|0.389	0.204	7.27207	3.6733	4.49149	4.97546	6.96893	3.69124	PPOX	NA	N	N
chr1	161142016	161142121	161143394	161143517	-	161141099	161141879	161143648	161143839	NM_001199873	1e-05	4.96e-05	0.39|0.352	0.555|0.533	-0.173	37.1263	36.1044	71.2261	36.5206	29.0515	11.045	B4GALT3	NA	Y	N
chr1	165865426	165865569	165875157	165875206	+	165860462	165860559	165876920	165880855	NM_012474	5.61e-05	0.000240288	0.444|0.52	0.333|0.329	0.151	14.9058	23.9478	12.5771	12.327	12.45	12.9861	UCK2	NA	Y	N
chr1	165872418	165872516	165875157	165875206	+	165865426	165865569	165876920	165880855	NM_012474	0.000726955	0.00247531	0.462|0.488	0.357|0.349	0.122	14.9058	23.9478	12.5771	12.327	12.45	12.9861	UCK2	NA	Y	N
chr1	167343344	167343533	167345265	167345392	+	167341153	167341273	167353093	167353188	NR_037163	2.01e-05	9.41e-05	0.279|0.268	0.481|0.56	-0.247	8.09014	8.27217	8.00306	1.95569	10.8122	1.94212	POU2F1	TF	N	N
chr1	167734819	167734986	167742472	167742605	+	167691186	167691479	167745300	167745403	NM_003953	7.42e-06	3.75e-05	0.378|0.367	0.628|0.503	-0.193	37.4639	42.3242	165.274	81.6568	33.3926	55.0812	MPZL1	NA	N	N
chr1	167921037	167921099	167935866	167935959	+	167905796	167906246	167944067	167944253	NM_001198956	0.000270075	0.00101648	0.549|0.52	0.724|0.741	-0.198	5.37851	6.86523	50.2609	39.9421	4.6391	30.8724	DCAF6	coTF	N	N
chr1	169292354	169292521	169293630	169293707	-	169279207	169279318	169336945	169337201	NM_197972	9.96e-13	1.17e-11	0.087|0.021	0.312|0.357	-0.281	9.00332	11.2799	5.99619	16.2245	15.4001	7.86202	NME7	NA	N	N
chr1	169292354	169292521	169293630	169293738	-	169279207	169279318	169336945	169337201	NR_104229	0.00673496	0.018554	0.735|0.68	0.635|0.53	0.125	9.00332	11.2799	5.99619	16.2245	15.4001	7.86202	NME7	NA	N	N
chr1	171537385	171537478	171540458	171540560	+	171535730	171535982	171544065	171544267	NM_015172	0.000502581	0.00178556	0.542|0.561	0.417|0.455	0.116	73.692	54.8893	94.7461	41.1874	33.2132	35.3055	PRRC2C	NA	N	N
chr1	173810003	173810111	173814366	173814429	+	173808504	173808684	173819464	173819617	NM_018122	7.59e-09	5.89e-08	0.813|0.8	0.534|0.588	0.246	13.2508	17.5257	9.35811	8.91891	7.37477	7.71775	DARS2	NA	Y	N
chr1	176118141	176118210	176132004	176132124	-	176104145	176104222	176132962	176133027	NM_001001740	9.47e-05	0.00039019	0.642|0.556	0.328|0.238	0.316	30.8677	45.406	53.7479	43.7302	39.1937	14.4751	RFWD2	NA	Y	N
chr1	176118141	176118210	176132004	176132124	-	176104145	176104222	176132950	176133027	NM_022457	0.000601095	0.0020973	0.826|0.843	0.692|0.625	0.176	30.8677	45.406	53.7479	43.7302	39.1937	14.4751	RFWD2	NA	Y	N
chr1	176132950	176133027	176145045	176145143	-	176118141	176118210	176153768	176153828	NM_022457	0.0124754	0.0319524	0.71|0.812	0.944|0.948	-0.185	30.8677	45.406	53.7479	43.7302	39.1937	14.4751	RFWD2	NA	Y	N
chr1	178871240	178871346	178875910	178876002	+	178866798	178866891	178885464	178890977	NM_152663	9.53e-05	0.000392065	0.354|0.34	0.505|0.476	-0.144	6.57824	8.01687	5.95288	4.14931	13.9108	18.4211	RALGPS2	NA	N	N
chr1	179052074	179052188	179054762	179055028	+	179051111	179051522	179057045	179057224	NM_022371	1.68e-12	1.9e-11	0.207|0.22	0.473|0.469	-0.257	10.3304	12.6003	5.85852	14.3911	8.21709	8.86444	TOR3A	NA	Y	N
chr1	179052074	179052188	179057045	179057224	+	179051111	179051522	179063227	179063352	NM_022371	4.45e-08	3.1e-07	0.259|0.312	0.652|0.524	-0.303	10.3304	12.6003	5.85852	14.3911	8.21709	8.86444	TOR3A	NA	Y	N
chr1	179834570	179834989	179846373	179846508	-	179821766	179821946	179846827	179846941	NM_001199260	0	0	0.144|0.243	0.673|0.668	-0.477	11.1559	11.4999	25.2997	21.7811	7.36541	28.806	TOR1AIP2	NA	Y	N
chr1	180151308	180151454	180153050	180153185	+	180147928	180148019	180155187	180155317	NM_002826	0	0	0.769|0.774	0.428|0.484	0.316	38.1726	18.2225	35.607	140.078	9.77327	885.208	QSOX1	NA	Y	N
chr1	180159567	180159715	180163347	180163527	+	180158686	180158809	180165396	180167169	NM_002826	1.37e-08	1.03e-07	0.288|0.284	0.458|0.404	-0.145	38.1726	18.2225	35.607	140.078	9.77327	885.208	QSOX1	NA	Y	N
chr1	201824910	201825062	201826223	201826322	+	201824251	201824310	201827574	201827681	NM_018085	2.77e-06	1.5e-05	0.544|0.498	0.239|0.363	0.22	37.0893	48.308	45.4855	59.9543	77.3587	65.9681	IPO9	NA	Y	N
chr1	201827982	201828122	201835860	201836087	+	201827574	201827681	201837775	201837924	NM_018085	0	0	0.248|0.217	0.495|0.531	-0.281	37.0893	48.308	45.4855	59.9543	77.3587	65.9681	IPO9	NA	Y	N
chr1	203832790	203832853	203834168	203834247	+	203831309	203831350	203839004	203840280	NM_001304464	0.0122136	0.0314185	0.235|0.147	0.605|1.0	-0.611	33.3331	66.8385	24.4502	24.9391	47.3624	8.39343	SNRPE	NA	N	N
chr1	204115769	204115892	204118830	204119090	-	204110442	204110585	204120722	204121310	NM_018208	0.00463556	0.0133805	0.364|0.226	0.424|0.505	-0.17	5.98601	5.81364	5.14608	3.89823	4.70591	9.83343	ETNK2	NA	N	Y
chr1	204192589	204192713	204197210	204197356	-	204187978	204191907	204197855	204197989	NM_014935	0.00909411	0.0242956	0.301|0.362	0.474|0.537	-0.174	2.49508	0.858647	16.8607	3.20101	0.285821	4.18827	PLEKHA6	NA	N	N
chr1	204501318	204501374	204506557	204506625	+	204495487	204495562	204507336	204507436	NM_001204171	0.000502543	0.00178556	0.072|0.121	0.263|0.349	-0.209	7.0667	5.11304	6.0088	4.07532	7.34117	5.62854	MDM4	NA	N	N
chr1	207941123	207941168	207943665	207943707	+	207940357	207940540	207956636	207956675	NM_002389	0	0	0.882|0.858	0.572|0.434	0.367	62.2734	30.634	47.0278	134.721	25.2243	37.4133	CD46	NA	Y	N
chr1	211469017	211469095	211477424	211477482	+	211462519	211462738	211486765	211489725	NM_001136224	8.21e-05	0.000342536	0.914|0.971	0.756|0.59	0.269	4.64102	5.94097	12.246	13.6491	6.8233	8.82795	RCOR3	TF	N	N
chr1	211956570	211956844	211960973	211961069	-	211952259	211952386	211966413	211966532	NM_014873	0.00190634	0.00595488	0.667|0.648	0.545|0.408	0.181	3.17809	2.64604	4.80603	13.2548	1.31593	12.6785	LPGAT1	NA	N	N
chr1	212119948	212120047	212125910	212126043	-	212118125	212118311	212139771	212139840	NM_015434	0.00904492	0.0241734	0.219|0.244	0.484|0.324	-0.173	4.8706	8.83558	4.18379	4.38082	5.52512	4.87719	INTS7	NA	N	N
chr1	212125910	212126043	212149923	212150061	-	212119948	212120047	212151613	212151853	NM_015434	5.45e-05	0.000234392	0.284|0.221	0.5|0.421	-0.208	4.8706	8.83558	4.18379	4.38082	5.52512	4.87719	INTS7	NA	N	N
chr1	212141854	212142049	212148507	212148714	-	212125910	212126043	212149923	212150061	NM_015434	0.00144648	0.00462258	0.966|0.709	1.0|1.0	-0.163	4.8706	8.83558	4.18379	4.38082	5.52512	4.87719	INTS7	NA	N	N
chr1	212141854	212142049	212148507	212148714	-	212141219	212141323	212149923	212150061	NM_015434	0.00490795	0.0140406	0.394|0.266	0.462|0.6	-0.201	4.8706	8.83558	4.18379	4.38082	5.52512	4.87719	INTS7	NA	N	N
chr1	212912875	212912943	212955713	212955768	-	212899494	212912028	212957704	212957835	NM_015471	4.74e-06	2.47e-05	0.419|0.445	0.604|0.699	-0.219	23.5276	31.3764	16.277	24.5785	19.5458	21.848	NSL1	NA	N	N
chr1	212977937	212977993	212981077	212981190	+	212977661	212977771	212985589	212985670	NM_001042552	0.000108489	0.000442022	0.554|0.538	0.778|0.793	-0.24	4.34178	4.64051	2.86947	4.52421	3.7526	3.14636	TATDN3	NA	N	N
chr1	212977937	212977993	212981077	212981190	+	212977661	212977771	212985592	212985670	NM_001042553	0.00209521	0.00648468	0.648|0.629	0.883|0.787	-0.196	4.34178	4.64051	2.86947	4.52421	3.7526	3.14636	TATDN3	NA	N	N
chr1	213037066	213037211	213046019	213046160	+	213031596	213032532	213056712	213056780	NM_014053	0.00598439	0.0167208	0.72|0.72	0.576|0.444	0.21	18.5246	14.1877	3.60441	2.72225	6.1299	1.35089	FLVCR1	NA	N	N
chr1	213251037	213251158	213277795	213277911	+	213244347	213244383	213290658	213290752	NM_012424	0.000216697	0.000828463	0.038|0.049	0.167|0.264	-0.172	5.64182	7.28706	5.13159	9.06561	4.49083	8.80172	RPS6KC1	NA	N	N
chr1	213290658	213290752	213302869	213303232	+	213277795	213277911	213341200	213341316	NM_012424	4.67e-08	3.24e-07	0.252|0.309	0.522|0.566	-0.264	5.64182	7.28706	5.13159	9.06561	4.49083	8.80172	RPS6KC1	NA	N	N
chr1	225597992	225598118	225599038	225599142	-	225594365	225594534	225600155	225600347	NM_194442	0	0	0.869|0.878	0.603|0.587	0.278	57.769	117.42	27.3862	21.2657	43.969	17.1228	LBR	NA	N	N
chr1	226109251	226109344	226109557	226109779	-	226108907	226109071	226109903	226110083	NM_013328	0.000810527	0.00273882	0.27|0.287	0.39|0.374	-0.104	65.7608	71.1463	18.7858	26.9859	31.1116	25.3413	PYCR2	NA	Y	N
chr1	228335106	228335245	228335315	228335400	+	228334542	228334639	228336071	228336157	NM_000858	0	0	0.84|0.823	0.564|0.479	0.31	86.7299	109.661	277.136	312.381	86.4961	114.923	GUK1	NA	Y	N
chr1	228335315	228335400	228336071	228336157	+	228335106	228335245	228336365	228336655	NM_000858	3.89e-15	5.72e-14	0.825|0.809	0.616|0.619	0.2	86.7299	109.661	277.136	312.381	86.4961	114.923	GUK1	NA	Y	N
chr1	228412159	228412435	228459625	228459922	+	228407024	228407300	228460972	228461248	NM_001271223	4.69e-06	2.45e-05	0.471|0.706	0.043|0.037	0.548	1.10695	1.24395	1.50854	1.4102	1.86254	5.38175	OBSCN	NA	N	N
chr1	228431996	228432272	228459625	228459922	+	228430883	228431159	228460972	228461248	NM_001271223	3.04e-05	0.000137009	0.733|0.923	0.436|0.422	0.399	1.10695	1.24395	1.50854	1.4102	1.86254	5.38175	OBSCN	NA	N	N
chr1	228434228	228434504	228459625	228459922	+	228433113	228433389	228460972	228461248	NM_001271223	7.05e-07	4.17e-06	0.8|0.923	0.395|0.386	0.471	1.10695	1.24395	1.50854	1.4102	1.86254	5.38175	OBSCN	NA	N	N
chr1	228434228	228434504	228459625	228459922	+	228412159	228412435	228460972	228461248	NM_001271223	0.000131867	0.000530545	0.467|0.714	0.077|0.037	0.534	1.10695	1.24395	1.50854	1.4102	1.86254	5.38175	OBSCN	NA	N	N
chr1	228437665	228437941	228459625	228459922	+	228433113	228433389	228460972	228461248	NM_001271223	0.0119534	0.0308501	0.222|0.6	0.08|0.0	0.371	1.10695	1.24395	1.50854	1.4102	1.86254	5.38175	OBSCN	NA	N	N
chr1	228476325	228476589	228481852	228482116	+	228475761	228476025	228482480	228482744	NM_001098623	0.00128094	0.00413659	0.484|0.522	0.8|0.759	-0.277	1.10695	1.24395	1.50854	1.4102	1.86254	5.38175	OBSCN	NA	N	N
chr1	228486154	228486418	228492823	228493087	+	228482480	228482744	228494072	228494339	NM_001271223	0.0105311	0.0276027	0.15|0.458	0.688|0.638	-0.359	1.10695	1.24395	1.50854	1.4102	1.86254	5.38175	OBSCN	NA	N	N
chr1	228486154	228486418	228487582	228487846	+	228482480	228482744	228491375	228491639	NM_001271223	0.0201561	0.0492172	0.231|0.55	0.649|0.889	-0.379	1.10695	1.24395	1.50854	1.4102	1.86254	5.38175	OBSCN	NA	N	N
chr1	229422232	229422313	229424475	229424590	+	229406808	229407117	229431594	229431657	NM_004578	0.00914509	0.0244042	0.373|0.316	0.547|0.413	-0.135	8.49878	12.8276	12.946	16.928	17.6502	18.5597	RAB4A	NA	Y	N
chr1	229424475	229424590	229431594	229431657	+	229422232	229422313	229433228	229433383	NM_004578	1.75e-13	2.2e-12	0.639|0.603	0.395|0.34	0.253	8.49878	12.8276	12.946	16.928	17.6502	18.5597	RAB4A	NA	Y	N
chr1	229677983	229678118	229683245	229683448	-	229676352	229676499	229684980	229685181	NM_012089	1.5e-07	9.73e-07	0.675|0.621	0.393|0.393	0.255	3.45316	5.3727	6.29394	8.35314	5.30608	4.39196	ABCB10	NA	Y	N
chr1	231124065	231124185	231125855	231126009	+	231114822	231115025	231131505	231131730	NM_022786	2.15e-05	0.0001001	0.35|0.389	0.598|0.566	-0.212	13.4075	13.3391	9.2371	16.211	14.0511	7.51747	ARV1	NA	Y	N
chr1	231665000	231665105	231672958	231673073	+	231664398	231664572	231678226	231678357	NR_028395	0.0103511	0.0272116	0.501|0.412	0.547|0.592	-0.113	10.5883	18.935	15.7607	24.2879	13.0721	18.5445	TSNAX-DISC1	NA	N	N
chr1	231672958	231673073	231678226	231678357	+	231665000	231665105	231696873	231697001	NR_028395	0.000529606	0.0018747	0.406|0.475	0.553|0.636	-0.154	10.5883	18.935	15.7607	24.2879	13.0721	18.5445	TSNAX-DISC1	NA	N	N
chr1	233362971	233363117	233372590	233372726	-	233353776	233353930	233386484	233386578	NM_014801	1.27e-05	6.15e-05	0.384|0.376	0.582|0.613	-0.217	14.6389	6.96695	1.51774	7.08404	3.72801	5.33553	PCNXL2	NA	N	N
chr1	235311718	235311762	235316020	235316080	-	235301405	235301489	235318195	235318427	NM_015014	7.37e-09	5.73e-08	0.356|0.34	0.696|0.6	-0.3	33.8669	51.4072	43.9573	36.0912	26.997	22.9665	RBM34	NA	Y	N
chr1	235621910	235622094	235634163	235634274	-	235618870	235618996	235643369	235643465	NM_152490	2.16e-06	1.18e-05	0.247|0.298	0.639|0.468	-0.281	10.6257	8.44732	10.225	9.9235	8.07585	9.86844	B3GALNT2	NA	N	N
chr1	235747039	235747148	235758699	235758811	-	235710984	235715537	235812961	235813293	NM_001098722	0.00608755	0.0169621	0.314|0.301	1.0|0.75	-0.568	12.0674	9.09096	0.819251	0.0326354	5.84071	0.0618427	GNG4	NA	N	N
chr1	236156944	236157172	236175220	236175343	-	236154185	236154358	236176710	236176860	NM_002508	6.8e-09	5.31e-08	0.465|0.571	0.283|0.295	0.229	55.3819	9.52376	18.1125	289.398	53.2557	72.6142	NID1	NA	N	N
chr1	236175220	236175343	236180447	236180573	-	236156944	236157172	236187369	236187513	NM_002508	0.000456523	0.00164232	0.321|0.31	0.42|0.427	-0.108	55.3819	9.52376	18.1125	289.398	53.2557	72.6142	NID1	NA	N	N
chr1	236176710	236176860	236180447	236180573	-	236175220	236175343	236187369	236187513	NM_002508	0	0	0.45|0.397	0.697|0.701	-0.275	55.3819	9.52376	18.1125	289.398	53.2557	72.6142	NID1	NA	N	N
chr1	236201403	236201553	236205209	236205592	-	236195700	236195952	236208756	236208983	NM_002508	5.77e-07	3.45e-06	0.608|0.632	0.407|0.489	0.172	55.3819	9.52376	18.1125	289.398	53.2557	72.6142	NID1	NA	N	N
chr1	236332005	236332055	236341713	236341936	+	236305831	236306336	236343178	236343328	NM_003272	0	0	0.16|0.168	0.551|0.614	-0.418	4.26816	1.31741	5.23348	16.2863	4.12499	10.3874	GPR137B	NA	N	N
chr1	236995265	236995378	236998846	236998987	+	236992488	236992568	237001713	237001899	NM_000254	3.94e-05	0.000173866	0.291|0.379	0.641|0.516	-0.244	5.95449	5.14476	7.70575	5.60881	3.9456	6.49967	MTR	NA	Y	N
chr1	242013710	242013888	242015593	242015713	+	242012413	242012518	242016659	242016783	NM_130398	0.0104848	0.0275118	0.299|0.207	0.08|0.063	0.181	8.67209	14.055	22.4168	1.33256	6.66587	2.64113	EXO1	NA	Y	N
chr1	242015593	242015713	242016659	242016783	+	242013710	242013888	242020646	242020784	NM_006027	0.0195708	0.0479535	0.454|0.36	0.3|0.176	0.169	NA	NA	NA	NA	NA	NA	EXO1	NA	Y	N
chr1	245165422	245165534	245180543	245180628	+	245133630	245133745	245222687	245222760	NM_001290327	2.03e-08	1.49e-07	0.12|0.111	0.442|0.472	-0.341	NA	NA	NA	NA	NA	NA	EFCAB2	NA	N	N
chr1	245180543	245180628	245222687	245222760	+	245133630	245133745	245245384	245245464	NM_032328	0.000405276	0.00147751	0.177|0.058	0.369|0.309	-0.221	4.00508	6.55025	7.17979	6.78994	4.46986	3.14353	EFCAB2	NA	N	N
chr1	245180543	245180628	245222687	245222760	+	245165422	245165534	245245384	245245464	NM_001290327	0.00677146	0.0186327	0.239|0.148	0.342|0.555	-0.255	NA	NA	NA	NA	NA	NA	EFCAB2	NA	N	N
chr10	5944982	5945138	5947999	5948595	+	5932165	5932309	5950887	5951018	NM_178150	5.76e-06	2.97e-05	0.252|0.28	0.463|0.452	-0.192	10.572	10.6872	19.6185	25.1103	12.0331	23.9346	FBXO18	NA	Y	N
chr10	6266111	6266176	6268154	6268328	+	6265920	6265983	6274857	6277507	NM_001145443	0.0112245	0.0292357	0.354|0.364	0.503|0.444	-0.115	6.07766	12.2804	27.2685	10.6293	6.09459	22.0566	PFKFB3	NA	N	Y
chr10	7838083	7838118	7839009	7839141	+	7830092	7830226	7840952	7841157	NM_001001973	0	0	0.095|0.123	0.75|0.744	-0.638	106.043	163.563	153.719	179.572	119.731	114.173	ATP5C1	NA	Y	N
chr10	11997230	11997506	11998318	11998522	-	11994064	11994248	12001169	12001355	NM_015542	2.14e-05	9.94e-05	0.431|0.404	0.675|0.642	-0.241	20.0674	27.7168	23.3505	14.3648	15.2919	7.48308	UPF2	NA	Y	N
chr10	12041904	12042008	12043674	12043824	-	12039670	12039756	12046528	12046726	NM_015542	0.0189031	0.0465433	0.309|0.347	0.408|0.553	-0.153	20.0674	27.7168	23.3505	14.3648	15.2919	7.48308	UPF2	NA	Y	N
chr10	12130984	12131254	12133511	12133683	+	12129533	12129728	12136071	12136270	NM_018706	0.000263151	0.000993706	0.76|0.692	0.585|0.548	0.159	16.2243	9.62988	11.4077	7.17623	10.9155	7.8058	DHTKD1	NA	N	N
chr10	12257738	12257834	12259359	12259466	+	12252288	12252321	12272946	12272995	NM_006023	0	0	0.607|0.588	0.197|0.226	0.386	101.773	177.409	65.6266	92.0712	70.2715	43.5881	CDC123	NA	Y	N
chr10	13378242	13378350	13380704	13380808	-	13375816	13375971	13386757	13387028	NM_001195604	1.11e-16	1.84e-15	0.376|0.42	0.029|0.053	0.357	208.071	245.064	18.8105	17.6732	25.609	15.0828	SEPHS1	NA	Y	N
chr10	13380704	13380808	13386757	13387028	-	13378242	13378350	13389999	13390298	NM_001195604	0.00894154	0.0239605	0.673|0.655	0.8|0.776	-0.124	208.071	245.064	18.8105	17.6732	25.609	15.0828	SEPHS1	NA	Y	N
chr10	15151700	15151838	15154794	15154962	-	15147770	15151214	15161341	15161512	NM_004808	8.4e-13	9.95e-12	0.868|0.869	0.623|0.549	0.282	3.00435	5.48366	2.54979	6.95357	8.5646	5.96642	NMT2	NA	N	N
chr10	15154794	15154962	15161341	15161512	-	15151700	15151838	15170348	15170457	NM_004808	0.000254732	0.000963971	0.706|0.693	0.507|0.486	0.203	3.00435	5.48366	2.54979	6.95357	8.5646	5.96642	NMT2	NA	N	N
chr10	15858833	15858914	15863654	15863725	-	15838098	15838171	15875628	15875708	NM_024948	0.000249701	0.000946452	0.252|0.297	0.511|0.519	-0.241	5.86014	13.1397	12.3241	21.4258	10.5575	11.1227	FAM188A	NA	N	N
chr10	16806388	16806509	16824032	16824083	-	16796869	16796988	16858971	16859083	NM_012425	3.44e-12	3.81e-11	0.239|0.246	0.446|0.435	-0.198	57.6784	93.8155	92.2539	154.265	30.5429	77.5369	RSU1	NA	N	N
chr10	17210839	17210916	17216549	17216659	-	17204164	17204236	17243569	17244070	NM_004412	1.25e-05	6.07e-05	0.957|0.903	0.658|0.62	0.291	3.94587	5.10373	1.09359	2.37712	5.58419	1.81539	TRDMT1	NA	N	N
chr10	17277844	17277888	17278292	17278378	+	17277167	17277388	17279228	17279592	NM_003380	3.39e-07	2.1e-06	0.201|0.211	0.329|0.316	-0.116	90.0404	185.178	284.744	0	383.516	2582.73	VIM	NA	Y	Y
chr10	17641288	17641410	17645928	17646046	-	17636203	17636382	17659081	17659373	NM_014241	3.36e-05	0.000149774	0.355|0.435	0.594|0.547	-0.175	18.8932	12.592	13.6479	28.0716	6.29587	20.2067	HACD1	NA	N	N
chr10	17702462	17702547	17730025	17730172	+	17686123	17686378	17735220	17735311	NM_003473	0	0	0.051|0.05	0.466|0.507	-0.436	14.8118	24.6049	23.0387	25.5576	18.2377	20.6194	STAM	NA	Y	N
chr10	25140316	25140393	25144246	25144293	-	25137535	25138820	25145841	25145924	NM_020200	0.0138499	0.0351923	0.184|0.242	0.317|0.604	-0.248	1.6331	1.38455	0.860969	0.805938	3.5282	0.759132	PRTFDC1	NA	N	N
chr10	27044583	27044670	27047990	27048167	-	27040526	27040712	27054146	27054247	NM_001012750	0	0	0.75|0.794	0.492|0.47	0.291	16.371	25.2184	60.8885	43.0224	18.5924	19.5313	ABI1	NA	Y	N
chr10	27044583	27044670	27047990	27048164	-	27040526	27040712	27054146	27054247	NM_001178119	0	0	0.634|0.681	0.311|0.268	0.368	16.371	25.2184	60.8885	43.0224	18.5924	19.5313	ABI1	NA	Y	N
chr10	29820930	29821101	29821457	29822387	-	29820182	29820217	29824917	29824998	NM_021738	9.08e-07	5.26e-06	0.846|0.82	0.528|0.474	0.332	7.30992	9.17879	15.3565	45.7296	14.1837	17.5221	SVIL	NA	N	N
chr10	29821457	29822387	29824917	29824998	-	29820182	29820217	29839525	29840192	NM_021738	0.000206026	0.000791952	0.598|0.751	0.9|0.895	-0.223	7.30992	9.17879	15.3565	45.7296	14.1837	17.5221	SVIL	NA	N	N
chr10	33200813	33201052	33208812	33209012	-	33200375	33200598	33209172	33209313	NM_002211	6.62e-09	5.18e-08	0.422|0.415	0.563|0.588	-0.157	263.849	121.479	372.573	645.83	78.8422	785.154	ITGB1	NA	Y	N
chr10	35468061	35468204	35477127	35477316	+	35437295	35437419	35495822	35495979	NM_181571	0.00760615	0.0206959	0.747|0.704	0.533|0.486	0.216	5.23021	15.2385	22.0355	12.7619	17.1019	9.03714	CREM	TF	N	N
chr10	45477968	45478111	45479469	45479561	+	45467220	45467296	45480260	45480418	NM_032023	0.00819746	0.0222108	0.311|0.25	0.409|0.466	-0.157	4.07307	2.8909	7.32916	25.2905	6.54052	6.8081	RASSF4	NA	N	N
chr10	49667726	49667934	49687630	49687807	-	49663044	49663177	49763507	49763595	NM_001256024	0.000107078	0.000436779	0.0|0.042	0.5|0.317	-0.387	3.30534	3.21574	0.128005	6.81823	3.17333	4.65739	ARHGAP22	NA	N	N
chr10	49667726	49667934	49687678	49687807	-	49663044	49663177	49763507	49763595	NM_021226	0.000878433	0.00294017	0.105|0.042	0.5|0.317	-0.335	3.30534	3.21574	0.128005	6.81823	3.17333	4.65739	ARHGAP22	NA	N	N
chr10	51584615	51585599	51586270	51586411	+	51582795	51582939	51589224	51590734	NM_005437	1.99e-13	2.5e-12	0.415|0.454	0.777|0.674	-0.291	20.4732	38.7794	121.919	75.9219	21.2272	57.7088	NCOA4	coTF	N	N
chr10	52193235	52193316	52220432	52220574	-	52103251	52104105	52226649	52226692	NM_147156	0.00532682	0.0151105	0.17|0.135	0.231|0.317	-0.121	4.8791	7.9188	7.16267	3.71399	2.08154	13.6169	SGMS1	NA	Y	N
chr10	64979637	64979743	65024410	65024524	-	64976966	64977091	65140077	65140242	NM_032776	0.000777849	0.00263474	0.425|0.457	0.641|0.614	-0.186	33.8509	19.7277	10.9659	8.83414	7.24062	6.75872	JMJD1C	CRF	N	N
chr10	69695909	69695992	69699344	69699411	-	69692353	69692537	69700695	69700862	NM_015601	1.74e-07	1.11e-06	0.375|0.386	0.638|0.569	-0.223	5.0254	6.51634	10.374	13.0888	7.12904	28.4047	HERC4	NA	Y	N
chr10	70497601	70497646	70500385	70500418	+	70496632	70496805	70502132	70502326	NM_018237	9.77e-09	7.47e-08	0.719|0.583	0.294|0.366	0.321	79.8728	100.498	41.0542	57.2835	58.1094	17.9695	CCAR1	NA	Y	N
chr10	70922161	70922268	70925797	70925866	+	70917802	70917967	70928244	70928387	NM_004896	2.64e-09	2.15e-08	0.548|0.478	0.272|0.318	0.218	14.8865	21.7639	30.2866	51.4944	24.9296	20.1173	VPS26A	NA	Y	N
chr10	71128992	71129092	71148952	71149052	+	71128291	71128387	71151880	71152064	NM_033496	0	0	0.915|0.895	0.52|0.462	0.414	64.9993	81.5841	82.1013	55.4957	15.4669	34.1807	HK1	NA	N	Y
chr10	71129196	71129380	71151880	71152064	+	71128992	71129092	71154705	71154861	NM_033496	1.72e-07	1.1e-06	0.668|0.658	0.531|0.464	0.165	64.9993	81.5841	82.1013	55.4957	15.4669	34.1807	HK1	NA	N	Y
chr10	73048714	73048747	73050671	73050866	+	73048324	73048489	73051188	73051578	NM_170744	2.87e-11	2.86e-10	0.099|0.185	0.44|0.554	-0.355	13.8078	5.93349	38.7172	33.4999	1.65467	6.15011	UNC5B	NA	N	Y
chr10	73581632	73581764	73585593	73585650	-	73579996	73580092	73587770	73587914	NM_002778	1.13e-10	1.07e-09	0.388|0.376	0.559|0.556	-0.176	272.598	114.275	338.793	438.281	146.444	255.765	PSAP	NA	Y	N
chr10	74912050	74912179	74914013	74914206	-	74908033	74908162	74916032	74916211	NM_001135752	0.00523414	0.0148834	0.679|0.692	0.507|0.612	0.126	15.9178	21.4133	17.9391	18.3565	7.68429	14.7061	ECD	NA	Y	N
chr10	75157938	75158143	75160560	75160615	-	75156921	75157032	75173769	75173841	NM_004034	4.1e-14	5.42e-13	0.008|0.066	0.261|0.336	-0.261	19.2503	28.171	24.5524	45.0021	16.3919	41.201	ANXA7	NA	Y	N
chr10	75510865	75511001	75519379	75519552	+	75506562	75506762	75519775	75520144	NM_004922	0	0	0.701|0.647	0.006|0.0	0.671	13.7706	19.9042	39.861	26.9778	16.5234	29.693	SEC24C	NA	Y	N
chr10	75607745	75607840	75608283	75608367	-	75606982	75607105	75608770	75608873	NM_172171	0.00108642	0.00356045	0.263|0.213	0.444|0.354	-0.161	12.7121	9.87122	15.8242	14.2393	20.0506	11.4091	CAMK2G	NA	N	N
chr10	76349039	76349075	76360136	76360251	+	76285013	76285184	76429940	76430027	NM_001123	0.000307785	0.00114875	0.643|0.629	0.444|0.482	0.173	0.00126486	0.00242644	0.00128746	0.0401136	0	0.0111898	ADK	NA	Y	N
chr10	76924402	76924498	76928298	76928416	+	76910271	76910864	76935823	76941881	NM_144660	0.00175485	0.00550356	0.423|0.475	0.619|0.548	-0.135	5.60942	4.47119	11.2875	9.19677	5.84471	9.80714	SAMD8	NA	Y	N
chr10	79580839	79581859	79584141	79584234	-	79579652	79579776	79588639	79588743	NM_004747	1.09e-08	8.27e-08	0.283|0.266	0.498|0.647	-0.298	14.6558	33.9877	44.5784	23.4593	16.3764	22.7803	DLG5	NA	N	N
chr10	81565794	81565878	81568514	81568588	-	81564240	81564283	81574368	81574472	NR_120613	0.00466724	0.0134554	0.325|0.355	0.097|0.241	0.171	5.22059	7.74975	7.03165	7.58333	6.95032	5.64753	NUTM2B-AS1	NA	N	N
chr10	81926645	81926740	81926981	81927069	-	81925839	81925953	81928724	81929114	NM_001157	0.000201568	0.000775657	0.424|0.384	0.527|0.527	-0.123	26.1913	38.9645	81.6684	131.375	7.38367	65.1702	ANXA11	NA	N	N
chr10	81926981	81927069	81928724	81929114	-	81926645	81926740	81930555	81930671	NM_001157	7.36e-05	0.000309898	0.564|0.518	0.428|0.397	0.128	26.1913	38.9645	81.6684	131.375	7.38367	65.1702	ANXA11	NA	N	N
chr10	82248972	82249070	82264483	82264534	+	82214037	82214127	82266983	82267130	NM_030927	0.00166523	0.00525046	0.347|0.372	0.549|0.537	-0.184	19.6452	16.4988	33.9079	24.8311	27.1043	9.77002	TSPAN14	NA	N	N
chr10	88220932	88221044	88227035	88227263	-	88220155	88220253	88230748	88230860	NM_015045	0.000881715	0.00294697	0.661|0.635	0.546|0.432	0.159	12.3671	20.8154	20.8586	16.3834	16.0036	12.1215	WAPL	NA	Y	N
chr10	88598621	88598736	88635623	88635842	+	88516395	88516676	88649818	88649981	NM_004329	8.03e-07	4.7e-06	0.037|0.171	1.0|0.615	-0.704	20.8705	29.1847	12.2087	15.1084	9.38524	8.72415	BMPR1A	NA	N	N
chr10	88856690	88856746	88911106	88912636	+	88854952	88855005	88917804	88917912	NM_019054	0.00281848	0.00851809	0.11|0.197	0.33|0.734	-0.379	13.2508	17.6919	7.11177	11.7217	9.37058	6.09912	FAM35A	NA	Y	N
chr10	88911106	88912636	88917804	88917912	+	88856690	88856746	88930234	88930429	NM_019054	0.00265441	0.00804775	0.708|0.686	0.427|0.579	0.194	13.2508	17.6919	7.11177	11.7217	9.37058	6.09912	FAM35A	NA	Y	N
chr10	89272880	89272978	89280792	89280926	+	89268092	89268290	89311838	89313218	NM_001178118	0	0	0.146|0.167	0.51|0.471	-0.334	15.8331	9.68951	7.30073	19.7586	11.445	13.0576	MINPP1	NA	N	N
chr10	91465050	91465198	91468923	91469010	+	91461346	91461437	91469101	91469218	NM_016195	2.27e-05	0.000104873	0.435|0.401	0.637|0.798	-0.299	19.3128	25.184	12.7574	2.92863	16.48	3.32573	KIF20B	NA	N	N
chr10	96336418	96336562	96341082	96341279	+	96334310	96334493	96342719	96342816	NM_001289073	0.00017057	0.000669493	0.668|0.668	0.468|0.526	0.171	40.4004	31.8435	8.8355	2.57801	17.4707	4.51233	HELLS	CRF	N	N
chr10	96336418	96336466	96341082	96341279	+	96334310	96334493	96342719	96342816	NM_001289069	0.000179319	0.000700721	0.808|0.808	0.648|0.699	0.135	40.4004	31.8435	8.8355	2.57801	17.4707	4.51233	HELLS	CRF	N	N
chr10	97402748	97402963	97413046	97413162	-	97397043	97397193	97416353	97416567	NM_001017423	5.68e-05	0.000243299	0.664|0.7	0.528|0.592	0.122	79.5345	62.8794	44.2053	41.4145	30.5192	43.1788	ALDH18A1	NA	N	N
chr10	99211427	99211675	99211846	99212041	+	99205887	99206110	99212171	99212260	NM_001287803	0	0	0.066|0.084	0.379|0.395	-0.312	20.758	25.497	19.812	27.7208	11.4103	21.932	ZDHHC16	NA	Y	N
chr10	99221252	99221379	99221584	99221653	-	99220663	99220764	99221773	99221876	NM_001289405	0.00888472	0.0238353	0.41|0.371	0.518|0.464	-0.101	25.7923	27.3711	23.0592	19.9708	24.3294	15.3971	MMS19	coTF	Y	N
chr10	99240698	99240799	99243859	99243908	-	99238060	99238146	99258029	99258149	NM_001289405	0.0072548	0.0198468	0.255|0.29	0.408|0.397	-0.13	25.7923	27.3711	23.0592	19.9708	24.3294	15.3971	MMS19	coTF	Y	N
chr10	99410697	99410898	99416041	99416173	+	99400442	99400934	99416577	99416731	NM_018425	0	0	0.09|0.093	0.473|0.425	-0.357	8.19607	10.5548	11.4376	23.8127	9.71494	14.4499	PI4K2A	NA	Y	N
chr10	99508025	99508121	99509230	99509343	+	99498233	99498431	99510087	99510227	NM_001002261	0.00545556	0.0154385	0.14|0.191	0.073|0.0	0.129	NA	NA	NA	NA	NA	NA	ZFYVE27	NA	Y	Y
chr10	101923760	101923852	101927104	101927163	-	101915901	101915991	101933964	101934038	NM_006459	7.54e-13	8.98e-12	0.137|0.141	0.34|0.412	-0.237	22.6428	15.9558	18.8655	26.1227	16.9492	17.1489	ERLIN1	NA	N	N
chr10	102703782	102703885	102705086	102705263	+	102698351	102698493	102706795	102706893	NM_001136123	0.0197942	0.0484337	0.649|0.5	0.333|0.447	0.184	4.19707	6.6566	6.0635	11.7972	4.18239	8.83928	SLF2	NA	N	N
chr10	103190101	103190209	103221737	103221815	+	103113789	103113985	103239124	103239214	NM_033637	0.00161525	0.00510425	0.494|0.357	0.237|0.241	0.186	3.52346	5.51043	4.50266	5.87213	4.32534	6.65313	BTRC	NA	N	N
chr10	103221737	103221815	103239124	103239214	+	103113789	103113985	103281395	103281627	NM_003939	0.000376448	0.00138311	0.158|0.208	0.369|0.47	-0.236	3.52346	5.51043	4.50266	5.87213	4.32534	6.65313	BTRC	NA	N	N
chr10	103342519	103342648	103347002	103347163	-	103340004	103340173	103347960	103348027	NM_001308382	1.33e-12	1.53e-11	0.062|0.099	0.465|0.455	-0.38	8.46626	7.68438	8.50068	11.0122	9.0316	8.96266	POLL	NA	Y	N
chr10	103342519	103342648	103345618	103345913	-	103340004	103340173	103346878	103346957	NR_033406	0.0133784	0.0340924	0.116|0.022	0.174|0.176	-0.106	8.46626	7.68438	8.50068	11.0122	9.0316	8.96266	POLL	NA	Y	N
[truncated: 2,234 more rows]

## Sheet: SE.H1->ME
Chromosome	AS-exon-str	AS-exon-end	Upstream-exon-str	Upstream-exon-end	Strand	Downstream-exon-str	Downstream-exon-end	RefSeq-ID	p-value	FDR	PSI-H1(rep1|rep2)	PSI-IMR90(rep1|rep2)	ΔPSI	Exp-H1	Exp-ME	Exp-TBL	Exp-MSC	Exp-NPC	Exp-IMR90	Gene-symbol	TF	Housekeeping	Bivalent
[truncated: 484 more rows]

[truncated: 4 more sheets: SE.H1->TBL, SE.H1->MSC, SE.H1->NPC, SE.H1->IMR90]
