# Supplementary material for: Alternative splicing links histone modifications to stem cell fate decision
Source: Genome Biol. 2018 Sep 14;19:133. doi: 10.1186/s13059-018-1512-3 (PMC6138936; doi:10.1186/s13059-018-1512-3)
Supplement: Supplementary file 3 — Table S3. HM-associated AS exons based on k-means clustering. (XLSX 1088 kb) [file 13059_2018_1512_MOESM3_ESM.xlsx]

## Sheet: Title page
Table S3. HM-associated AS exons based on k-means clustering
This XLSX table provides the full lists of HM-associated AS exons (events). Based on k-means clustering, we obtained three clusters of HM-associated SE exons as well as 3 clusters of HM-associated MXE exons. The three HM-associated SE clusters include 180, 664, and 1,062 exons, and are negatively associated with H4K8ac (Figure S6), negatively associated with H3K36me3 (Figure 3D and Figure S6), an…
* The meaning of the headers that are same as Supplementary Table S1 please refer to Table S1, and the remaining header names are listed below.
	Header names	MXE/SE events
	PSI-Diff.cell(rep1|rep2)	the PSI of the differentiated cell types indicated in column 'Lineage'
	Lineage	the lineage, from which this HM-associated AS exon was identified
	H2AK5ac	the differential signal between the H1 and cell types indicated in column 'Lineage'
	H2BK120ac	the differential signal between the H1 and cell types indicated in column 'Lineage'
	H2BK5ac	the differential signal between the H1 and cell types indicated in column 'Lineage'
	H3K18ac	the differential signal between the H1 and cell types indicated in column 'Lineage'
	H3K23ac	the differential signal between the H1 and cell types indicated in column 'Lineage'
	H3K27ac	the differential signal between the H1 and cell types indicated in column 'Lineage'
	H3K27me3	the differential signal between the H1 and cell types indicated in column 'Lineage'
	H3K36me3	the differential signal between the H1 and cell types indicated in column 'Lineage'
	H3K4ac	the differential signal between the H1 and cell types indicated in column 'Lineage'
	H3K4me1	the differential signal between the H1 and cell types indicated in column 'Lineage'
	H3K4me2	the differential signal between the H1 and cell types indicated in column 'Lineage'
	H3K4me3	the differential signal between the H1 and cell types indicated in column 'Lineage'
	H3K79me1	the differential signal between the H1 and cell types indicated in column 'Lineage'
	H3K9ac	the differential signal between the H1 and cell types indicated in column 'Lineage'
	H3K9me3	the differential signal between the H1 and cell types indicated in column 'Lineage'
	H4K8ac	the differential signal between the H1 and cell types indicated in column 'Lineage'
	Cluster	the cluster NO, from which this AS exon was identified HM-assocaated

## Sheet: MXE.H3K27ac.positive(n=99)
Chromosome	5'-AS-exon-str	5'-AS-exon-end	3'-AS-exon-str	3'-AS-exon-end	Strand	Upstream-exon-str	Upstream-exon-end	Downstream-exon-str	Downstream-exon-end	RefSeq-ID	p-value	FDR	PSI-H1(rep1|rep2)	PSI-Diff.cell(rep1|rep2)	ΔPSI	Exp-H1	Exp-ME	Exp-TBL	Exp-MSC	Exp-NPC	Exp-IMR90	Gene-symbol	TF	Housekeeping	Bivalent	Lineages	H2AK5ac	H2BK120ac	H2BK5ac	H3K18ac	H3K23ac	H3K27ac	H3K27me3	H3K36me3	H3K4ac	H3K4me1	H3K4me2	H3K4me3	H3K79me1	H3K9ac	H3K9me3	H4K8ac	Cluster
chr3	186502352	186502485	186502750	186502890	+	186502220	186502266	186503671	186503840	NM_001967	0.00082832	0.0387089	0.523|0.462	0.567|0.625	-0.103	115.627	52.0156	94.2496	188.433	65.8755	93.6145	EIF4A2	NA	N	N	ME	0	0	-3.00529	0	0	-9.47287	0	-2.04784	0	0	5.69739	27.6751	-2.83808	3.67615	0	0	6
chr11	114314577	114314655	114316700	114316809	+	114311377	114311461	114318547	114318601	NM_015523	1.67e-10	1.15e-07	0.395|0.374	0.58|0.561	-0.186	122.458	195.838	224.849	30.3749	313.283	141.624	REXO2	NA	N	N	ME	-3.02975	0	-5.64119	-2.49256	-4.50902	-12.8397	0	-2.75539	0	-4.31181	17.3086	24.5213	3.92066	5.33455	0	0	6
chr17	19282208	19282445	19283920	19284999	+	19281773	19281855	19285093	19285779	NM_139034	4.91e-05	0.00470762	0.32|0.271	0.174|0.125	0.146	8.94043	23.0578	10.3359	8.09093	17.5869	10.488	MAPK7	NA	N	N	ME	-2.95381	-4.06695	0.66943	-0.66975	-3.21915	6.34007	0	0	-5.48117	3.49763	11.8964	19.8414	2.89476	-5.82844	0	3.82316	6
chr1	27677946	27678046	27679773	27679979	+	27676879	27676976	27680203	27680423	NM_032872	0.000275268	0.00786399	0.204|0.137	0.0|0.027	0.157	2.41263	0.841405	7.33887	2.09882	0.221435	0.0531789	SYTL1	NA	N	N	TBL	0	0	0	3.01654	0	7.66618	0	0	0	-9.26443	-0.440307	19.1829	0	5.4053	0	2.65616	6
chr15	74630911	74631109	74640240	74640396	-	74630102	74630444	74659657	74660081	NM_000781	1.81e-10	2.2e-08	0.0|0.0	0.485|0.508	-0.496	1.4171	2.20254	172.571	0.529992	0.0504979	0.121273	CYP11A1	NA	N	N	TBL	-3.26308	-7.85544	-5.19275	-5.40836	0	-6.04222	0	-4.77757	-3.7789	-5.06587	0	0	-5.88486	0	3.40851	-3.09065	6
chr17	42188096	42188168	42194861	42195072	-	42170942	42171202	42200871	42201014	NM_005474	0.00193612	0.0386722	0.687|0.606	0.525|0.457	0.156	8.96952	9.4293	19.1914	18.1932	14.7897	5.94643	HDAC5	CRF	N	N	TBL	-4.20762	0	-4.22257	-4.96226	0	7.09632	0	-3.82354	-3.7269	3.83072	21.5685	0	2.99136	-8.10826	0	3.29265	6
chr17	42188096	42188171	42194861	42195072	-	42170942	42171202	42200871	42201014	NM_001015053	0.00223442	0.0428884	0.697|0.617	0.539|0.468	0.153	8.96952	9.4293	19.1914	18.1932	14.7897	5.94643	HDAC5	CRF	N	N	TBL	-4.20762	0	-4.22257	-4.96226	0	7.09632	0	-3.82354	-3.7269	-4.00649	21.5685	0	2.99136	0	0	0.2626	6
chr1	2066700	2066786	2075648	2075780	+	2036154	2036334	2077465	2077547	NM_001033582	1.77e-14	3.83e-12	0.003|0.014	0.114|0.104	-0.101	14.35	13.3215	106.504	16.2061	0.445836	0.814872	PRKCZ	NA	N	N	TBL	-9.45663	-17.6484	-20.2516	-13.7711	0	-29.1159	0	0	-7.40314	-6.54655	-3.28073	0	-10.5532	0	0	-15.5204	6
chr19	50017138	50017390	50027763	50028033	+	50015535	50016007	50028713	50028830	NM_001136019	6.24e-07	3.79e-05	1.0|0.636	0.044|0.0	0.796	16.387	6.13417	15.003	8.65498	149.431	94.6979	FCGRT	NA	N	N	TBL	-3.86968	-6.64113	3.34632	-6.00427	0	18.2466	0	-2.8796	-4.39541	-4.02594	11.5672	12.1263	2.89476	3.1549	-3.65329	-1.53498	6
chr2	70008651	70008706	70015185	70015273	+	69969126	69969307	70031664	70031759	NM_001153	2.38e-05	0.000977777	0.192|0.076	0.03|0.021	0.109	38.9663	56.3202	36.8062	43.3627	45.7566	41.5437	ANXA4	NA	N	N	TBL	0	0	2.32143	2.64455	0	4.9232	0	0	0	6.49555	7.78796	0	0	0	0	0	6
chr2	121036193	121036354	121043449	121043658	+	121010413	121010556	121047155	121047333	NM_002881	0.00188805	0.0382312	0.232|0.219	0.085|0.163	0.102	8.10551	8.85089	44.785	26.502	44.4307	23.0441	RALB	NA	Y	Y	TBL	-2.34288	0	0	0.37104	0	4.74647	0	-2.4447	-3.46359	3.99733	5.11805	0	-2.6079	0	0	4.04188	6
chr3	184033550	184033644	184033919	184034006	+	184032951	184033333	184035108	184035285	NM_182917	0.000123736	0.00398842	0.367|0.367	0.482|0.475	-0.111	124.109	194.451	226.362	42.1344	111.936	112.268	EIF4G1	NA	Y	N	TBL	-7.39061	-10.9817	-9.91462	-10.0511	-7.64228	-8.77551	0	0	-13.9288	-3.51371	24.3744	30.2939	-8.34752	-11.6072	0	-1.82011	6
chr7	26242590	26242642	26245987	26246130	+	26240830	26241181	26248012	26248175	NM_007276	4.88e-14	1.02e-11	0.607|0.586	0.321|0.28	0.296	70.7075	94.1726	110.106	77.6025	76.8927	43.7047	CBX3	CRF	Y	N	TBL	0	0	0	0	0	13.5071	0	0	-5.67386	0	8.24933	18.1947	0	11.6401	0	0	6
chr8	22442833	22442912	22447108	22447254	+	22442529	22442675	22451245	22451810	NM_198042	0	0	0.175|0.2	0.879|0.866	-0.685	11.0513	9.43391	149.55	5.37292	52.8219	57.252	PDLIM2	NA	N	Y	TBL	-1.18243	-10.6859	-3.54622	-1.70697	0	-23.6852	0	-6.37421	-5.31177	-2.029	8.42852	0	-6.57205	0	0	1.2837	6
chr8	22442833	22442912	22446810	22446887	+	22442529	22442675	22447108	22447254	NM_198042	0	0	0.085|0.075	0.408|0.407	-0.327	11.0513	9.43391	149.55	5.37292	52.8219	57.252	PDLIM2	NA	N	Y	TBL	-1.18243	-10.6859	-3.54622	-1.70697	0	-23.6852	0	-6.37421	-5.31177	-2.029	8.42852	0	-6.57205	0	0	1.2837	6
chr8	22442833	22442912	22449063	22449181	+	22442529	22442675	22451245	22451810	NM_021630	0	0	0.129|0.095	0.399|0.434	-0.304	11.0513	9.43391	149.55	5.37292	52.8219	57.252	PDLIM2	NA	N	Y	TBL	-1.18243	-10.6859	-3.54622	-1.70697	0	-23.6852	7.53232	-6.37421	-5.31177	-2.029	8.42852	20.0383	-6.57205	2.4843	0	1.2837	6
chr13	111156193	111156340	111156494	111156611	+	111155729	111155828	111158761	111158953	NM_001846	0	0	0.325|0.271	0.576|0.573	-0.276	57.9026	16.3766	414.486	50.1572	0	595.037	COL4A2	NA	N	Y	MSC	0	-4.15537	0	-5.67376	0	-5.76676	0	-0.76121	-4.58466	-6.2037	0	0	0	0	0	-5.48776	6
chr17	40714629	40715340	40715978	40716193	+	40714091	40714237	40716463	40716595	NM_001042532	0.00233825	0.0434787	0.16|0.088	0.282|0.184	-0.109	31.2263	35.0429	40.0127	20.1297	28.2549	21.239	COASY	NA	Y	N	MSC	-2.69951	-6.46493	-4.28921	-7.18042	-2.76926	-6.79442	0	-2.55507	-10.2858	-5.45521	9.18761	14.8032	4.94389	6.47005	0	-12.0767	6
chr2	30371110	30371407	30378715	30378776	+	30369749	30369928	30379493	30379658	NM_001127401	0.000157694	0.00493196	0.73|0.753	0.532|0.344	0.304	7.90331	22.585	63.2952	23.2171	70.0768	33.247	YPEL5	NA	N	N	MSC	0	0	0	5.98304	0	5.56352	0	0	0	0	24.263	22.2465	0	3.36503	0	0	6
chr7	26242590	26242642	26245987	26246130	+	26240830	26241181	26248012	26248175	NM_007276	5.42e-06	0.000269513	0.607|0.586	0.394|0.194	0.302	70.7075	94.1726	110.106	77.6025	76.8927	43.7047	CBX3	CRF	Y	N	MSC	0	0	0	0	0	13.5071	0	0	0	0	0	0	0	0	0	0	6
chr11	847200	847300	850287	850367	+	844080	844186	862549	862741	NM_001025234	0	0	0.029|0.028	0.141|0.137	-0.111	37.0672	11.0327	11.6528	14.439	77.193	112.421	TSPAN4	NA	N	N	MSC	0	-5.76288	-3.03036	-2.67944	0	-5.58489	0	-2.2046	-6.59628	-6.87852	0	0	1.12746	0	0	-2.55445	6
chr16	68679538	68679653	68710287	68710373	+	68678150	68679327	68712036	68712180	NM_001793	3.51e-10	3.45e-08	0.535|0.568	0.272|0.145	0.343	142.016	52.0389	125.49	20.4054	7.7004	5.91142	CDH3	NA	N	N	NPC	-4.26562	-4.33389	-0.05085	-3.51894	-4.91086	14.2578	0	0	-2.50665	0	-11.5833	33.9738	0	5.47694	0	6.5853	6
chr17	3540400	3540610	3543481	3543561	+	3539761	3540125	3550737	3550816	NM_004937	1.07e-05	0.00037178	0.415|0.423	0.615|0.643	-0.21	4.9905	4.55308	3.75774	2.62968	9.67727	2.65135	CTNS	NA	N	N	NPC	0	0	-3.2687	0	0	-20.305	0	0	0	0	-3.49094	24.0228	-3.0936	6.95607	0	-2.74902	6
chr19	47729820	47730011	47731414	47731703	-	47724078	47725175	47735771	47736023	NM_001127240	4.44e-16	1.06e-13	0.22|0.194	0.008|0.03	0.188	5.08419	4.56291	9.81046	14.9366	6.98366	5.97634	BBC3	NA	N	N	NPC	-0.66485	2.35579	-0.19907	-0.77802	-7.74013	10.492	0	0	4.05966	-3.15061	12.2246	17.1679	-4.69918	-1.71574	0	6.12713	6
chr11	63673559	63673586	63675731	63675776	+	63672257	63672515	63676348	63678492	NM_001039469	0.000359643	0.00746454	0.293|0.218	0.118|0.075	0.159	14.7901	25.9907	35.7705	14.422	12.9705	10.094	MARK2	NA	N	N	NPC	0	0	0	0	0	5.2453	0	0	0	0	0	0	0	0	0	0	6
chr17	636337	636421	641085	641287	+	635846	636009	643744	643840	NM_024792	4.08e-07	2.49e-06	0.129|0.114	0.504|0.3	-0.281	15.6597	13.0652	18.394	14.6311	24.7034	8.55757	FAM57A	NA	N	N	IMR90	0	0	-3.03033	-0.57049	0	-10.0013	0	-1.55701	-3.88896	0	6.4089	-5.63172	-1.33042	-2.91221	0	-0.10438	6
chr17	7124242	7124377	7124856	7125001	+	7124084	7124149	7125270	7125400	NM_001270448	1.09e-14	1.52e-13	0.149|0.143	0.365|0.314	-0.194	32.9467	25.9596	105.998	44.3784	67.3466	46.9523	ACADVL	NA	Y	N	IMR90	-4.53971	0	0	0	0	-15.1258	0	-3.45627	-3.83155	0.74008	1.03018	-5.79778	-3.38143	-8.11434	0	-4.15237	6
chr17	41613793	41613847	41622342	41622390	-	41611226	41611353	41622641	41622735	NM_001261437	0.000880797	0.00294669	0.241|0.214	0.422|0.364	-0.166	52.5884	65.5728	24.0324	13.914	14.8755	5.67257	ETV4	TF	N	N	IMR90	-2.33793	-7.80095	-3.48791	0	0	-6.703	0	0	-5.24252	-2.50439	-3.31951	0	0	-3.21322	0	-5.95023	6
chr17	48264375	48264483	48264844	48264898	-	48264000	48264283	48265236	48265344	NM_000088	0	0	0.231|0.248	0.47|0.488	-0.239	72.4499	12.1152	493.634	12.3681	0	0	COL1A1	NA	N	N	IMR90	0	0	-4.71054	-8.39699	-3.31792	-4.41369	0	1.87351	-6.49417	-4.53581	0	0	-2.94454	-6.39937	0	-3.01232	6
chr18	9337190	9337350	9359969	9360069	+	9334764	9334918	9396277	9396544	NM_020648	1.39e-05	6.66e-05	0.31|0.395	0.519|0.541	-0.177	8.46198	14.7789	25.7399	25.2217	85.1146	122.41	TWSG1	NA	N	N	IMR90	0	0	-4.8518	-5.37482	-3.40666	-7.26572	0	0.61183	-5.66425	-3.22412	-6.88466	-2.93068	-1.38465	-3.12029	0	-3.50162	6
chr19	11305150	11305266	11306297	11306496	-	11303506	11304718	11308160	11308243	NM_001136191	1.89e-14	2.58e-13	0.198|0.139	0.39|0.425	-0.239	10.0492	11.7455	12.4064	5.65352	77.5558	60.1379	KANK2	NA	N	N	IMR90	-5.35188	-4.08295	-15.6438	-2.97312	0	-26.807	0	-3.34187	-5.20818	-8.71972	-20.6996	-19.7333	-2.464	-25.7057	0	-3.9951	6
chr19	36037427	36037487	36037573	36037710	+	36036789	36036859	36037846	36037931	NM_032635	3.42e-06	1.82e-05	0.2|0.214	0.314|0.386	-0.143	170.016	148.966	82.1526	68.9392	131.38	54.9997	TMEM147	NA	Y	N	IMR90	-5.5162	0	0	0	0	-16.8897	0	-4.00838	-3.43215	-0.94212	-4.42558	-3.95998	-6.26579	-3.81061	0	2.82227	6
chr19	36230610	36230989	36231280	36231465	-	36230150	36230527	36231924	36232124	NM_024660	0.00344659	0.0102241	0.418|0.321	0.0|0.167	0.286	NA	NA	NA	NA	NA	NA	IGFLR1	NA	N	N	IMR90	-3.54232	0	2.50974	0	0	5.32316	0	0	0	-2.06567	2.0028	-4.14427	0	2.19208	0	4.23341	6
chr19	49458804	49458856	49458943	49459090	+	49458116	49458219	49459454	49459590	NM_004324	1.78e-15	2.67e-14	0.029|0.043	0.135|0.174	-0.118	60.5312	54.4884	60.1665	33.3836	82.0379	100.387	BAX	NA	N	N	IMR90	-7.779	-10.227	-7.57455	-4.47226	-4.1606	-8.18742	0	-12.8975	-7.60174	0	-12.1506	10.4949	-4.43224	-3.75883	0	-7.88236	6
chr1	111992458	111992495	111996832	111996978	+	111991742	111992203	111998707	111998871	NM_001688	0	0	0.547|0.52	0.835|0.87	-0.319	35.1752	67.8747	55.0899	39.7406	65.4201	49.9178	ATP5F1	NA	Y	N	IMR90	-4.01503	0	-1.92108	-4.78555	-3.55975	-7.77398	0	0	-6.35254	0	10.4032	11.3095	-3.58134	-3.23735	0	-7.86936	6
chr2	74056531	74056637	74057971	74058186	+	74056113	74056197	74071939	74072015	NM_006463	2.14e-13	2.68e-12	0.015|0.018	0.124|0.197	-0.144	14.1101	20.1277	13.1461	13.0973	14.3113	17.4597	STAMBP	NA	Y	N	IMR90	-3.16183	0	-5.93607	-4.33471	-2.62736	-9.45603	0	0	-5.37987	0	-3.41862	28.7294	-1.97298	-0.05778	0	-5.44285	6
chr2	122287822	122287901	122363276	122363756	-	122286252	122286356	122406947	122407052	NM_001142273	1.81e-05	8.51e-05	0.76|0.747	0.507|0.614	0.193	8.59282	12.5221	11.1051	14.1265	11.8005	19.5242	CLASP1	NA	N	N	IMR90	0	0	3.22301	3.12967	0	11.9722	0	0	-5.54308	0	7.54933	17.2279	0	5.26008	0	1.6757	6
chr2	159992704	159992809	160005652	160005783	+	159954148	159954346	160006880	160007067	NM_033394	0.000324518	0.00120547	0.194|0.138	0.36|0.367	-0.197	1.30049	1.67779	12.156	0.573013	19.3492	13.1116	TANC1	NA	N	Y	IMR90	0	0	-8.2297	0	0	-15.2218	0	0	0	0	-9.30998	-6.06289	0	-11.8846	0	0	6
chr2	159992704	159992809	160005655	160005783	+	159954148	159954346	160006880	160007067	NM_001145909	0.000349522	0.00128955	0.194|0.14	0.362|0.367	-0.197	1.30049	1.67779	12.156	0.573013	19.3492	13.1116	TANC1	NA	N	Y	IMR90	0	0	-8.2297	0	0	-15.2218	0	0	0	0	-9.30998	-6.06289	0	-11.8846	0	0	6
chr1	146639345	146639512	146643567	146643746	-	146638424	146638518	146644007	146644168	NM_005399	0.00155888	0.0049438	0.397|0.413	0.633|0.571	-0.197	NA	NA	NA	NA	NA	NA	PRKAB2	NA	N	N	IMR90	-4.61951	-5.22713	-5.27749	-6.13074	-2.46319	-10.3285	0	2.69335	-5.75095	-6.16234	-5.97051	0	-2.88798	-2.96126	0	-4.4466	6
chr2	232028348	232028441	232029913	232030000	+	232026053	232026223	232030584	232030731	NR_034059	2.26e-07	1.43e-06	0.412|0.416	0.559|0.571	-0.151	130.266	183.148	135.806	74.6363	128.941	60.6928	PSMD1	NA	Y	N	IMR90	-2.92241	-15.5481	-5.31444	-7.77779	0	-25.4851	0	0	-9.6416	-2.73993	-4.02853	0	-4.44273	-3.07805	0	-6.79278	6
chr2	242501762	242501891	242509539	242509703	+	242498869	242499118	242511711	242513553	NM_032515	2.08e-07	1.32e-06	0.243|0.21	0.424|0.575	-0.273	16.8045	26.5352	39.6686	3.28368	16.6096	23.9082	BOK	NA	N	N	IMR90	-3.72395	-5.81992	-6.2931	-9.65682	0	-5.15681	0	-9.46313	-7.92878	-11.545	-4.22918	0	-7.88874	0	-2.91727	-6.90036	6
chr20	33114072	33114148	33122431	33122599	+	33104188	33104266	33128384	33128762	NM_014183	0	0	0.02|0.017	0.475|0.477	-0.457	130.86	168.036	201.626	217.585	332.852	178.354	DYNLRB1	NA	Y	N	IMR90	-5.85926	-6.33265	-8.6522	-10.9559	-4.19335	-17.7059	0	4.49476	-6.6872	-4.21768	-8.12159	-3.95875	3.76758	-7.64036	0	-6.05871	6
chr21	27369674	27369731	27372329	27372497	-	27354656	27354790	27394155	27394358	NM_000484	3.2e-07	1.99e-06	0.61|0.65	0.501|0.478	0.141	485.843	224.879	291.872	108.691	495.644	263.534	APP	NA	Y	Y	IMR90	3.72317	5.20954	3.63961	4.55463	0	17.5227	0	-5.61826	0	5.33032	0	0	-3.64423	0	0	0	6
chr22	21161649	21161746	21165254	21165320	-	21159261	21159453	21167645	21167794	NM_058004	0.000529259	0.00187441	0.303|0.262	0.438|0.441	-0.157	4.50624	5.1759	13.2	7.42464	16.4092	17.3813	PI4KA	NA	Y	N	IMR90	-7.48558	-10.974	-8.57164	-9.41783	-4.09166	-16.5783	0	1.84558	-8.65589	-5.91833	-4.5905	0	0	-5.22992	0	-7.72749	6
chr22	38072992	38073072	38074489	38074661	+	38071612	38071718	38075609	38075809	NM_002305	3.03e-09	2.45e-08	0.44|0.445	0.613|0.65	-0.189	27.5102	16.5578	5.92049	28.3814	4950.75	3349.18	LGALS1	NA	N	N	IMR90	-4.95893	0	-6.01684	-8.57837	-6.91506	-7.93604	0	-3.62471	-4.76979	0	10.066	-12.9487	0	-17.7524	0	-7.76229	6
chr22	50316881	50316965	50318007	50318103	+	50316259	50316355	50319064	50319205	NM_001135101	3.22e-13	3.93e-12	0.314|0.281	0.527|0.572	-0.252	32.0076	30.5283	63.0681	12.6151	67.1813	32.542	CRELD2	NA	N	N	IMR90	0	0	-8.95443	-6.94603	0	-14.2856	0	0	-4.11325	-10.6384	-7.33031	0	0	-7.66228	0	-5.5395	6
chr3	63898832	63898901	63938054	63938159	+	63898263	63898599	63965590	63965843	NM_001177387	0.00138398	0.00444092	0.306|0.274	0.575|0.47	-0.232	NA	NA	NA	NA	NA	NA	ATXN7	NA	Y	N	IMR90	-5.59483	0	-12.2953	0.37702	-3.06157	-21.4183	0	0	-3.98997	-4.63468	17.2891	-14.9495	-2.18265	-2.58636	0	0.77347	6
chr3	87017739	87018273	87027675	87027952	-	86987122	86996217	87039767	87040257	NM_016206	0.00517029	0.0147137	0.309|0.31	0.498|0.47	-0.174	2.12679	3.57359	14.1708	0.68807	6.08763	31.4815	VGLL3	NA	N	N	IMR90	-3.65125	0	-5.43944	-3.42131	0	-6.51255	0	-6.01675	0	-6.85126	-3.31951	0	-3.94597	-2.71887	0	-4.89701	6
chr3	110830876	110831218	110837502	110837799	+	110790605	110791024	110840967	110841085	NM_001243286	2.45e-11	2.47e-10	0.645|0.59	0.371|0.385	0.239	28.2324	12.1154	142.084	18.2226	30.5696	69.2317	PVRL3	NA	N	N	IMR90	0	0	-5.68005	0	-3.08923	4.77336	0	0	0	-3.27296	-2.94687	0	0	0	0	0	6
chr3	129210983	129211037	129214288	129214450	+	129207099	129207240	129218744	129218911	NM_052985	0.00731485	0.0199956	0.386|0.406	0.575|0.547	-0.165	4.73704	8.78187	15.613	9.61493	5.90071	5.82082	IFT122	NA	N	N	IMR90	-8.27653	-8.06684	-6.2976	-5.20292	-3.5869	-6.37885	0	3.83389	-7.39135	-6.04849	0	0	0	0	0	-6.49787	6
chr3	141105713	141105779	141122768	141122873	+	141100266	141100329	141161230	141168632	NM_001080412	0.00218616	0.0067455	0.034|0.0	0.206|0.215	-0.194	2.06711	6.62235	11.4377	2.13629	16.289	25.6877	ZBTB38	TF	N	N	IMR90	-2.54483	-6.39386	-5.13186	-6.51225	-5.31082	-12.1877	0	-3.89855	-8.42441	0.79429	-13.3252	-21.7614	-2.92238	-15.6627	0	-8.02148	6
chr3	160118609	160118753	160120463	160120655	+	160117091	160117537	160122115	160122292	NM_001002800	6.23e-10	5.42e-09	0.38|0.366	0.606|0.59	-0.225	66.0613	84.6278	60.4009	108.845	36.925	17.8533	SMC4	NA	Y	N	IMR90	0	0	-9.33342	0	0	-16.7002	0	8.34241	0	0	15.0576	6.06778	-4.44564	2.23116	0	5.70826	6
chr3	184033276	184033333	184033550	184033644	+	184032282	184032462	184033919	184034006	NM_001194946	0	0	0.275|0.266	0.534|0.617	-0.305	124.109	194.451	226.362	42.1344	111.936	112.268	EIF4G1	NA	Y	N	IMR90	-6.03072	-5.54874	-13.217	-2.74554	-2.96857	-19.3249	0	0.3259	-5.6773	0	17.2562	14.5672	0	-15.401	0	1.36165	6
chr3	184033276	184033333	184035108	184035285	+	184032282	184032462	184035504	184035604	NM_001194946	0	0	0.148|0.127	0.442|0.504	-0.335	124.109	194.451	226.362	42.1344	111.936	112.268	EIF4G1	NA	Y	N	IMR90	-6.03072	-5.54874	-13.217	-2.74554	-2.96857	-19.3249	0	0.3259	-5.6773	0	17.2562	14.5672	0	-15.401	0	1.36165	6
chr3	184033276	184033333	184033919	184034006	+	184032282	184032462	184035108	184035285	NM_198241	0	0	0.214|0.206	0.519|0.597	-0.348	124.109	194.451	226.362	42.1344	111.936	112.268	EIF4G1	NA	Y	N	IMR90	-6.03072	-5.54874	-13.217	-2.74554	-2.96857	-19.3249	0	0.3259	-5.6773	0	17.2562	14.5672	0	-15.401	0	1.36165	6
chr3	184033276	184033333	184033550	184033644	+	184032289	184032462	184033859	184034006	NM_001291157	3.29e-11	3.26e-10	0.747|0.781	0.903|0.917	-0.146	124.109	194.451	226.362	42.1344	111.936	112.268	EIF4G1	NA	Y	N	IMR90	-6.03072	-10.9817	-9.91462	-10.0511	-7.64228	-8.77551	0	0.3259	-13.9288	-3.51371	24.3744	30.2939	-8.34752	-11.6072	0	-1.82011	6
chr3	197678029	197678182	197680873	197681018	+	197677806	197677849	197682620	197682721	NM_000996	0	0	0.029|0.024	0.319|0.3	-0.283	2432.96	3036.56	2000.12	2648.22	2256.09	477.961	RPL35A	NA	Y	N	IMR90	-2.53229	0	0	0	0	-15.2256	0	-1.0922	0	4.92316	-2.6055	9.20933	3.54494	8.36923	0	0	6
chr1	155223874	155223985	155224190	155224247	-	155223649	155223769	155224443	155225274	NM_006589	2.09e-05	9.75e-05	0.212|0.22	0.498|0.376	-0.221	21.8302	19.1071	25.1117	29.1419	36.8517	15.3293	FAM189B	NA	N	N	IMR90	-6.61379	0	0	0	-4.34194	-10.2699	0	0	-5.47889	0.26256	20.6785	-11.5306	-4.61796	-9.2363	0	-3.36124	6
chr4	38870018	38870167	38879691	38880047	+	38869353	38869455	38893363	38893451	NM_138389	0.000306383	0.00114412	0.042|0.0	0.196|0.19	-0.172	5.28645	5.53215	38.1335	3.83528	121.287	85.3431	FAM114A1	NA	N	N	IMR90	-12.3973	-5.64812	-15.2506	-8.5034	-7.40392	-29.2928	3.79518	-6.84925	-13.0255	4.99662	-3.3128	-15.322	-3.77797	-34.3663	0	-7.89015	6
chr4	77908961	77909023	77916933	77917091	+	77870866	77871083	77917577	77917692	NM_001306147	0.000136119	0.000545788	0.0|0.0	0.343|0.454	-0.399	31.0296	62.2033	85.7933	75.4253	211.727	162.874	42258	NA	N	N	IMR90	-3.89067	-5.87679	-7.52237	-7.35093	-3.2287	-14.511	0	-0.1342	-6.23898	-2.69599	-8.31569	-4.64547	-5.2476	-11.2088	0	-5.89811	6
chr5	33448646	33448837	33453393	33453517	+	33445429	33445510	33455049	33455171	NM_001258437	8.76e-07	5.09e-06	0.625|0.597	0.464|0.459	0.149	92.4192	143.705	143.451	17.0843	109.1	70.1169	TARS	NA	Y	N	IMR90	4.88427	0	5.80381	4.38963	0	16.0004	0	6.3037	0	-4.70781	13.6738	0	-4.5893	0	0	0	6
chr5	172315701	172315763	172324004	172324077	+	172261222	172261436	172336669	172336764	NM_001031711	1.35e-06	7.6e-06	0.492|0.517	0.647|0.67	-0.154	52.6792	40.9847	41.4928	47.4985	129.741	96.8912	ERGIC1	NA	N	N	IMR90	-9.24957	-5.36602	-4.51762	-6.83905	0	-7.1428	0	3.75525	-5.20818	-4.70086	0	0	-3.05855	-5.39422	-4.42146	-4.69958	6
chr5	172324004	172324077	172336669	172336764	+	172315701	172315763	172341716	172341841	NM_001031711	1.11e-16	1.84e-15	0.067|0.07	0.211|0.215	-0.144	52.6792	40.9847	41.4928	47.4985	129.741	96.8912	ERGIC1	NA	N	N	IMR90	-5.83542	-6.04688	-5.73698	-6.62254	0	-8.67948	0	-5.24435	-8.22353	-4.75238	0	0	0	0	0	-6.11482	6
chr6	29911044	29911320	29911898	29912174	+	29910533	29910803	29912276	29912393	NM_002116	2.28e-05	0.000105344	0.752|0.725	0.634|0.621	0.111	NA	NA	NA	NA	NA	NA	HLA-A	NA	N	N	IMR90	-3.71792	0	-3.34548	2.56765	0	5.87765	0.32046	-6.45393	-3.36443	-3.78497	6.82188	36.4419	0.21911	9.30642	-4.37631	2.39903	6
chr6	33280993	33281254	33281470	33281641	-	33272765	33273164	33281781	33282164	NM_003190	2.68e-09	2.18e-08	0.293|0.231	0.439|0.439	-0.177	55.748	20.1224	84.5022	14.2711	277.139	42.8457	TAPBP	NA	Y	N	IMR90	-5.22688	-3.09011	-8.98432	-7.64081	-6.43949	-11.5879	0	0	-8.23248	0	-4.17463	-3.03373	-4.26491	-13.308	0	-6.79937	6
chr6	35387903	35388058	35389596	35389735	+	35378763	35378994	35391722	35391925	NM_006238	0.0102568	0.027034	0.405|0.316	0.44|0.538	-0.128	5.98228	7.17842	51.0276	8.58875	19.9648	32.2311	PPARD	TF	Y	N	IMR90	-8.2452	-13.1017	-9.45259	-4.64928	0	-22.2253	0	-6.41431	-10.5386	-6.61051	0	0	-4.09757	3.00776	0	-4.14386	6
chr1	179052074	179052188	179054762	179055028	+	179051111	179051522	179057045	179057224	NM_022371	1.68e-12	1.9e-11	0.207|0.22	0.473|0.469	-0.257	10.3304	12.6003	5.85852	8.21709	14.3911	8.86444	TOR3A	NA	Y	N	IMR90	-3.24556	0	-2.15933	3.22742	-1.87864	-12.8035	5.34507	0	-2.55193	1.78297	0.49969	-4.34072	-1.76332	-6.68561	0	1.89732	6
chr1	179052074	179052188	179057045	179057224	+	179051111	179051522	179063227	179063352	NM_022371	4.45e-08	3.1e-07	0.259|0.312	0.652|0.524	-0.303	10.3304	12.6003	5.85852	8.21709	14.3911	8.86444	TOR3A	NA	Y	N	IMR90	-3.24556	0	-2.15933	3.22742	-1.87864	-12.8035	5.34507	0	-2.55193	1.78297	0.49969	-4.34072	-1.76332	-6.68561	0	1.89732	6
chr7	56141866	56141911	56144526	56144582	+	56140689	56140804	56145794	56145879	NM_001146333	0.00103219	0.00339849	0.705|0.691	0.58|0.58	0.118	44.7235	21.4275	44.5948	29.1486	122.224	58.0988	SUMF2	NA	N	N	IMR90	0	0	0	0	0	4.51293	0	-3.88965	0	0.90486	0	0	0	4.34454	0	5.19671	6
chr7	94056319	94056373	94056499	94056607	+	94055734	94055842	94056938	94057197	NM_000089	5.51e-12	5.99e-11	0.25|0.229	0.438|0.424	-0.192	60.7936	57.6655	448.464	25.5616	0	0	COL1A2	NA	N	N	IMR90	-4.86458	-2.40894	-10.5456	-7.22832	0	-22.7641	0	-7.69139	-3.08592	-3.77401	0	0	-3.02238	-4.78445	0	-5.26568	6
chr7	100771673	100771945	100775155	100775350	+	100770369	100770525	100776975	100777174	NM_000602	0	0	0.188|0.222	0.435|0.501	-0.263	13.4691	40.3402	106.369	1.25133	471.954	162.417	SERPINE1	NA	N	N	IMR90	-5.15029	-4.11952	-5.64477	-5.79062	-3.40411	-8.64254	0	-6.63125	-3.7627	0.19291	-5.6394	-13.1204	-3.25687	-16.0551	0	-1.74125	6
chr7	134133748	134133871	134134471	134134549	-	134133138	134133245	134135537	134135654	NM_001628	1.6e-11	1.65e-10	0.279|0.231	0.462|0.419	-0.185	143.891	179.104	268.441	121.211	351.895	74.5295	AKR1B1	NA	N	N	IMR90	-5.00179	-10.0617	-8.78772	-7.35944	-3.38176	-9.48786	0	6.20367	-3.13548	-6.62453	-5.80092	0	-2.51865	-3.89408	0	3.1343	6
chr7	140158806	140159033	140159506	140159736	-	140155982	140156666	140171682	140171811	NM_001291663	0.000958274	0.00318329	0.32|0.32	0.146|0.248	0.123	25.9062	29.3064	33.396	31.3791	38.3683	26.6113	MKRN1	NA	N	N	IMR90	0	0	0	2.64455	0	5.33346	0	-4.70105	0	3.19786	0	0	0	0	0	0	6
chr8	42129600	42129723	42146151	42146246	+	42128819	42128987	42147673	42147791	NM_001556	0.000142266	0.00056818	0.321|0.5	0.663|0.714	-0.278	4.43968	4.53656	4.65572	4.3764	15.4131	10.2271	IKBKB	NA	N	N	IMR90	-7.5384	-8.25469	-8.81357	-7.80533	-3.80749	-7.54078	0	-10.8199	-7.15141	-5.41409	-4.87227	-17.5979	-4.12638	-17.5921	0	-8.67608	6
chr8	48352884	48353104	48508372	48508568	+	48320422	48320523	48511507	48511758	NM_001282916	7.88e-07	4.62e-06	0.155|0.183	0.316|0.336	-0.157	9.77029	9.59401	7.41367	12.9614	10.6697	13.9805	SPIDR	NA	N	N	IMR90	-3.40831	-2.59165	-6.06217	-5.76409	0	-6.51255	0	-1.40964	-3.5839	-8.46332	-3.46806	0	0	-5.17607	0	-4.52844	6
chr9	91934566	91934712	91940341	91940591	+	91933387	91933527	91940811	91940953	NM_024077	0.00934794	0.0248891	0.535|0.542	0.64|0.692	-0.127	23.5571	27.8023	14.9553	27.5283	10.5504	6.99014	SECISBP2	NA	Y	N	IMR90	0	-3.74956	-4.08196	0	-4.09131	-9.52378	0	4.55008	-2.66293	0	8.16847	7.98971	0	22.2632	0	-3.17794	6
chr9	116171889	116172008	116172334	116172420	-	116169518	116171263	116172507	116172688	NM_017443	0	0	0.165|0.177	0.442|0.521	-0.311	26.1521	43.0588	22.1264	27.3751	25.9586	21.6705	POLE3	NA	Y	N	IMR90	0	0	0	0	0	-19.6752	0	0	0	-0.56198	5.57356	7.35781	-1.66329	0.72176	0	-4.22183	6
chr1	19639222	19639383	19644093	19644335	+	19638739	19638852	19651126	19651256	NR_109848	1.39e-08	1.04e-07	0.126|0.146	0.354|0.356	-0.219	7.67689	5.7193	12.8356	6.08605	16.3008	8.35424	PQLC2	NA	Y	N	IMR90	-3.61352	0	-3.96519	-5.32482	-3.67388	-19.9312	2.43987	0	-2.81824	-6.25767	6.13405	-12.4824	0.26599	-6.32221	0	-2.69719	6
chr9	128246721	128246862	128268588	128268696	-	128230250	128230388	128305337	128305447	NM_001006617	6.97e-06	3.54e-05	0.205|0.193	0.297|0.326	-0.112	43.4627	49.6414	32.515	28.7979	54.2256	40.0594	MAPKAP1	NA	Y	N	IMR90	-7.45507	-4.06459	-4.53164	-4.97528	-2.6302	-8.44319	0	0	-4.88032	-5.04041	-2.53891	0	-2.73484	-3.15949	0	-7.43778	6
chr9	140507347	140507458	140507911	140507962	+	140500095	140500287	140508066	140508221	NM_152285	1.86e-05	8.73e-05	0.166|0.161	0.444|0.338	-0.228	0.321835	0.0319095	0.239087	0.687704	0.0205917	0.0943881	ARRDC1	NA	N	N	IMR90	-8.0656	-4.08702	0	0	0	-6.60235	0	0	-5.32586	-11.322	0	0	-0.09204	0	0	-4.49442	6
chr1	231665000	231665105	231672958	231673073	+	231664398	231664572	231678226	231678357	NR_028395	0.0103511	0.0272116	0.501|0.412	0.547|0.592	-0.113	10.5883	18.935	15.7607	13.0721	24.2879	18.5445	TSNAX-DISC1	NA	N	N	IMR90	0	0	-7.49165	0	0	-4.72615	0	2.88073	-2.23034	0	2.65879	-0.20914	-2.60198	8.8101	0	-11.3912	6
chr10	27044583	27044670	27047990	27048164	-	27040526	27040712	27054146	27054247	NM_001178119	0	0	0.634|0.681	0.311|0.268	0.368	16.371	25.2184	60.8885	18.5924	43.0224	19.5313	ABI1	NA	Y	N	IMR90	0	0	0	-2.87044	0	7.79506	0	-2.61611	0	3.99727	10.7724	0	0	0	0	0	6
chr10	45477968	45478111	45479469	45479561	+	45467220	45467296	45480260	45480418	NM_032023	0.00819746	0.0222108	0.311|0.25	0.409|0.466	-0.157	4.07307	2.8909	7.32916	6.54052	25.2905	6.8081	RASSF4	NA	N	N	IMR90	-7.81404	-10.1661	-19.8636	-9.92242	0	-23.2584	0	0	-7.78081	-16.2496	0	0	0	-2.8565	0	-7.61523	6
chr1	21605683	21605825	21616562	21616649	-	21599191	21599404	21671868	21672034	NM_001113348	0	0	0.222|0.155	0.455|0.478	-0.278	23.8554	12.1928	30.4355	5.96745	159.459	91.9783	ECE1	NA	N	N	IMR90	-5.93241	-8.38014	-9.20562	-7.6177	-3.27305	-15.3182	0	-10.3678	-4.63443	-11.8124	-7.89904	0	-6.00211	-8.74944	0	-5.09267	6
chr1	26127533	26127651	26131632	26131766	+	26126666	26126904	26135070	26135280	NM_206926	0	0	0.131|0.105	0.285|0.28	-0.164	62.9409	43.2009	39.3336	55.6231	97.3662	85.3186	SEPN1	NA	N	N	IMR90	-2.92006	0	0	0	0	-11.0218	0	0	-4.14653	-2.17481	5.61696	-14.4604	-4.69125	-14.3826	0	0	6
chr11	65661484	65661592	65664279	65664477	-	65659606	65660767	65667711	65667997	NM_005438	6.35e-07	3.78e-06	0.261|0.306	0.579|0.531	-0.271	4.95664	5.93037	16.4951	0.918809	29.0568	55.4783	FOSL1	TF	N	Y	IMR90	0	0	-4.01943	0	0	-10.2332	0	-6.78115	0	-4.03233	-5.47063	0	0	-8.28386	0	0	6
chr11	130777847	130777978	130779912	130780032	-	130776519	130776616	130780164	130780265	NM_014758	0.00268391	0.0081298	0.422|0.37	0.539|0.484	-0.116	11.8705	8.7823	13.2818	7.60324	21.9703	25.4832	SNX19	NA	Y	Y	IMR90	-6.24735	-3.56889	-5.02429	-3.34413	0	-9.42522	0	-6.26536	-3.86634	-5.10981	0	0	-4.5313	0	3.10994	-3.92099	6
chr12	50594559	50594667	50598334	50598483	-	50589612	50589670	50599766	50599851	NM_016357	0.000434132	0.00156976	0.295|0.373	0.444|0.464	-0.12	31.2687	59.543	91.6114	14.1585	53.0952	79.8412	LIMA1	NA	N	N	IMR90	-4.13715	0	-4.04927	-4.89792	-3.70217	-6.51255	0	-3.47871	-3.75771	-3.82865	0	0	-3.94597	-2.71887	0	-4.44183	6
chr12	53689622	53689725	53690027	53690059	+	53689234	53689423	53691633	53691708	NM_002624	0	0	0.514|0.481	0.76|0.748	-0.257	NA	NA	NA	NA	NA	NA	PFDN5	coTF	Y	N	IMR90	-7.33012	-4.65137	-2.73186	-2.37607	-4.56481	-16.4163	0	0	-9.5027	0	11.8375	14.3348	2.93949	-0.33534	0	3.96396	6
chr1	32700552	32700811	32704895	32705026	-	32697642	32697785	32705469	32706265	NR_026850	3.44e-12	3.81e-11	0.278|0.31	1.0|0.905	-0.658	2.13671	0.666727	1.01303	4.37471	3.48771	1.50662	MTMR9LP	NA	N	N	IMR90	-6.48798	-8.77404	-11.6531	-3.3615	-2.58819	-19.3137	0	-0.55409	-4.31069	-5.50188	0	0	-2.43398	0	0	-7.0042	6
chr13	76124111	76124123	76134888	76135017	+	76123885	76123998	76140830	76140987	NM_006002	0.0201118	0.0491258	0.043|0.0	0.0|0.8	-0.379	30.4718	51.653	43.3669	18.3309	34.4149	16.7415	UCHL3	NA	Y	N	IMR90	0	-2.50137	-3.76433	-4.31533	-4.24226	-13.716	0	0	-3.75879	0	-3.88156	8.92703	-3.95745	-1.1605	0	-0.16831	6
chr13	98865473	98865667	98996015	98996120	+	98795351	98795746	99017648	99017691	NM_005766	0	0	0.299|0.313	0.702|0.713	-0.402	23.7439	39.5351	51.8998	56.0778	130.68	126.844	FARP1	NA	N	Y	IMR90	-8.0243	-3.67877	-7.5978	-3.31685	0	-8.5504	0	-1.8271	-7.61125	-5.90448	0	0	-4.44997	-7.81806	0	-4.30731	6
chr14	21541203	21541401	21542090	21543150	+	21538418	21538558	21543490	21543658	NM_001278530	0.000264953	0.000999443	0.84|0.865	0.974|0.975	-0.122	6.79369	10.5059	9.35345	9.51618	13.346	15.2314	ARHGEF40	NA	Y	N	IMR90	-4.16097	0	-3.92478	0	0	-9.93966	0	-4.26795	0	-5.87915	0	0	-1.44492	-5.59175	0	3.19838	6
chr15	65042541	65042580	65043759	65043837	-	65041629	65041692	65067431	65067770	NM_194272	0.0169427	0.0422164	0.918|0.927	0.777|0.777	0.146	121.829	172.152	33.4617	18.6034	19.8069	3.75503	RBPMS2	NA	N	N	IMR90	0	0	0	0	0	8.1358	0	4.40657	0	-4.4111	-3.07264	0	0	0	0	3.59818	6
chr16	3073474	3073531	3073847	3073969	-	3073233	3073362	3074181	3074287	NM_001002018	4.4e-10	3.91e-09	0.489|0.5	0.245|0.301	0.221	54.8451	41.0114	69.8999	49.7958	109.001	35.7905	HCFC1R1	NA	N	N	IMR90	-5.63919	-6.37129	-14.745	0.10954	-4.36028	8.99327	0	-4.17233	-10.7136	-0.69013	-4.79347	-6.74285	0	10.9902	0	-9.48953	6
chr16	4513660	4513851	4516153	4516403	-	4511677	4511960	4519227	4519466	NM_001305141	0.000710853	0.00242637	0.393|0.433	0.525|0.565	-0.132	31.6432	41.6193	36.6028	20.9575	36.8366	15.7125	NMRAL1	NA	N	N	IMR90	-5.06727	-6.9345	-6.86542	-3.25874	0	-9.23671	0	3.60538	-5.76505	-3.2912	0	0	-4.99004	-4.47451	0	-3.47533	6
chr16	15973660	15973745	15977864	15978062	-	15967347	15967484	15982414	15982506	NM_001304499	3.72e-14	4.94e-13	0.398|0.373	0.659|0.736	-0.312	16.1372	25.5606	15.1179	16.8119	18.7939	22.8152	FOPNL	NA	Y	N	IMR90	0	-4.00047	-9.71524	-5.33048	0	-17.2773	0	0	-3.20592	-3.0192	-4.18568	0	0	-4.45318	0	-2.59175	6
chr16	16108347	16108485	16126965	16127027	+	16103632	16103758	16130328	16130460	NM_004996	1.26e-07	8.25e-07	0.271|0.28	0.457|0.406	-0.156	41.044	19.1314	13.0574	14.5293	41.6379	81.2677	ABCC1	NA	N	N	IMR90	-2.70254	-7.52599	-6.07365	-7.69096	-4.21317	-9.15484	0	-7.927	-5.65379	-10.8462	0	0	-3.26648	-6.03257	0	3.59818	6

## Sheet: MXE.H3K36me3.negative(n=821)
Chromosome	5'-AS-exon-str	5'-AS-exon-end	3'-AS-exon-str	3'-AS-exon-end	Strand	Upstream-exon-str	Upstream-exon-end	Downstream-exon-str	Downstream-exon-end	RefSeq-ID	p-value	FDR	PSI-H1(rep1|rep2)	PSI-Diff.cell(rep1|rep2)	ΔPSI	Exp-H1	Exp-ME	Exp-TBL	Exp-MSC	Exp-NPC	Exp-IMR90	Gene-symbol	TF	Housekeeping	Bivalent	Lineages	H2AK5ac	H2BK120ac	H2BK5ac	H3K18ac	H3K23ac	H3K27ac	H3K27me3	H3K36me3	H3K4ac	H3K4me1	H3K4me2	H3K4me3	H3K79me1	H3K9ac	H3K9me3	H4K8ac	Cluster
chr1	93592788	93592856	93594834	93595005	+	93586105	93586229	93599259	93599365	NM_001164391	3e-09	1.5e-06	0.259|0.216	0.392|0.384	-0.151	24.3364	33.1155	16.0417	34.5293	9.81324	3.32779	MTF2	CRF	N	N	ME	0	0	0	0	0	0	0	6.54597	0	0	0	0	-3.29596	0	0	0	1
chr2	203160396	203160560	203162101	203162236	+	203157499	203157626	203162567	203162629	NM_015934	1.39e-05	0.00183279	0.289|0.281	0.401|0.41	-0.12	155.984	282.217	109.104	81.8412	75.0007	20.0021	NOP58	NA	Y	N	ME	0	0	0	0	0	0	0	4.75665	0	0	0	0	0	0	0	0	2
chr2	219520872	219521186	219523423	219523524	-	219515081	219515249	219523702	219523853	NR_073600	1.16e-05	0.00161907	0.037|0.039	0.389|0.278	-0.296	4.43482	8.15169	4.2062	3.35882	4.05793	4.68737	ZNF142	TF	Y	N	ME	0	0	0	0	0	0	0	4.5063	0	0	0	0	0	0	0	2.82227	2
chr3	112063808	112064135	112066404	112066677	+	112051915	112052071	112068558	112068666	NM_001004196	5.87e-10	3.6e-07	0.081|0.075	0.189|0.169	-0.101	48.9408	37.4665	4.40737	38.5409	0.174157	1.71828	CD200	NA	N	N	ME	0	-3.1835	0	0	-3.1767	0	0	5.63222	0	0	0	0	-3.05855	0	0	0	1
chr3	133913925	133914026	133930351	133930451	-	133910692	133910818	133941261	133941383	NM_002958	0.000222438	0.0146996	0.462|0.469	0.574|0.619	-0.131	46.8962	62.2879	33.224	41.6514	34.7807	25.0279	RYK	NA	N	N	ME	0	0	0	0	0	0	0	4.42938	0	0	0	0	-3.8708	0	0	0	2
chr3	141697361	141697524	141724282	141724386	-	141692889	141693033	141747420	141747507	NM_001178141	1.16e-09	6.1e-07	0.096|0.114	0.196|0.242	-0.114	9.17661	8.31081	3.89333	17.1887	5.28834	6.34856	TFDP2	TF	N	N	ME	0	0	0	0	0	0	0	3.67123	0	0	0	0	0	0	0	0	2
chr3	183465459	183465504	183469860	183470041	+	183454505	183454617	183471913	183472153	NM_018023	0.000351194	0.0208375	0.074|0.102	0.249|0.195	-0.134	14.5993	14.1106	10.0189	15.3778	10.5585	11.7358	YEATS2	NA	N	N	ME	0	0	0	0	0	0	0	4.00498	0	0	0	0	0	0	0	0	2
chr3	185407142	185407415	185410486	185410550	-	185404844	185404979	185414399	185414451	NM_006548	0.00053915	0.0285555	0.136|0.134	0.256|0.216	-0.101	92.8682	88.6812	91.0123	173.508	96.291	35.3096	IGF2BP2	NA	N	N	ME	0	-2.51643	0	0	0	-4.15658	0	2.94542	0	0	0	0	0	0	0	0	2
chr4	39322906	39322994	39324959	39325037	-	39322002	39322289	39328182	39328260	NM_002913	8.69e-05	0.00726764	0.358|0.357	0.448|0.509	-0.121	27.0383	30.8922	24.6839	22.6895	16.4161	9.51165	RFC1	NA	Y	N	ME	0	0	0	0	0	0	0	3.80902	0	0	0	0	2.36317	0	0	0	2
chr4	39322906	39322994	39324959	39325037	-	39322002	39322289	39328182	39328260	NM_002913	8.69e-05	0.00726764	0.358|0.357	0.448|0.509	-0.121	27.0383	30.8922	24.6839	22.6895	16.4161	9.51165	RFC1	NA	Y	N	ME	0	0	0	0	0	0	0	2.66999	0	0	0	0	0	0	0	0	2
chr4	83280623	83280792	83292680	83292737	-	83278465	83278597	83294598	83295149	NM_031370	0.000152219	0.010838	0.46|0.49	0.59|0.611	-0.126	215.504	361.811	141.915	211.166	110.813	82.5438	HNRNPD	NA	Y	N	ME	0	0	0	0	0	0	0	6.28296	0	0	0	0	0	0	0	4.56978	1
chr5	70805291	70806978	70809011	70809234	+	70800447	70800578	70810770	70810949	NM_018429	0.000404859	0.0230114	0.295|0.34	0.419|0.489	-0.136	8.3436	9.38907	40.3454	4.62324	7.43925	5.01616	BDP1	NA	N	N	ME	0	0	0	0	0	0	0	8.5703	0	0	0	0	-4.23679	0	0	0	1
chr5	70805291	70806978	70809011	70809234	+	70800447	70800578	70810770	70810949	NM_018429	0.000404859	0.0230114	0.295|0.34	0.419|0.489	-0.136	8.3436	9.38907	40.3454	4.62324	7.43925	5.01616	BDP1	NA	N	N	ME	0	0	0	0	0	0	0	6.37011	0	0	0	0	-3.28654	0	0	0	1
chr5	70805291	70806978	70809011	70809234	+	70800447	70800578	70810770	70810949	NM_018429	0.000404859	0.0230114	0.295|0.34	0.419|0.489	-0.136	8.3436	9.38907	40.3454	4.62324	7.43925	5.01616	BDP1	NA	N	N	ME	0	0	0	0	0	0	0	5.23741	0	0	0	0	0	0	0	0	1
chr5	70805291	70806978	70809011	70809234	+	70800447	70800578	70810770	70810949	NM_018429	0.000404859	0.0230114	0.295|0.34	0.419|0.489	-0.136	8.3436	9.38907	40.3454	4.62324	7.43925	5.01616	BDP1	NA	N	N	ME	0	0	0	0	0	0	0	2.6187	0	0	0	0	0	0	0	0	2
chr5	70805291	70806978	70809011	70809234	+	70800447	70800578	70810770	70810949	NM_018429	0.000404859	0.0230114	0.295|0.34	0.419|0.489	-0.136	8.3436	9.38907	40.3454	4.62324	7.43925	5.01616	BDP1	NA	N	N	ME	0	0	0	0	0	0	0	2.38064	0	0	0	0	0	0	0	0	2
chr5	148899852	148899951	148904607	148904734	-	148892632	148892772	148929637	148929744	NM_001271741	0.000311038	0.0190701	0.462|0.457	0.588|0.553	-0.111	46.7574	67.5886	134.038	59.315	100.968	112.343	CSNK1A1	NA	Y	N	ME	0	0	0	0	0	0	0	2.85677	0	0	0	0	0	0	0	0	2
chr6	4117541	4117685	4119419	4119509	-	4115926	4116263	4125483	4125604	NR_028588	0.000893613	0.0402527	0.414|0.402	0.502|0.54	-0.113	34.7714	28.6201	27.9459	18.1786	60.8135	39.5081	ECI2	NA	Y	N	ME	0	0	0	0	0	0	0	7.51917	0	0	0	0	0	0	0	0	1
chr6	64394029	64395812	64401626	64401933	+	64389900	64390062	64404470	64404654	NM_015153	0.000117108	0.00885208	0.255|0.218	0.331|0.362	-0.11	17.9892	21.1069	12.4756	18.5286	16.9361	8.94696	PHF3	NA	N	N	ME	0	0	0	0	0	0	0	1.66874	0	0	0	0	0	0	0	0	2
chr6	99857048	99857220	99858616	99858840	-	99855956	99856147	99860426	99860615	NM_015491	0.000178065	0.012193	0.44|0.488	0.595|0.551	-0.109	92.5585	90.0188	45.6998	117.002	49.2095	20.0565	PNISR	NA	Y	N	ME	0	0	0	0	0	0	0	9.55517	0	0	0	0	-5.30791	0	0	0	1
chr7	99948874	99949033	99949785	99950101	+	99947421	99947510	99950186	99950290	NR_036569	2.14e-11	2.14e-08	0.0|0.0	0.148|0.105	-0.127	21.8647	19.5886	22.9829	20.4985	14.7538	4.80985	STAG3L5P-PVRIG2P-PILRB	NA	N	N	ME	0	0	0	0	0	0	0	2.75385	0	0	0	0	0	0	0	0	2
chr8	71495884	71496028	71499129	71499234	-	71495398	71495559	71499340	71499411	NM_014294	2.45e-07	7.31e-05	0.448|0.373	0.567|0.566	-0.156	54.1013	62.2567	119.337	49.0298	198.767	221.73	TRAM1	NA	N	N	ME	0	0	0	0	0	0	0	3.33289	0	0	0	0	0	0	0	0	2
chr9	130950141	130950213	130952607	130952723	-	130947825	130948055	130952966	130953141	NM_001131016	0.000901477	0.0404419	0.469|0.415	0.548|0.562	-0.113	25.2336	41.3973	40.6612	37.4844	64.6831	45.6444	CIZ1	NA	N	N	ME	0	0	0	0	0	0	0	4.78765	0	-4.38968	0	0	0	0	0	0	2
chr1	10527246	10527389	10529233	10529395	-	10523487	10523677	10532379	10532613	NM_004401	2.66e-05	0.00288118	0.459|0.42	0.558|0.575	-0.127	27.5663	24.3452	15.4271	19.9109	13.3322	9.3538	DFFA	NA	Y	N	ME	0	0	0	0	0	0	0	7.28013	0	0	0	0	-4.32051	0	0	0	1
chr10	103902801	103902855	103904006	103904064	+	103898856	103901761	103908128	103908278	NM_001288727	6.67e-11	5.66e-08	0.708|0.795	0.922|0.952	-0.185	20.9751	33.6726	18.7852	7.41648	12.7757	13.5863	PPRC1	NA	N	N	ME	0	0	0	0	0	0	0	5.33997	0	0	0	0	-3.61389	0	0	0	2
chr1	19671680	19671746	19683128	19683245	-	19665266	19666111	19683915	19684057	NM_001206541	9.72e-05	0.00782918	0.999|0.753	0.995|0.998	-0.12	154.004	205.084	213.649	171.87	351.234	160.179	CAPZB	NA	Y	N	ME	0	0	0	0	0	0	0	5.32935	0	0	0	0	0	0	0	0	1
chr11	17097000	17097170	17098714	17098793	-	17096643	17096744	17098975	17099024	NM_001017	4.39e-07	0.000112742	0.013|0.202	0.232|0.233	-0.125	9.04192	6.35212	8.25141	0.00413181	0.00183116	0.167232	TRIM36	NA	Y	Y	ME	0	0	0	0	0	0	0	11.7515	0	0	7.52811	3.44147	-2.63529	-10.9224	0	0	1
chr11	17097000	17097170	17098714	17098793	-	17096643	17096744	17098975	17099024	NM_001017	4.39e-07	0.000112742	0.013|0.202	0.232|0.233	-0.125	9.04192	6.35212	8.25141	0.00413181	0.00183116	0.167232	TRIM36	NA	Y	Y	ME	0	0	0	0	0	0	0	9.26076	0	0	0	0	0	0	0	0	1
chr11	68455481	68455568	68456316	68456394	+	68453061	68453116	68458384	68458643	NM_015973	5.81e-05	0.00533891	0.423|0.395	0.603|0.502	-0.143	1069.79	4338.2	24.4891	2.73635	0.431955	1.45791	GAL	NA	Y	Y	ME	0	0	0	0	0	-4.81919	0	4.06771	0	0	0	0	0	0	0	0	2
chr12	32458630	32459056	32480394	32481489	+	32446927	32447080	32487449	32487601	NM_001003398	7.95e-05	0.00685195	0.598|0.546	0.771|0.724	-0.175	8.96584	10.3914	3.69534	6.13784	5.03865	8.41495	BICD1	NA	N	N	ME	0	0	0	0	3.15666	0	0	5.41095	0	0	0	0	0	0	0	0	1
chr12	32458630	32459056	32480394	32481489	+	32446927	32447080	32487449	32487601	NM_001003398	7.95e-05	0.00685195	0.598|0.546	0.771|0.724	-0.175	8.96584	10.3914	3.69534	6.13784	5.03865	8.41495	BICD1	NA	N	N	ME	0	0	0	0	0	0	0	5.22289	0	0	0	0	0	0	0	0	1
chr12	42745686	42745851	42792655	42792796	+	42729684	42729776	42835116	42835765	NM_201515	0.000406599	0.0230114	0.531|0.511	0.64|0.615	-0.106	34.2312	44.279	22.4568	43.0554	46.6864	23.2963	PPHLN1	NA	Y	N	ME	0	0	0	0	0	0	0	3.33289	0	0	0	0	0	0	0	0	2
chr12	42748962	42749024	42792655	42792796	+	42729684	42729776	42835116	42835765	NM_001143789	2.38e-05	0.00266229	0.279|0.248	0.386|0.397	-0.128	34.2312	44.279	22.4568	43.0554	46.6864	23.2963	PPHLN1	NA	Y	N	ME	0	0	0	0	0	0	0	5.71353	0	0	0	0	0	0	0	0	1
chr12	48189688	48189799	48189989	48190081	-	48189369	48189550	48190799	48190925	NM_001308090	0	0	0.692|0.712	0.887|0.871	-0.177	17.7096	28.0944	25.8139	11.2011	33.0609	22.8964	HDAC7	coTF	N	N	ME	0	0	0	0	0	0	0	4.98246	0	0	0	0	0	0	0	0	2
chr12	72274248	72274387	72278590	72278801	+	72266708	72266783	72287001	72287104	NM_022771	0.000830449	0.0387089	0.379|0.508	0.603|0.609	-0.162	14.1363	17.3727	16.1189	14.6889	18.5003	9.563	TBC1D15	NA	Y	N	ME	0	0	0	0	0	0	0	2.80653	0	0	0	0	0	0	0	0	2
chr12	98938728	98938839	98940136	98940225	+	98938219	98938315	98941350	98944157	NM_001032283	2.5e-08	9.64e-06	0.774|0.788	0.888|0.878	-0.102	41.367	96.0053	34.8749	70.6313	12.0145	23.1173	TMPO	NA	Y	N	ME	0	0	0	0	0	0	0	4.33873	0	0	0	0	0	0	0	0	2
chr14	45700343	45700501	45705016	45705147	-	45696865	45697017	45706850	45706924	NM_018353	7.38e-05	0.00651844	0.239|0.243	0.326|0.36	-0.102	25.0244	31.4295	9.57011	23.7175	9.87148	2.92029	MIS18BP1	NA	N	N	ME	0	0	0	0	0	0	0	7.09104	0	0	0	0	0	0	0	0	1
chr14	62207472	62207906	62211422	62211531	+	62204804	62205091	62213651	62214977	NM_181054	2.04e-07	6.25e-05	0.314|0.271	0.632|0.67	-0.359	83.1546	136.099	282.387	78.6883	259.75	124.758	HIF1A	TF	N	N	ME	0	0	0	0	0	0	0	11.4411	0	0	0	0	-3.51371	0	0	0	1
chr14	89647044	89647150	89656727	89656793	-	89622515	89629313	89747293	89747358	NM_001085471	0.00026508	0.0167167	0.126|0.112	0.231|0.226	-0.11	47.4232	30.3185	33.4425	13.0309	22.9574	29.4895	FOXN3	TF	N	N	ME	0	0	0	-2.8712	0	0	0	4.33873	0	0	0	0	4.05239	0	0	0	2
chr14	105221966	105222161	105222940	105223097	+	105219469	105219656	105225764	105225996	NM_006427	0.000348113	0.0207664	0.349|0.339	0.445|0.455	-0.106	272.391	261.635	152.154	142.807	135.591	44.7331	SIVA1	NA	Y	N	ME	0	0	0	0	0	0	0	3.50435	0	0	0	0	0	0	0	0	2
chr16	3141764	3141829	3142049	3142317	-	3141540	3141598	3142542	3143005	NM_032805	0.000109272	0.00843301	0.425|0.488	0.588|0.587	-0.131	76.8248	66.2517	0.185602	0.604826	0	0	ZSCAN10	TF	N	N	ME	0	0	0	0	0	0	0	8.58171	0	0	0	0	0	0	0	4.04895	1
chr16	3336022	3336149	3338453	3338570	+	3333486	3334205	3339392	3341459	NM_005741	0.000122306	0.00912009	0.133|0.092	0.275|0.298	-0.174	8.03347	11.2483	7.49674	9.29642	10.6245	6.71356	ZNF263	TF	N	N	ME	0	0	0	0	0	0	0	8.30976	0	0	3.72437	0	0	2.6412	4.46696	0	1
chr16	25182034	25182126	25186257	25186355	+	25180432	25180534	25189321	25189551	NM_001032391	9.62e-06	0.00139112	0.514|0.462	0.613|0.665	-0.151	29.6876	36.2153	35.1018	35.9512	21.5436	19.6609	LCMT1	NA	N	N	ME	0	0	0	0	0	0	0	4.25595	0	0	0	0	-7.19132	0	0	0	2
chr16	28498982	28499062	28500610	28500707	-	28498776	28498862	28503034	28503403	NM_001286110	0.000706753	0.0356057	0.056|0.053	0.119|0.192	-0.101	16.4139	10.5687	32.3855	8.81441	34.0616	11.3114	CLN3	NA	N	N	ME	0	0	0	0	0	0	0	5.19379	0	0	0	0	0	0	0	0	1
chr16	46729473	46729586	46729928	46729997	+	46727004	46727094	46731369	46732306	NM_014321	0.000132272	0.00973167	0.235|0.258	0.336|0.371	-0.107	27.9907	42.311	34.1672	34.5198	6.07416	7.50777	ORC6	NA	N	N	ME	0	0	0	0	0	0	0	8.5703	0	0	0	0	0	0	0	0	1
chr17	5329555	5329619	5331390	5331531	+	5326088	5326149	5335861	5336340	NM_001033002	0.00030897	0.0190492	0.218|0.203	0.294|0.342	-0.107	24.9183	27.8437	18.1081	29.7988	19.4052	11.4925	RPAIN	NA	Y	N	ME	0	0	0	0	0	0	0	7.26015	0	0	0	0	0	0	0	0	1
chr18	47801346	47801415	47801498	47801615	-	47800555	47800723	47801969	47802098	NM_001204142	0.000259371	0.0165458	0.365|0.512	0.652|0.7	-0.237	10.2837	16.9788	21.5782	14.9215	20.9796	16.0751	MBD1	TF	Y	N	ME	0	0	0	0	0	0	0	6.67496	0	0	0	0	0	0	0	0	1
chr19	17170806	17170902	17179840	17179896	-	17170366	17170461	17184083	17184145	NM_033417	0.000144036	0.0104578	0.024|0.026	0.036|0.235	-0.11	15.1596	21.2468	27.1014	19.9517	5.47546	6.07523	HAUS8	NA	N	N	ME	0	0	0	0	0	0	0	7.76085	0	0	0	0	0	0	0.0134	0	1
chr2	27880211	27880536	27883850	27884468	-	27878231	27878469	27885045	27885148	NM_001282730	2.43e-05	0.0026863	0.064|0.008	0.116|0.213	-0.129	6.11934	9.96812	11.0419	7.73548	12.0362	8.85059	SUPT7L	coTF	Y	N	ME	0	0	0	0	0	0	0	1.70307	0	0	0	0	0	0	0	0	2
chr2	55573310	55573469	55576653	55576735	-	55571503	55571650	55582714	55582887	NM_001254943	2.61e-05	0.00284848	0.209|0.219	0.328|0.33	-0.115	43.9232	25.7095	10.0264	33.3042	25.824	8.53679	CCDC88A	NA	N	N	ME	0	0	0	0	0	0	0	1.91077	0	0	0	0	0	0	0	0	2
chr12	42745686	42745851	42792655	42792796	+	42729684	42729776	42835116	42835765	NM_201515	3.31e-05	0.00128289	0.531|0.511	0.619|0.683	-0.13	34.2312	44.279	22.4568	43.0554	46.6864	23.2963	PPHLN1	NA	Y	N	TBL	0	0	0	0	0	0	0	3.33289	0	0	0	0	0	0	0	0	2
chr12	42748962	42749024	42792655	42792796	+	42729684	42729776	42835116	42835765	NM_001143789	2.38e-13	4.35e-11	0.279|0.248	0.482|0.532	-0.243	34.2312	44.279	22.4568	43.0554	46.6864	23.2963	PPHLN1	NA	Y	N	TBL	0	0	0	0	0	0	0	5.71353	0	0	0	0	0	0	0	0	1
chr12	42748962	42749024	42768664	42768876	+	42729684	42729776	42781257	42781337	NM_001143789	5.85e-06	0.000278667	0.652|0.677	0.815|0.825	-0.155	34.2312	44.279	22.4568	43.0554	46.6864	23.2963	PPHLN1	NA	Y	N	TBL	0	0	0	0	0	0	0	5.71353	0	0	0	0	0	0	0	0	1
chr12	49498528	49498668	49499706	49499740	-	49497469	49497596	49500743	49500828	NM_001300751	9.17e-06	0.000413913	0.991|1.0	0.94|0.749	0.151	9.45282	4.41988	10.8067	12.9649	11.4291	8.41134	LMBR1L	NA	N	N	TBL	0	0	0	-3.7266	0	0	0	-6.23841	0	0	0	0	0	0	0	0	1
chr12	53416276	53416411	53421565	53421703	+	53415589	53415644	53421798	53421972	NM_001417	0.000519347	0.0133509	0.611|0.564	0.75|0.818	-0.197	127.282	128.89	82.3184	137.49	141.13	78	EIF4B	NA	N	N	TBL	0	0	0	0	0	0	0	4.80717	0	0	0	0	0	0	0	0	2
chr12	110895314	110895439	110897499	110897667	-	110893619	110893735	110902910	110903019	NM_001164373	0.000745905	0.0181247	0.396|0.351	0.466|0.562	-0.141	25.0912	32.0125	16.4286	22.399	12.1927	9.58153	GPN3	NA	Y	N	TBL	0	0	0	0	0	0	0	4.33873	0	0	0	0	0	0	0	0	2
chr12	123065149	123065217	123067251	123067532	+	123064451	123064524	123068824	123068997	NM_014708	0.00159082	0.0332479	0.345|0.337	0.532|0.531	-0.191	13.6232	14.4309	9.67127	15.7258	1.93688	3.35311	KNTC1	NA	N	N	TBL	0	0	0	0	0	0	0	6.18966	0	0	0	0	0	0	0	0	1
chr13	48660417	48660588	48664487	48664554	-	48657506	48657564	48669089	48669277	NM_014166	2.71e-07	1.79e-05	0.414|0.418	0.72|0.626	-0.257	13.1265	22.8561	16.3889	25.5751	18.4648	11.7886	MED4	coTF	Y	N	TBL	0	0	0	0	0	0	0	3.80902	0	0	0	0	0	0	0	0	2
chr13	115051993	115052104	115057108	115057267	+	115047495	115047602	115064314	115064475	NM_080687	0.000689678	0.0170398	0.093|0.115	0.215|0.248	-0.127	16.0194	14.5046	11.3873	12.0898	13.3396	10.5264	UPF3A	NA	N	N	TBL	0	0	0	0	0	0	0	6.55974	0	0	0	0	0	0	0	0	1
chr14	35002649	35002745	35005299	35005481	-	34998563	34998681	35008760	35008943	NM_018453	3.63e-08	3e-06	0.327|0.352	0.487|0.546	-0.177	18.7313	37.6603	32.5689	39.342	40.2258	18.9368	EAPP	NA	Y	N	TBL	0	0	0	0	0	0	0	4.76128	0	0	0	0	0	0	0	0	2
chr14	45700343	45700501	45705016	45705147	-	45696865	45697017	45706850	45706924	NM_018353	2.21e-06	0.000116716	0.239|0.243	0.355|0.403	-0.138	25.0244	31.4295	9.57011	23.7175	9.87148	2.92029	MIS18BP1	NA	N	N	TBL	0	0	0	0	0	0	0	7.09104	0	0	0	0	0	0	0	0	1
chr14	58890725	58890813	58893771	58893960	-	58878624	58878689	58894109	58894332	NM_012460	4.75e-06	0.000234363	0.215|0.125	0.442|0.366	-0.234	10.4513	15.8898	10.1678	11.5302	15.7779	6.55771	TIMM9	NA	Y	N	TBL	0	0	0	0	0	0	0	3.45249	0	0	0	0	0	0	0	0	2
chr1	46067926	46068037	46072992	46074009	+	46056894	46056942	46078840	46078920	NM_002482	0.000456976	0.0120293	0.483|0.423	0.585|0.55	-0.115	107.052	146.886	42.5704	88.6316	16.6927	40.6046	NASP	CRF	N	N	TBL	0	0	0	0	0	0	0	6.28449	0	0	0	0	0	0	0	0	1
chr1	46072153	46072263	46072992	46074009	+	46056894	46056942	46078840	46078920	NM_002482	0	0	0.262|0.231	0.55|0.551	-0.304	107.052	146.886	42.5704	88.6316	16.6927	40.6046	NASP	CRF	N	N	TBL	0	0	0	0	0	0	0	9.0112	0	0	0	0	0	0	0	0	1
chr15	65411713	65411801	65412055	65412292	-	65409716	65411178	65421369	65421508	NM_005707	4.22e-06	0.0002103	0.786|0.816	0.645|0.691	0.133	11.6228	10.4944	8.75124	19.8467	15.024	8.70289	PDCD7	NA	N	N	TBL	0	0	0	0	0	0	0	-4.45222	0	0	0	0	0	0	0	0	1
chr15	65897466	65897574	65899496	65899780	-	65892111	65892267	65903435	65903627	NR_045104	0.000846246	0.0199917	0.332|0.34	0.459|0.498	-0.143	15.1153	20.374	20.5114	20.0533	18.7028	13.1614	VWA9	NA	N	N	TBL	0	0	0	0	0	0	0	4.76128	0	0	0	0	0	0	0	0	2
chr16	347721	348251	354303	354441	-	343487	343718	359972	360069	NM_003502	6.55e-15	1.57e-12	0.957|1.0	0.742|0.664	0.275	13.5653	20.5916	10.0962	13.1754	7.68056	8.56266	AXIN1	NA	Y	N	TBL	0	0	0	0	0	0	0	-4.18275	0	0	0	0	0	0	0	0	1
chr16	11935763	11935857	11941524	11941663	-	11935551	11935677	11944135	11944275	NM_015659	1.97e-10	2.34e-08	0.363|0.366	0.546|0.538	-0.178	92.3613	136.903	74.0777	52.0799	59.1704	56.8005	RSL1D1	NA	Y	N	TBL	0	0	0	0	0	0	0	10.8121	0	0	0	0	0	0	0	0	1
chr16	11935763	11935857	11940357	11940459	-	11935551	11935677	11940551	11940700	NM_015659	5.21e-07	3.26e-05	0.196|0.213	0.331|0.314	-0.118	92.3613	136.903	74.0777	52.0799	59.1704	56.8005	RSL1D1	NA	Y	N	TBL	0	0	0	0	0	0	0	10.8121	0	0	0	0	0	0	0	0	1
chr16	46729473	46729586	46729928	46729997	+	46727004	46727094	46731369	46732306	NM_014321	1.5e-11	2.21e-09	0.235|0.258	0.496|0.424	-0.213	27.9907	42.311	34.1672	34.5198	6.07416	7.50777	ORC6	NA	N	N	TBL	0	0	0	0	0	0	0	8.5703	0	0	0	0	0	0	0	0	1
chr17	5276608	5276749	5280410	5280600	+	5271664	5271763	5281471	5281527	NM_001083585	7.32e-06	0.000341355	0.461|0.468	0.616|0.645	-0.166	18.4862	18.4638	18.4002	21.9904	26.2318	15.2311	RABEP1	NA	Y	N	TBL	0	0	0	0	0	0	0	4.00597	0	0	0	0	0	0	0	0	2
chr17	5291098	5291224	5292121	5292280	-	5290924	5290990	5294880	5294982	NM_002532	0.000278138	0.00788909	0.429|0.422	0.539|0.56	-0.124	23.6618	45.1314	21.0908	16.7028	14.547	14.4515	NUP88	NA	N	N	TBL	0	0	0	0	0	0	0	1.97991	0	0	0	0	0	0	0	0	2
chr19	9678770	9678851	9679677	9679758	-	9676403	9677785	9695136	9695209	NM_001008727	0.000126866	0.00406559	0.251|0.257	0.366|0.397	-0.128	40.2772	25.5434	10.2802	17.2959	4.84031	4.75219	ZNF121	TF	Y	N	TBL	0	0	0	0	0	0	0	7.49681	0	0	0	0	0	0	0	0	1
chr19	16964953	16965072	16973162	16973370	+	16963879	16963969	16973694	16973790	NM_015260	0	0	0.943|0.961	0.739|0.767	0.199	17.4755	23.9588	66.4126	11.4582	20.3639	17.6177	SIN3B	coTF	N	N	TBL	0	0	0	0	0	0	0	-6.05603	0	0	0	0	0	0	0	0	1
chr19	34706500	34706566	34710295	34710478	+	34699833	34699956	34710610	34710782	NM_001114093	0.00147049	0.0310261	0.329|0.331	0.479|0.489	-0.154	40.9266	58.8021	44.7607	39.2521	32.8866	30.4454	LSM14A	NA	Y	N	TBL	0	0	0	0	0	0	0	6.90499	0	0	0	0	0	0	0	0	1
chr19	54705354	54705477	54710143	54710330	+	54705027	54705149	54711265	54711515	NM_001013	0.000394575	0.0106401	0.555|0.569	0.697|0.674	-0.123	0.0540461	0.0213607	0.106345	0.00969605	0.372928	0.254241	RPS9	NA	Y	N	TBL	0	0	-1.67875	0	0	6.97354	0	2.85096	-9.46831	0	15.0492	26.4695	-3.38733	25.9768	0	-1.88368	2
chr2	71371557	71371668	71375128	71375236	+	71368361	71368499	71376352	71376583	NM_005791	4e-07	2.56e-05	0.438|0.421	0.562|0.597	-0.15	26.9732	55.57	31.6059	18.9983	30.8365	9.22762	MPHOSPH10	NA	Y	N	TBL	0	0	0	0	0	0	0	8.9711	0	0	0	0	0	0	0	0	1
chr2	136505836	136505939	136513086	136513261	+	136499188	136499581	136519387	136519481	NM_014607	2.12e-11	3.01e-09	0.121|0.114	0.267|0.254	-0.143	37.2139	39.2781	47.2031	41.0638	69.0127	38.1266	UBXN4	NA	Y	N	TBL	0	0	0	0	0	0	0	3.70742	0	0	0	0	0	0	0	0	2
chr1	78178884	78178966	78180298	78180468	-	78177431	78177540	78181426	78181553	NM_015017	7.04e-11	9.26e-09	0.38|0.385	0.589|0.576	-0.2	28.2736	37.0323	26.2691	28.9216	34.904	21.4947	USP33	NA	Y	N	TBL	0	0	0	0	0	0	0	4.76128	0	0	0	0	0	0	0	0	2
chr2	216273020	216273149	216274285	216274462	-	216272830	216272920	216274656	216274837	NM_212474	6.13e-05	0.00216506	0.497|0.48	0.387|0.362	0.114	47.843	35.9102	0	11.8763	0	870.352	FN1	NA	Y	Y	TBL	0	0	0	0	0	0	0	-7.35697	0	0	0	0	0	0	0	0	1
chr20	489094	489304	508576	508693	-	485761	485873	524315	524482	NM_177559	1.07e-07	8.02e-06	0.136|0.146	0.282|0.255	-0.127	38.2434	58.2091	42.5128	50.9315	33.7471	23.781	CSNK2A1	NA	N	N	TBL	0	0	0	0	0	0	0	1.02471	0	0	0	0	3.1509	0	0	0	2
chr20	2636579	2636680	2637046	2637195	+	2636240	2636392	2637419	2637541	NM_006392	0	0	0.205|0.232	0.445|0.496	-0.252	377.972	321.762	74.4097	79.593	62.1154	43.1036	NOP56	NA	Y	N	TBL	0	0	0	-2.3415	-2.33899	0	0	7.02452	-3.32793	-2.16801	0	0	-1.80193	-4.01939	0	5.28968	1
chr20	31376659	31376818	31381341	31381401	+	31375035	31375257	31383214	31383340	NM_006892	0.00208145	0.0403021	0.354|0.364	0.499|0.478	-0.13	338.545	213.865	26.1771	28.0359	2.50416	1.05913	DNMT3B	coTF	N	N	TBL	0	0	0	-3.36293	0	2.53473	0	5.84241	-2.86682	3.72516	0	0	2.74739	0	0	3.59818	1
chr20	35862422	35862498	35864982	35865112	+	35860698	35860794	35869705	35870025	NM_002951	3.55e-15	8.73e-13	0.238|0.226	0.431|0.403	-0.185	1128.3	644.781	1052.13	395.101	1189.16	192.162	RPN2	NA	Y	N	TBL	0	0	0	0	0	0	0	5.76515	0	0	0	0	0	0	0	0	1
chr20	45938799	45938948	45976599	45976670	-	45927472	45927691	45985400	45985633	NM_001281776	2.4e-13	4.35e-11	0.125|0.136	0.321|0.355	-0.207	55.0906	28.6182	33.9069	33.042	22.9157	8.18984	ZMYND8	NA	N	N	TBL	-6.43926	0	0	0	0	0	0	4.85726	0	0	0	0	0.19717	0	0	-3.09367	2
chr20	45938799	45938948	45976599	45976670	-	45927472	45927616	45985400	45985633	NM_001281782	1.87e-10	2.25e-08	0.346|0.3	0.566|0.637	-0.278	55.0906	28.6182	33.9069	33.042	22.9157	8.18984	ZMYND8	NA	N	N	TBL	-6.43926	-7.90539	2.30909	-8.08951	0	-6.11392	0	3.00448	-6.11972	2.83144	0	0	-6.1325	0	0	6.92137	2
chr21	40610404	40610499	40619626	40619758	-	40608520	40608710	40622721	40622815	NM_018963	2.82e-06	0.000145111	0.155|0.208	0.317|0.39	-0.172	4.20742	3.52012	4.51017	5.06002	2.69206	3.62248	BRWD1	NA	N	N	TBL	0	0	0	0	0	0	0	4.28515	0	0	0	0	0	0	0	0	2
chr21	44473971	44474093	44476912	44476997	-	44473300	44473757	44478254	44478363	NM_001178009	1.7e-12	2.72e-10	0.715|0.686	0.857|0.879	-0.167	224.897	224.97	84.6275	77.6309	80.0399	69.8212	CBS	NA	N	N	TBL	0	-3.44413	0	-2.74278	0	2.85157	0	6.34121	0	0	0	0	0	0	0	0.34512	1
chr22	35684230	35684400	35688984	35689107	+	35683339	35683445	35689599	35691800	NM_001003681	0.002517	0.0470066	0.748|0.72	0.615|0.628	0.113	20.2456	27.7524	14.5235	31.4871	17.1032	12.9661	HMGXB4	TF	Y	N	TBL	0	0	0	0	0	0	0	-10.741	0	0	0	0	0	0	0	0	1
chr22	39441432	39441547	39445429	39445586	+	39440945	39441225	39448078	39448358	NM_145298	0.000958442	0.0221057	0.847|0.898	0.494|0.753	0.249	2.10635	1.87759	1.97334	1.57743	6.55079	3.14025	APOBEC3F	NA	N	N	TBL	0	0	0	0	0	0	0	-4.07141	0	0	0	0	0	0	0	0	1
chr22	40816850	40817104	40819539	40819689	-	40816408	40816580	40820209	40820385	NM_001282662	9.15e-05	0.0031114	0.459|0.478	0.594|0.62	-0.138	6.34027	6.96976	25.8263	8.62726	10.62	18.1877	MKL1	coTF	N	Y	TBL	0	0	0	0	0	0	0	1.35514	0	0	0	0	0	0	0	0	2
chr4	39322906	39322994	39328182	39328260	-	39322002	39322289	39329143	39329376	NM_002913	3.47e-05	0.00133593	0.282|0.281	0.408|0.408	-0.127	27.0383	30.8922	24.6839	22.6895	16.4161	9.51165	RFC1	NA	Y	N	TBL	0	0	0	0	0	0	0	3.80902	0	0	0	0	0	0	0	0	2
chr4	39322906	39322994	39328182	39328260	-	39322002	39322289	39329143	39329376	NM_002913	3.47e-05	0.00133593	0.282|0.281	0.408|0.408	-0.127	27.0383	30.8922	24.6839	22.6895	16.4161	9.51165	RFC1	NA	Y	N	TBL	0	0	0	0	0	0	0	2.66999	0	0	0	0	0	0	0	0	2
chr4	48851963	48852099	48853822	48853992	+	48850415	48850463	48859229	48859382	NM_001168254	2.85e-05	0.00114186	0.375|0.372	0.484|0.511	-0.124	74.0094	62.0161	45.3589	43.5126	67.0381	36.1662	OCIAD1	NA	Y	N	TBL	0	0	0	0	0	0	0	4.67247	0	0	0	0	0	0	0	0	2
chr4	48896022	48896070	48899820	48899874	-	48887396	48887582	48906500	48906628	NM_001286774	0.000690326	0.0170398	0.308|0.311	0.503|0.486	-0.185	187.515	229.668	119.747	77.1706	61.7209	12.0883	OCIAD2	NA	N	N	TBL	0	0	0	0	0	0	0	4.57084	0	0	0	0	0	0	0	0	2
chr5	43547829	43548015	43555931	43556101	-	43543105	43543218	43556920	43557195	NM_182789	0.000215516	0.00638806	0.9|0.804	0.625|0.54	0.27	4.836	11.0823	10.7821	13.4058	8.76497	8.16367	PAIP1	NA	Y	N	TBL	0	0	0	0	0	0	0	-4.08945	-3.57589	0	0	0	0	0	0	0	1
chr5	54591206	54591352	54594418	54594492	-	54589844	54589973	54603214	54603521	NM_019030	0.000200324	0.00600213	0.134|0.171	0.261|0.258	-0.107	12.6583	20.0905	13.5766	9.30966	25.917	15.1182	DHX29	NA	Y	N	TBL	0	0	0	0	0	0	0	6.09338	0	0	0	0	0	0	0	0	1
chr5	70805291	70806978	70809011	70809234	+	70800447	70800578	70810770	70810949	NM_018429	5.65e-06	0.000270255	0.295|0.34	0.495|0.504	-0.182	8.3436	9.38907	40.3454	4.62324	7.43925	5.01616	BDP1	NA	N	N	TBL	0	0	0	0	0	0	0	5.16314	0	0	0	0	0	0	0	0	1
chr5	70805291	70806978	70809011	70809234	+	70800447	70800578	70810770	70810949	NM_018429	5.65e-06	0.000270255	0.295|0.34	0.495|0.504	-0.182	8.3436	9.38907	40.3454	4.62324	7.43925	5.01616	BDP1	NA	N	N	TBL	0	0	0	0	0	0	0	2.96295	0	0	0	0	0	0	0	0	2
chr5	70805291	70806978	70809011	70809234	+	70800447	70800578	70810770	70810949	NM_018429	5.65e-06	0.000270255	0.295|0.34	0.495|0.504	-0.182	8.3436	9.38907	40.3454	4.62324	7.43925	5.01616	BDP1	NA	N	N	TBL	0	0	0	0	0	0	0	1.83025	0	0	0	0	0	0	0	0	2
chr5	110837659	110837786	110840712	110840741	-	110836699	110836814	110842027	110842077	NM_001308059	0.00204896	0.0400944	0.0|0.0	0.271|0.031	-0.151	13.9416	21.8461	19.6241	30.5265	62.1056	4.60905	STARD4	NA	N	N	TBL	0	0	0	0	0	0	0	6.18966	-4.98286	0	0	0	0	-3.93092	0	0	1
chr5	148899852	148899951	148904607	148904734	-	148892632	148892772	148929637	148929744	NM_001271741	4.23e-08	3.44e-06	0.462|0.457	0.646|0.592	-0.159	46.7574	67.5886	134.038	59.315	100.968	112.343	CSNK1A1	NA	Y	N	TBL	0	0	0	0	0	0	0	2.85677	0	0	0	0	0	0	0	0	2
chr6	2896286	2896424	2900677	2900855	-	2895624	2895742	2903434	2903546	NM_004155	0.00117797	0.0261518	0.43|0.503	0.583|0.577	-0.113	16.825	191.474	287.281	0.567645	9.01285	6.7972	SERPINB9	NA	N	N	TBL	0	0	0	0	0	-0.48814	0	4.10398	0	0	0	0	0	0	0	2.82227	2
chr6	10751365	10751467	10755374	10755465	+	10749854	10749931	10756699	10757214	NM_030969	7.65e-10	8.21e-08	0.285|0.291	0.545|0.666	-0.318	75.3165	81.7022	45.2287	56.4408	64.6046	33.2349	TMEM14B	NA	Y	N	TBL	0	0	0	-2.28565	0	0	0	2.80418	-3.63007	-5.00248	3.20767	0	5.77253	-2.74429	0	0	2
chr6	26091068	26091332	26091541	26091817	+	26087508	26087744	26092912	26093188	NM_000410	0.000375989	0.0102895	0.8|0.933	0.368|0.412	0.477	0.510489	0.201953	0.973321	0.134439	6.45821	5.65686	HFE	NA	N	Y	TBL	0	0	0	-3.64312	-4.02736	0	0	-4.11347	-3.82462	-3.6931	0	0	-2.10685	0	0	2.43344	1
chr6	34210488	34210572	34211244	34211295	+	34208513	34208692	34212607	34214008	NM_145901	4.81e-09	4.59e-07	0.33|0.302	0.215|0.171	0.123	1286.06	0	368.242	1139.77	375.312	226.998	HMGA1	TF	N	N	TBL	0	0	0	-2.20746	0	0	0	-5.55065	0	-0.43176	0	0	0	0	0	0	1
chr6	64394029	64395812	64401626	64401933	+	64389900	64390062	64404470	64404654	NM_015153	1.39e-06	7.75e-05	0.255|0.218	0.401|0.375	-0.152	17.9892	21.1069	12.4756	18.5286	16.9361	8.94696	PHF3	NA	N	N	TBL	0	0	0	0	-1.65479	0	0	4.00498	0	0	0	0	-4.71085	0	0	0	2
chr6	64394029	64395812	64401626	64401933	+	64389900	64390062	64404470	64404654	NM_015153	1.39e-06	7.75e-05	0.255|0.218	0.401|0.375	-0.152	17.9892	21.1069	12.4756	18.5286	16.9361	8.94696	PHF3	NA	N	N	TBL	0	0	0	0	0	0	0	1.66874	0	0	0	0	0	0	0	0	2
chr6	99857048	99857220	99858616	99858840	-	99855956	99856147	99860426	99860615	NM_015491	3.51e-13	6.06e-11	0.44|0.488	0.668|0.667	-0.204	92.5585	90.0188	45.6998	117.002	49.2095	20.0565	PNISR	NA	Y	N	TBL	0	0	0	0	0	0	0	4.12172	0	0	0	0	0	0	0	0	2
chr6	136693638	136693763	136698892	136699006	-	136687464	136687577	136709530	136709648	NM_001198611	0	0	0.072|0.045	0.35|0.332	-0.282	23.2279	19.5795	28.7339	0.950563	0.389747	0.412986	MAP7	NA	N	N	TBL	0	0	0	-2.59203	0	0	0	3.35411	0	0	0	0	0	0	0	0	2
chr7	1040105	1040187	1049585	1049779	-	1036622	1037440	1166892	1167022	NM_001134395	2.5e-06	0.000129082	0.849|0.814	0.699|0.718	0.123	26.9463	35.9499	38.9532	51.4689	59.2491	43.2866	C7orf50	NA	Y	N	TBL	0	-3.84539	0	-3.67959	0	0	0	-4.6748	0	-4.03057	0	0	-2.70987	-8.27306	0	-4.18861	1
chr7	29440158	29440444	29519894	29519972	+	29437988	29438102	29535567	29535652	NM_001293070	3.32e-06	0.000169923	0.851|0.947	0.51|0.483	0.403	0.620051	0.926406	30.3078	1.77994	0.549687	0.00467204	CHN2	NA	N	Y	TBL	0	0	0	0	0	0	0	-5.63469	0	0	0	0	0	0	0	0	1
chr7	29440158	29440444	29519894	29519972	+	29437988	29438102	29535567	29535652	NM_001293070	3.32e-06	0.000169923	0.851|0.947	0.51|0.483	0.403	0.620051	0.926406	30.3078	1.77994	0.549687	0.00467204	CHN2	NA	N	Y	TBL	0	0	0	0	0	0	0	-3.82354	0	0	0	0	0	0	0	0	1
chr7	140055467	140055564	140064207	140064291	-	140048425	140048567	140069389	140069482	NM_032295	0.00048423	0.0126564	0.862|0.899	0.981|0.983	-0.101	22.7637	13.6757	23.4771	13.6986	21.4023	11.8057	SLC37A3	NA	N	N	TBL	0	0	0	0	0	0	0	2.07152	0	0	0	0	0	0	0	0	2
chr8	71495884	71496028	71499129	71499234	-	71495398	71495559	71499340	71499411	NM_014294	1.04e-09	1.11e-07	0.448|0.373	0.586|0.597	-0.181	54.1013	62.2567	119.337	49.0298	198.767	221.73	TRAM1	NA	N	N	TBL	0	0	0	0	0	0	0	3.33289	0	0	0	0	0	0	0	0	2
chr8	98731276	98731417	98735106	98735263	+	98725889	98725997	98736827	98742488	NM_178812	5.48e-07	3.39e-05	0.177|0.226	0.334|0.298	-0.114	30.2704	27.8395	21.0786	17.9701	59.3099	29.8336	MTDH	NA	Y	N	TBL	0	0	0	0	0	0	0	4.09507	0	0	0	0	-3.46931	0	0	0	2
chr9	710803	713464	730050	730248	+	676889	677009	731157	731266	NM_001256876	0	0	0.282|0.301	0.09|0.085	0.204	7.43122	8.5861	69.405	4.20261	14.1174	9.27867	KANK1	NA	N	N	TBL	-3.96091	-2.02705	-2.13542	-2.06301	0	-1.06045	0	-13.038	-9.3483	-1.07623	0	0	-7.89725	-3.37524	-1.48503	-2.25754	1
chr9	710803	713464	730050	730248	+	676889	677009	731157	731266	NM_001256876	0	0	0.282|0.301	0.09|0.085	0.204	7.43122	8.5861	69.405	4.20261	14.1174	9.27867	KANK1	NA	N	N	TBL	-0.990227	-0.80292	-2.69254	0	0	-1.8882	0	-12.0496	0	-3.61505	0	0	0	0	-2.59221	0.43761	1
chr9	710803	713464	730050	730248	+	676889	677009	731157	731266	NM_001256876	0	0	0.282|0.301	0.09|0.085	0.204	7.43122	8.5861	69.405	4.20261	14.1174	9.27867	KANK1	NA	N	N	TBL	-0.914793	0	-4.00034	0	0	-2.41068	0	-12.6833	0	0	0	0	0	0	0	0	1
chr9	35684484	35684547	35684728	35684804	-	35684242	35684312	35685265	35685336	NM_001301226	0	0	0.603|0.604	0.267|0.293	0.323	69.974	142.208	179.003	156.407	620.952	1675.75	TPM2	NA	N	N	TBL	0	0	0	0	0	0	0	-3.99922	0	0	0	0	0	0	0	0	1
chrX	16850745	16850865	16852405	16852480	+	16847698	16847893	16855715	16855808	NM_018360	0	0	0.315|0.348	0.602|0.615	-0.277	29.9107	37.2491	16.1779	10.7607	8.29228	5.2556	TXLNG	NA	Y	N	TBL	0	0	0	0	0	0	0	1.31276	0	0	0	0	0	0	0	0	2
chrX	16852405	16852480	16855715	16855808	+	16850745	16850865	16857943	16858039	NM_018360	3.61e-06	0.000182297	0.45|0.459	0.613|0.601	-0.152	29.9107	37.2491	16.1779	10.7607	8.29228	5.2556	TXLNG	NA	Y	N	TBL	0	0	0	0	0	0	0	2.20329	0	0	0	0	0	0	0	0	2
chr1	202736053	202736188	202742245	202742416	-	202733176	202733273	202743740	202743863	NM_006618	2.91e-07	1.9e-05	0.323|0.322	0.463|0.486	-0.152	23.9184	19.9798	25.0556	18.6729	16.4337	16.2145	KDM5B	TF	N	N	TBL	0	0	0	0	0	0	0	1.58018	0	0	0	0	0	0	0	0	2
chr10	30726104	30726335	30727844	30728203	+	30722949	30723307	30736710	30736878	NM_005204	0.000188921	0.00567585	0.143|0.114	0.395|0.357	-0.247	2.10987	4.2989	30.322	2.01225	7.07391	1.73491	MAP3K8	NA	N	Y	TBL	4.16175	2.65729	3.76838	-2.05472	3.36072	-7.45287	0	5.00574	3.3881	1.53428	4.28818	0	-3.7211	0	0	0	2
chr10	33221442	33221528	33224419	33224486	-	33218749	33218972	33247072	33247293	NM_002211	1.09e-14	2.41e-12	0.198|0.206	0.357|0.385	-0.169	263.849	121.479	372.573	78.8422	645.83	785.154	ITGB1	NA	Y	N	TBL	0	0	0	0	0	0	0	2.85677	0	0	0	0	0	0	0	0	2
chr10	35477127	35477316	35490378	35490414	+	35468061	35468204	35495822	35495979	NM_001267564	1.66e-06	9.05e-05	0.931|0.922	0.449|0.453	0.476	5.23021	15.2385	22.0355	17.1019	12.7619	9.03714	CREM	TF	N	N	TBL	0	0	0	0	0	0	0	-3.91646	0	0	0	0	0	0	0	0	1
chr10	104225738	104225844	104232610	104232707	+	104221169	104221207	104233326	104233498	NM_024789	0.000715052	0.017568	0.081|0.115	0.234|0.203	-0.121	6.31142	3.05834	11.3087	1.34635	2.05572	1.12776	TMEM180	NA	N	N	TBL	0	0	0	0	0	0	0	3.64007	0	0	0	0	0	0	0	3.74969	2
chr10	114724314	114724383	114799783	114799885	+	114711241	114711366	114900942	114901075	NM_001146274	3.21e-11	4.44e-09	0.11|0.1	0.245|0.217	-0.126	30.0112	21.6367	40.0905	25.1375	18.8072	10.797	TCF7L2	TF	N	N	TBL	0	0	0	0	0	0	0	5.56208	0	0	0	0	2.74739	0	0	0	1
chr10	114919678	114919751	114920377	114920450	+	114917779	114917828	114925313	114927436	NM_001198525	1.11e-16	2.85e-14	0.736|0.748	0.33|0.33	0.412	30.0112	21.6367	40.0905	25.1375	18.8072	10.797	TCF7L2	TF	N	N	TBL	0	0	0	0	0	0	0	-5.03097	0	0	0	0	0	0	0	0	1
chr10	114919678	114919751	114920377	114920450	+	114918425	114918476	114925313	114927436	NM_001198525	6.66e-15	1.57e-12	0.757|0.771	0.375|0.374	0.39	30.0112	21.6367	40.0905	25.1375	18.8072	10.797	TCF7L2	TF	N	N	TBL	0	0	0	0	0	0	0	-5.03097	0	0	0	0	0	0	0	0	1
chr10	123276832	123276977	123278195	123278343	-	123274630	123274833	123279492	123279683	NR_073009	0	0	0.117|0.147	0.918|0.94	-0.797	22.8181	6.80543	10.0001	1.19374	0.495648	0	FGFR2	NA	N	N	TBL	0	0	-3.25026	-3.93034	0	0	0	3.08046	-4.90676	3.97618	0	0	-5.30078	0	0	0	2
chr10	123276832	123276977	123278195	123278343	-	123274630	123274833	123279492	123279683	NR_073009	0	0	0.117|0.147	0.918|0.94	-0.797	22.8181	6.80543	10.0001	1.19374	0.495648	0	FGFR2	NA	N	N	TBL	0	0	0	0	0	0	0	2.73005	0	0	0	0	0	0	0	0	2
chr11	67842183	67842297	67848870	67848924	-	67838190	67838324	67864485	67864597	NM_001277	0.000516332	0.0133067	0.141|0.181	0.263|0.29	-0.115	25.3864	32.9697	27.4341	36.9148	40.8966	47.0577	CHKA	NA	N	N	TBL	0	0	0	0	0	0	0	1.59078	0	0	0	0	0	0	0	0	2
chr11	114316700	114316809	114318547	114318601	+	114315262	114315374	114320567	114321000	NM_015523	6.65e-07	4.23e-05	0.252|0.277	0.377|0.404	-0.126	122.458	195.838	224.849	30.3749	313.283	141.624	REXO2	NA	N	N	MSC	0	0	0	0	0	0	0	4.00498	0	0	17.3086	24.5213	0	5.33455	0	0	2
chr12	42748962	42749024	42768664	42768876	+	42729684	42729776	42781257	42781337	NM_001143789	0	0	0.652|0.677	0.938|0.934	-0.271	34.2312	44.279	22.4568	43.0554	46.6864	23.2963	PPHLN1	NA	Y	N	MSC	0	0	0	0	0	0	0	5.71353	0	0	0	0	0	0	0	0	1
chr12	42748962	42749024	42792655	42792796	+	42729684	42729776	42835116	42835765	NM_001143789	1.36e-08	1.16e-06	0.279|0.248	0.43|0.441	-0.172	34.2312	44.279	22.4568	43.0554	46.6864	23.2963	PPHLN1	NA	Y	N	MSC	0	0	0	0	0	0	0	5.71353	0	0	0	0	0	0	0	0	1
chr12	48189688	48189799	48189989	48190081	-	48189369	48189550	48190799	48190925	NM_001308090	2.07e-07	1.38e-05	0.692|0.712	0.831|0.82	-0.123	17.7096	28.0944	25.8139	11.2011	33.0609	22.8964	HDAC7	coTF	N	N	MSC	0	0	0	0	0	0	0	1.37493	0	0	0	0	0	0	0	0	2
chr12	57894103	57894305	57898007	57898082	+	57892202	57892406	57905480	57905651	NM_004990	0.00234292	0.0434808	0.387|0.387	0.328|0.245	0.101	400.337	466.595	282.158	116.067	317.333	96.6719	MARS	NA	Y	N	MSC	0	0	0	0	-2.21644	0	0	-4.08136	0	0	0	0	-1.28324	0	0	0	1
chr12	98938728	98938839	98940136	98940225	+	98938219	98938315	98941350	98944157	NM_001032283	0.000173856	0.00533253	0.774|0.788	0.866|0.899	-0.102	41.367	96.0053	34.8749	70.6313	12.0145	23.1173	TMPO	NA	Y	N	MSC	0	0	0	0	0	0	0	4.33873	0	0	0	0	0	0	0	0	2
chr13	114193671	114193822	114201614	114201694	+	114157810	114157903	114202617	114202767	NM_017905	0.000183276	0.00551598	0.57|0.604	0.365|0.309	0.25	16.4707	14.1631	32.5123	13.3066	44.9285	46.103	TMCO3	NA	Y	N	MSC	0	0	0	0	0	0	0	-7.2673	0	0	0	0	0	0	0	0	1
chr14	23419522	23419619	23420763	23420898	-	23416809	23416940	23421536	23421668	NM_001166269	0.000175469	0.00534761	0.793|0.781	0.889|0.931	-0.123	21.5155	22.6722	17.1792	29.5134	14.6302	8.40561	HAUS4	NA	Y	N	MSC	0	0	0	0	0	0	0	4.33873	0	0	0	0	0	0	0	0	2
chr14	23817369	23817515	23817714	23817880	-	23816668	23816940	23818480	23818635	NM_020372	4.05e-06	0.000207825	0.976|0.964	0.735|0.488	0.359	NA	NA	NA	NA	NA	NA	SLC22A17	NA	N	Y	MSC	0	0	0	0	0	0	0	-4.25833	0	0	0	0	0	0	0	0	1
chr14	23817369	23817515	23817714	23817755	-	23816722	23816940	23818480	23818635	NR_110290	8.24e-05	0.00285755	0.884|0.835	0.103|0.103	0.756	26.2157	12.9447	30.3903	57.0289	29.5116	22.1269	SLC22A17	NA	N	Y	MSC	0	0	0	0	0	0	0	-4.25833	0	0	0	0	0	0	0	0	1
chr14	24845180	24845307	24845499	24845760	+	24844865	24844921	24846843	24848810	NM_001198965	1.73e-05	0.000741308	0.896|0.905	0.737|0.721	0.172	5.35662	1.24665	8.67301	12.7995	16.7083	18.736	NFATC4	TF	N	N	MSC	0	0	0	0	0	0	0	-5.19353	0	0	0	0	0	0	0	0	1
chr14	58714467	58714550	58718836	58718960	+	58711522	58711659	58724462	58724564	NM_152132	0.000320044	0.00884898	0.29|0.275	0.451|0.361	-0.124	167.454	290.66	175.987	140.631	195.301	63.3248	PSMA3	NA	Y	N	MSC	0	0	0	0	0	0	0	2.84639	0	0	-3.48914	0	0	0	0	0	2
chr14	69345174	69345240	69345705	69345786	-	69343798	69343957	69346678	69346825	NM_001130004	0	0	0.921|0.927	0.595|0.565	0.344	84.7535	179.432	304.008	53.1662	275.032	424.788	ACTN1	NA	N	N	MSC	0	0	0	0	0	0	0	-5.26387	0	0	0	0	0	0	0	0	1
chr1	53741302	53741425	53746258	53746387	-	53736898	53737018	53755238	53755361	NM_004631	3.65e-11	4.25e-09	0.382|0.388	0.727|0.706	-0.331	24.7482	23.6533	1.52709	8.8405	7.40757	2.24196	LRP8	NA	N	N	MSC	0	0	0	0	0	0	0	3.21856	0	0	0	0	0	0	0	0	2
chr15	52849296	52849419	52861044	52861099	-	52839241	52844301	52861312	52861418	NM_001306191	1.27e-06	7.42e-05	0.0|0.007	0.063|0.159	-0.107	43.4063	60.6803	39.727	63.5266	39.3538	30.4781	ARPP19	NA	N	N	MSC	0	0	0	0	0	0	0	5.23741	0	0	0	0	0	0	0	0	1
chr15	63353911	63353987	63354413	63354476	+	63353067	63353138	63354774	63354844	NM_001018004	1.48e-11	1.79e-09	0.408|0.368	0.631|0.574	-0.215	120.884	227.646	0	598.539	534.341	542.723	TPM1	NA	N	N	MSC	0	0	0	0	0	-4.93646	0	7.40591	0	-3.80317	0	0	0	0	0	0	1
chr16	143216	143323	148142	148299	-	142593	142723	150369	150507	NM_001243248	0.000520311	0.0131545	0.388|0.321	0.219|0.259	0.116	12.9094	13.4915	18.2047	14.4794	26.6261	20.6829	NPRL3	NA	Y	N	MSC	0	0	0	0	-3.58293	0	0	-8.27172	-3.01023	-2.7664	0	0	0	0	0	0	1
chr16	692119	692249	697416	697544	+	691848	692043	697782	697884	NM_138418	0.00258801	0.0464043	0.674|0.559	0.473|0.412	0.174	35.8742	12.1279	10.0492	4.5792	22.1733	8.07961	FAM195A	NA	N	N	MSC	0	-6.39225	0	-4.17447	0	0	0	-6.9938	-3.21415	-3.08426	-12.6667	-2.49799	-3.90726	-3.69051	0	-1.92212	1
chr1	54266365	54266521	54269600	54269682	-	54262571	54262817	54272097	54272190	NR_033142	0.00124421	0.0273469	0.295|0.307	0.425|0.417	-0.12	36.7425	25.9064	11.8487	12.3071	5.05781	10.1995	NDC1	NA	Y	Y	MSC	0	0	0	0	0	0	0	6.66579	0	0	0	0	0	0	0	0	1
chr16	84163941	84164036	84164706	84164932	-	84163590	84163776	84169148	84169210	NM_001146051	0.000619184	0.0153015	0.875|0.883	0.977|1.0	-0.109	12.3241	9.59035	9.27103	21.7694	11.3739	8.40795	HSDL1	NA	N	N	MSC	0	0	0	0	0	0	0	1.49366	0	0	0	0	0	0	0	0	2
chr17	5329555	5329619	5331390	5331531	+	5326088	5326149	5335861	5336340	NM_001033002	2.29e-08	1.89e-06	0.218|0.203	0.412|0.367	-0.179	24.9183	27.8437	18.1081	29.7988	19.4052	11.4925	RPAIN	NA	Y	N	MSC	0	0	0	0	0	0	0	2.85095	0	0	0	0	0	0	0	0	2
chr17	5329555	5329619	5331390	5331531	+	5329290	5329402	5335861	5336340	NM_001033002	5.66e-06	0.000278337	0.262|0.253	0.431|0.381	-0.149	24.9183	27.8437	18.1081	29.7988	19.4052	11.4925	RPAIN	NA	Y	N	MSC	0	0	0	0	0	0	0	2.85095	0	0	0	0	0	0	0	0	2
chr17	48266528	48266636	48267039	48267093	-	48266263	48266371	48267219	48267273	NM_000088	1.91e-09	1.8e-07	0.358|0.371	0.523|0.605	-0.2	72.4499	12.1152	493.634	12.3681	0	0	COL1A1	NA	N	N	MSC	0	0	0	0	-2.96577	-8.82737	0	3.93628	0	0	0	0	0	0	0	-3.14306	2
chr17	57196679	57196856	57208641	57208728	-	57187307	57189706	57232491	57232800	NM_182620	0.000399696	0.0105033	0.205|0.195	0.293|0.319	-0.106	0.603934	0.816204	0.255855	0.30403	0.350926	0.141747	SKA2	NA	N	N	MSC	0	0	0	0	0	0	0	5.93289	0	0	0	0	0	0	0	0	1
chr17	58372043	58372162	58378959	58379065	-	58365883	58366043	58422841	58422969	NM_032582	0.000573859	0.0142925	0.484|0.512	0.617|0.639	-0.13	13.3104	13.4794	7.04743	7.14436	15.1413	12.0184	USP32	NA	N	N	MSC	0	0	0	0	0	0	0	4.28515	0	0	0	0	0	0	0	0	2
chr1	10527246	10527389	10529233	10529395	-	10523487	10523677	10532379	10532613	NM_004401	2.96e-05	0.00118603	0.459|0.42	0.578|0.565	-0.132	27.5663	24.3452	15.4271	19.9109	13.3322	9.3538	DFFA	NA	Y	N	MSC	0	0	0	0	0	0	0	7.28013	0	0	0	0	0	0	0	0	1
chr19	9678770	9678851	9679677	9679758	-	9676403	9677785	9695136	9695209	NM_001008727	2.72e-05	0.00111023	0.251|0.257	0.433|0.423	-0.174	40.2772	25.5434	10.2802	17.2959	4.84031	4.75219	ZNF121	TF	Y	N	MSC	0	0	0	0	0	0	0	7.49681	0	0	0	0	0	0	0	0	1
chr19	11036361	11036449	11038305	11038392	-	11034508	11034675	11038474	11038635	NM_024029	4.38e-06	0.000223342	0.956|0.975	0.856|0.865	0.105	15.6755	13.3118	35.8883	8.84684	23.5864	16.6237	YIPF2	NA	N	N	MSC	0	0	0	0	0	0	0	-4.67683	0	0	0	0	0	0	0	2.39879	1
chr19	16964953	16965072	16973162	16973370	+	16963879	16963969	16974490	16974607	NM_001297595	0.000124513	0.00402638	0.86|0.893	0.796|0.748	0.105	17.4755	23.9588	66.4126	11.4582	20.3639	17.6177	SIN3B	coTF	N	N	MSC	0	0	0	0	0	0	0	-11.7752	0	0	0	0	0	0	0	0	1
chr19	36142134	36142251	36145472	36145573	+	36139124	36139305	36149495	36149686	NM_001863	9.39e-10	9.33e-08	0.23|0.202	0.355|0.349	-0.136	521.423	428.103	416.501	367.722	543.256	185.726	COX6B1	NA	Y	N	MSC	0	0	0	0	-2.83601	0	0	6.18966	0	0	0	0	4.74509	3.64164	0	0	1
chr2	61319598	61319722	61324834	61324987	+	61315492	61315603	61330987	61331133	NM_001129993	5.88e-05	0.00214907	0.444|0.534	0.873|0.768	-0.332	5.0081	7.34657	8.03643	10.4163	7.79805	3.99248	KIAA1841	NA	N	N	MSC	0	0	0	0	0	0	0	2.85677	0	0	0	0	0	0	0	0	2
chr2	85850748	85850905	85852661	85852814	+	85848607	85848702	85857843	85858069	NR_046347	2.08e-06	0.000116607	0.157|0.104	0.306|0.244	-0.145	39.1733	52.8764	31.3314	41.9644	33.4992	29.756	USP39	NA	Y	N	MSC	0	0	0	0	0	0	0	1.80066	0	0	0	0	0	0	0	0	2
chr2	127808729	127808819	127811480	127811588	-	127808377	127808488	127815048	127815177	NM_139343	1.87e-10	2.03e-08	0.185|0.09	0.004|0.004	0.134	23.3769	17.6362	7.02225	39.4295	61.1172	32.9942	BIN1	NA	N	N	MSC	0	0	0	0	0	0	0	-4.00915	-3.45089	0	0	0	0	-3.30922	0	-3.2461	1
chr2	160284451	160284553	160284821	160284930	-	160268845	160269056	160285710	160285771	NM_013450	0.000163048	0.00508272	0.32|0.377	0.603|0.551	-0.228	6.44508	4.5052	9.95172	11.1158	6.0311	5.18262	BAZ2B	TF	N	N	MSC	0	0	0	0	0	0	0	5.66596	0	0	0	0	0	0	0	0	1
chr2	207989067	207989128	208030190	208030430	-	207953181	207953305	208030636	208030910	NR_073108	0.00193766	0.0376443	1.0|0.946	0.687|0.557	0.351	4.04996	13.3789	3.89029	3.47338	13.1062	9.38756	KLF7	TF	N	N	MSC	0	0	0	-3.1457	0	0	0	-8.76715	0	-5.00279	0	0	0	0	0	-2.94781	1
chr2	209168894	209169042	209169569	209169737	+	209165660	209165818	209176959	209177019	NM_015040	1.23e-08	1.06e-06	0.248|0.102	0.5|0.496	-0.323	7.8247	9.19362	6.34639	7.67756	9.21656	9.12703	PIKFYVE	NA	N	N	MSC	0	0	0	0	0	0	0	4.35241	0	0	0	0	0	0	0	0	2
chr20	25282854	25282982	25284185	25284264	-	25275378	25275666	25287468	25287551	NM_015600	4.11e-15	6.22e-13	0.968|0.963	0.855|0.87	0.103	39.6088	21.292	48.8748	17.0714	63.5279	35.0105	ABHD12	NA	Y	N	MSC	-3.60483	0	0	0	0	0	0	-5.05538	0	0	0	0	-3.69331	0	0	0	1
chr20	35125107	35125469	35127990	35128079	+	35090185	35091002	35128601	35129014	NM_183006	0	0	0.067|0.061	0.216|0.206	-0.147	19.6412	31.2685	79.8061	51.9832	63.7801	37.678	DLGAP4	NA	Y	Y	MSC	0	0	0	0	-3.41088	0	0	1.92612	0	0	0	0	0	0	0	3.42733	2
chr21	44520562	44520629	44521475	44521542	-	44515803	44515853	44524424	44524512	NM_001025204	1.53e-07	1.07e-05	0.474|0.427	0.296|0.302	0.152	163.466	282.303	169.712	134.896	152.03	50.2333	U2AF1	NA	Y	N	MSC	0	0	0	0	0	0	0	-5.2618	0	0	0	0	0	0	0	0	1
chr22	20043465	20043536	20049052	20049204	+	20039987	20040107	20050860	20050965	NM_001283148	5.99e-06	0.000289938	0.915|0.979	0.633|0.703	0.279	2.29803	2.47855	6.86119	1.74676	9.32431	10.6322	TANGO2	NA	Y	N	MSC	0	0	0	0	0	0	0	-7.68002	0	0	0	0	0	0	0	0	1
chr22	20043465	20043536	20049052	20049206	+	20039987	20040107	20050860	20050965	NM_152906	0.00100591	0.0228461	0.554|0.778	0.405|0.345	0.291	2.29803	2.47855	6.86119	1.74676	9.32431	10.6322	TANGO2	NA	Y	N	MSC	0	0	0	0	0	0	0	-7.68002	0	0	0	0	0	0	0	0	1
chr3	13524963	13525064	13543370	13543433	+	13522745	13522894	13544383	13544480	NM_024827	0.000192577	0.0057227	0.676|0.737	0.475|0.31	0.314	1.98589	1.11286	1.63239	2.62362	3.83485	4.54124	HDAC11	NA	N	N	MSC	0	0	0	0	0	0	0	-6.23636	0	0	0	0	0	0	0	0	1
chr3	186507930	186508044	186508114	186508195	-	186507681	186507853	186509513	186509639	NM_002916	0.00149241	0.0310154	0.252|0.218	0.339|0.343	-0.106	31.3438	42.1612	20.2193	38.9972	7.14051	6.73109	RFC4	NA	N	N	MSC	0	0	0	0	0	0	0	4.68587	0	0	0	0	0	0	0	0	2
chr4	6619106	6619219	6621653	6621771	+	6615944	6616082	6622914	6624130	NM_001292038	0.000188871	0.00563014	0.522|0.458	0.268|0.303	0.205	4.62684	1.84237	19.8471	4.3989	66.5343	32.7571	MAN2B2	NA	Y	N	MSC	0	0	0	0	0	0	0	-5.02656	0	0	0	-4.06352	-3.17063	0	0	0	1
chr4	48896022	48896070	48899820	48899874	-	48894788	48894906	48906500	48906628	NM_001286774	0.000128068	0.00409946	0.093|0.099	0.184|0.22	-0.106	187.515	229.668	119.747	77.1706	61.7209	12.0883	OCIAD2	NA	N	N	MSC	0	0	0	0	0	0	0	4.57084	0	0	0	0	0	0	0	0	2
chr1	154186932	154187050	154192311	154192413	-	154179176	154180124	154192817	154193273	NM_001098616	6.3e-05	0.00226725	0.452|0.532	0.631|0.653	-0.15	52.2018	54.9969	54.17	79.1415	103.031	76.0649	C1orf43	NA	Y	N	MSC	0	0	0	0	0	0	0	5.10742	0	0	0	0	0	0	0	0	2
chr1	154186932	154187050	154192311	154192413	-	154184933	154185100	154192817	154193273	NM_001098616	0.000213018	0.00623305	0.357|0.439	0.521|0.55	-0.138	52.2018	54.9969	54.17	79.1415	103.031	76.0649	C1orf43	NA	Y	N	MSC	0	0	0	0	0	0	0	5.10742	0	0	0	0	0	0	0	0	2
chr5	148899852	148899951	148904607	148904734	-	148892632	148892772	148929637	148929744	NM_001271741	6.65e-05	0.00237492	0.462|0.457	0.603|0.557	-0.121	46.7574	67.5886	134.038	59.315	100.968	112.343	CSNK1A1	NA	Y	N	MSC	0	0	0	0	0	0	0	2.85677	0	0	0	0	0	0	0	0	2
chr5	154210360	154210482	154214184	154214288	-	154202946	154203152	154214402	154214494	NM_032385	0.000275569	0.00782336	0.145|0.095	0.275|0.336	-0.185	2.92416	0.334916	1.12207	5.54032	5.46083	6.44645	FAXDC2	NA	N	N	MSC	0	0	0	0	0	0	0	3.08429	0	0	0	0	0	0	0	0	2
chr6	36567597	36568053	36568928	36568967	+	36566625	36566760	36569484	36569571	NR_036610	2.16e-12	2.79e-10	0.098|0.107	0.211|0.242	-0.124	114.498	187.158	105.821	123.244	70.3973	53.4912	SRSF3	NA	Y	N	MSC	0	0	0	0	0	0	0	6.00514	0	0	0	0	0	0	0	0	1
chr6	131190702	131191266	131201283	131201346	-	131186675	131186774	131206235	131206408	NM_001431	0	0	0.017|0.004	0.706|0.72	-0.703	49.7171	64.5593	23.6585	26.9193	38.082	85.9538	EPB41L2	NA	N	N	MSC	0	0	0	0	-3.76708	0	0	3.33289	0	0	0	0	-3.39304	0	0	2.78108	2
chr7	24742378	24742452	24745802	24745995	-	24737973	24738878	24747745	24747873	NM_004403	0.00142475	0.0300679	0.082|0.17	0.349|0.354	-0.225	2.94649	2.5448	22.852	13.0856	27.2329	22.7011	DFNA5	NA	N	Y	MSC	0	0	0	0	0	0	0	3.75408	0	4.57334	0	0	0	0	0	0	2
chr7	75510682	75510804	75513015	75513166	+	75508316	75508578	75517309	75518244	NM_001040457	5.32e-08	4.23e-06	0.105|0.096	0.217|0.202	-0.109	20.5466	16.8795	16.1644	42.3359	60.4385	23.7171	RHBDD2	NA	N	N	MSC	0	0	0	0	0	0	0	3.75408	0	0	4.46924	0	0	0	0	0	2
chr7	75651168	75651310	75657959	75658021	-	75634576	75634722	75659738	75659842	NM_016086	4.03e-05	0.00155791	0.852|0.8	0.615|0.66	0.189	9.56985	12.634	17.6472	13.0456	16.3962	11.9842	STYXL1	NA	Y	N	MSC	0	0	0	0	0	0	0	-9.73105	0	0	0	0	0	0	0	0	1
chr7	148987028	148987129	148989301	148989399	+	148984655	148984867	148990467	148990583	NR_036573	0.000170623	0.00526723	0.639|0.686	0.235|0.278	0.406	4.26318	2.47576	3.23532	3.80211	3.46276	3.4952	LOC155060	NA	N	N	MSC	0	0	0	0	0	0	0	-4.20878	0	0	0	0	0	0	0	0	1
chr8	30361802	30361953	30402010	30402141	+	30242016	30242674	30404808	30405041	NM_001008712	0	0	0.041|0.028	0.16|0.169	-0.13	212.527	205.408	204.824	79.7414	356.019	100.316	RBPMS	coTF	N	N	MSC	-4.66188	-3.81972	0	-7.18068	0	-5.18193	0	5.18219	-4.58955	-3.66849	0	0	0	0	0	-3.85761	2
chr8	30361802	30361953	30402010	30402141	+	30242016	30242674	30416403	30416473	NM_006867	1.17e-07	8.6e-06	0.133|0.128	0.267|0.278	-0.142	212.527	205.408	204.824	79.7414	356.019	100.316	RBPMS	coTF	N	N	MSC	-4.66188	-3.81972	0	-7.18068	0	-5.18193	0	5.18219	-4.58955	-3.66849	0	0	-3.74088	0	0	-3.85761	2
chr8	71495884	71496028	71499129	71499234	-	71495398	71495559	71499340	71499411	NM_014294	5.91e-06	0.000289102	0.448|0.373	0.534|0.561	-0.137	54.1013	62.2567	119.337	49.0298	198.767	221.73	TRAM1	NA	N	N	MSC	0	0	0	0	0	0	0	3.33289	0	0	0	0	0	0	0	0	2
chr8	141684396	141684503	141696730	141696793	-	141678367	141678523	141710989	141711121	NM_005607	3.95e-12	4.96e-10	0.63|0.624	0.368|0.435	0.226	34.9643	46.942	96.6479	62.5455	39.7476	24.5957	PTK2	NA	N	N	MSC	0	0	-2.09794	0	0	0	0	-5.17854	0	0	0	0	-2.38894	0	0	-2.70255	1
chr8	141684396	141684503	141685558	141685598	-	141678367	141678523	141696730	141696793	NM_005607	0.000155361	0.00487497	0.524|0.503	0.316|0.394	0.159	34.9643	46.942	96.6479	62.5455	39.7476	24.5957	PTK2	NA	N	N	MSC	0	0	-2.09794	0	0	0	0	-5.17854	0	0	0	0	-2.38894	0	0	-2.70255	1
chr9	26913876	26913945	26917094	26917163	-	26910335	26910437	26919307	26919527	NM_001031689	0.00145298	0.0304615	0.315|0.342	0.444|0.449	-0.118	20.6155	29.4009	23.4147	16.1194	21.376	23.7374	PLAA	NA	Y	N	MSC	0	0	0	0	0	0	0	4.76128	0	0	0	0	0	0	0	0	2
chr9	100373855	100373981	100380038	100380159	-	100372627	100372733	100387962	100388279	NM_139246	0.00161226	0.0329322	0.338|0.425	0.565|0.542	-0.172	5.12357	8.01671	7.45882	9.5689	6.45948	6.82214	TSTD2	NA	Y	N	MSC	0	0	0	0	0	0	0	4.76128	0	0	0	0	0	0	0	0	2
chr1	225702297	225702602	225704897	225705008	-	225700572	225700718	225706899	225707267	NM_001008493	2.83e-06	0.000151616	0.286|0.324	0.187|0.192	0.115	50.5794	77.9974	34.6024	56.1292	31.4783	41.3759	ENAH	NA	N	N	MSC	0	-2.27136	0	0	0	0	0	-5.75864	0	0	0	0	0	0	0	0	1
chr10	7844720	7844817	7848936	7848973	+	7844232	7844388	7849621	7849762	NM_001001973	0	0	0.159|0.204	0.526|0.59	-0.377	106.043	163.563	153.719	119.731	179.572	114.173	ATP5C1	NA	Y	N	MSC	0	0	0	0	0	0	0	6.00747	0	0	0	0	0	0	0	0	1
chr10	17277844	17277888	17278292	17278378	+	17277167	17277388	17279228	17279592	NM_003380	6.5e-06	0.000313342	0.201|0.211	0.302|0.315	-0.102	90.0404	185.178	284.744	383.516	0	2582.73	VIM	NA	Y	Y	MSC	0	0	0	0	0	-2.71883	0	8.00896	0	0	-2.74065	0	0	0	0	0	1
chr10	99508025	99508121	99509230	99509343	+	99498233	99498431	99510087	99510227	NM_001002261	0.00244385	0.0447746	0.14|0.191	0.015|0.059	0.129	NA	NA	NA	NA	NA	NA	ZFYVE27	NA	Y	Y	MSC	0	0	0	0	0	0	0	-4.41128	0	0	0	0	0	0	0	0	1
chr10	103342519	103342648	103347002	103347163	-	103340004	103340173	103347960	103348027	NM_001308382	0.00152508	0.0314205	0.062|0.099	0.313|0.183	-0.167	8.46626	7.68438	8.50068	9.0316	11.0122	8.96266	POLL	NA	Y	N	MSC	0	0	0	0	0	0	0	3.85057	0	0	0	0	0	0	0	0	2
chr11	17097000	17097170	17098714	17098793	-	17096643	17096744	17098975	17099024	NM_001017	1.09e-06	6.57e-05	0.013|0.202	0.247|0.207	-0.119	9.04192	6.35212	8.25141	0.00413181	0.00183116	0.167232	TRIM36	NA	Y	Y	MSC	0	0	0	0	0	0	0	11.7515	0	0	0	0	0	0	0	0	1
chr11	17097000	17097170	17098714	17098793	-	17096643	17096744	17098975	17099024	NM_001017	1.09e-06	6.57e-05	0.013|0.202	0.247|0.207	-0.119	9.04192	6.35212	8.25141	0.00413181	0.00183116	0.167232	TRIM36	NA	Y	Y	MSC	0	0	0	0	0	0	0	9.26076	0	0	0	0	0	0	0	0	1
chr11	35229651	35229753	35232792	35232996	+	35211381	35211612	35236398	35236461	NM_001001389	0	0	0.817|0.754	0.151|0.177	0.621	3.51186	6.14752	3.79149	0.193815	443.53	549.695	CD44	NA	N	Y	MSC	0	0	0	0	0	0	0	-3.93876	0	0	0	0	0	0	0	0	1
chr11	47498848	47498977	47500428	47500492	-	47498397	47498511	47504246	47504408	NM_198700	0.000267316	0.00763451	0.683|0.703	0.574|0.496	0.158	41.486	59.2594	30.7065	47.2803	26.6392	25.269	CELF1	NA	Y	N	MSC	0	0	0	0	0	0	0	-5.13744	0	-6.41807	0	0	-4.24966	0	0	0	1
chr11	63673559	63673586	63675731	63675776	+	63672257	63672515	63676348	63678492	NM_001039469	8.51e-06	0.000400054	0.293|0.218	0.031|0.081	0.2	14.7901	25.9907	35.7705	14.422	12.9705	10.094	MARK2	NA	N	N	MSC	0	0	0	0	0	5.2453	0	-5.49777	0	0	0	0	0	0	0	0	1
chr11	67842183	67842297	67848870	67848924	-	67838190	67838324	67864485	67864597	NM_001277	0.00011791	0.0038387	0.141|0.181	0.266|0.31	-0.127	25.3864	32.9697	27.4341	36.9148	40.8966	47.0577	CHKA	NA	N	N	MSC	0	0	0	0	0	0	0	1.846	0	0	0	0	0	0	0	0	2
chr11	113723222	113723355	113724979	113725057	-	113712384	113712490	113746166	113746292	NM_020886	0.000181384	0.00418288	0.141|0.127	0.357|0.288	-0.189	35.2836	25.9718	13.8862	11.1756	9.62571	5.82296	USP28	NA	N	N	NPC	0	0	0	0	0	0	0	5.67372	0	0	0	0	0	0	0	0	1
chr12	14576842	14578407	14587270	14587357	+	14518565	14518761	14589039	14589185	NM_018179	0.000370126	0.00762199	0.364|0.357	0.256|0.256	0.104	22.828	21.8894	25.4598	31.9589	10.5241	11.4487	ATF7IP	coTF	Y	N	NPC	0	0	0	0	0	0	0	-4.71035	0	0	0	0	0	0	-3.077	0	1
chr12	14576842	14578407	14587270	14587357	+	14518565	14518761	14589039	14589185	NM_018179	0.000370126	0.00762199	0.364|0.357	0.256|0.256	0.104	22.828	21.8894	25.4598	31.9589	10.5241	11.4487	ATF7IP	coTF	Y	N	NPC	0	0	0	0	0	0	0	-4.95974	0	0	0	0	0	0	0	0	1
chr12	14576842	14578407	14587273	14587357	+	14518565	14518761	14589039	14589185	NM_001286514	0.000388033	0.00791332	0.355|0.349	0.25|0.249	0.102	22.828	21.8894	25.4598	31.9589	10.5241	11.4487	ATF7IP	coTF	Y	N	NPC	0	0	0	0	0	0	0	-4.71035	0	0	0	0	0	0	-3.077	0	1
chr12	14576842	14578407	14587273	14587357	+	14518565	14518761	14589039	14589185	NM_001286514	0.000388033	0.00791332	0.355|0.349	0.25|0.249	0.102	22.828	21.8894	25.4598	31.9589	10.5241	11.4487	ATF7IP	coTF	Y	N	NPC	0	0	0	0	0	0	0	-4.95974	0	0	0	0	0	0	0	0	1
chr12	50848096	50848200	50854917	50855130	+	50835372	50835426	50856364	50856413	NM_199188	5.39e-06	0.000207132	0.102|0.158	0.392|0.329	-0.231	16.4448	21.8806	21.8207	10.2906	12.6863	8.73549	LARP4	NA	Y	N	NPC	0	0	0	0	0	0	0	2.80418	0	0	0	0	0	0	0	0	2
chr1	28897687	28897850	28898378	28898412	+	28893805	28893925	28904011	28905057	NM_017846	0.000360928	0.00747646	0.46|0.444	0.594|0.653	-0.171	7.41445	11.2397	22.7658	10.8283	9.65433	6.30569	TRNAU1AP	NA	Y	N	NPC	0	0	0	0	0	0	0	4.33873	0	0	0	0	0	0	0	0	2
chr12	95914772	95914978	95918455	95918564	-	95910335	95912129	95926604	95928102	NR_125360	3.01e-10	2.99e-08	0.123|0.088	0.251|0.225	-0.133	NA	NA	NA	NA	NA	NA	USP44	NA	N	N	NPC	0	0	0	0	0	0	0	4.29897	0	0	0	0	0	0	0	0	2
chr12	123687796	123687922	123694602	123694709	-	123687170	123687631	123699290	123699381	NM_022782	2.34e-06	9.73e-05	0.57|0.623	0.761|0.733	-0.15	5.28064	5.85403	4.23488	8.41105	3.64188	3.45541	MPHOSPH9	NA	N	N	NPC	0	0	0	0	0	0	0	9.52256	0	0	0	0	0	0	0	0	1
chr13	48660417	48660588	48664487	48664554	-	48657506	48657564	48669089	48669277	NM_014166	1.72e-07	9.96e-06	0.414|0.418	0.6|0.671	-0.219	13.1265	22.8561	16.3889	25.5751	18.4648	11.7886	MED4	coTF	Y	N	NPC	0	0	0	0	0	0	0	3.80902	0	0	0	0	0	0	0	0	2
chr13	114174930	114175048	114188359	114188555	+	114156066	114156195	114193671	114193822	NM_017905	1.29e-08	9.26e-07	0.018|0.02	0.137|0.122	-0.111	16.4707	14.1631	32.5123	13.3066	44.9285	46.103	TMCO3	NA	Y	N	NPC	0	0	0	0	0	0	0	3.00448	0	0	0	0	0	0	0	0	2
chr14	20825209	20825308	20825554	20825679	+	20824748	20824848	20825796	20826063	NM_001042618	1.12e-05	0.000386896	0.512|0.453	0.649|0.629	-0.156	14.7282	21.6638	18.5072	21.6581	10.0381	6.91011	PARP2	NA	N	N	NPC	0	0	0	0	0	0	0	6.34121	0	0	0	0	0	0	0	0	1
chr1	29424318	29424447	29438879	29438960	+	29391493	29391670	29442210	29442315	NM_001166007	1.96e-10	2.04e-08	0.421|0.399	0.613|0.616	-0.205	18.5194	20.0098	14.3993	40.4869	2.59319	2.40748	EPB41	NA	N	N	NPC	0	0	0	0	0	-4.00587	0	5.00509	0	0	0	0	0	0	0	0	2
chr14	23559730	23559842	23562687	23562753	-	23550956	23551045	23564183	23564823	NM_001164815	1.44e-14	2.81e-12	0.494|0.416	0.723|0.76	-0.287	53.8005	97.5709	56.5995	53.4053	44.5453	53.3085	ACIN1	NA	Y	N	NPC	0	0	-4.34874	0	0	0	0	2.2704	0	0	0	0	3.30515	0	0	0	2
chr1	29424318	29424447	29442210	29442315	+	29391493	29391670	29443330	29446558	NM_001166007	9.31e-10	8.23e-08	0.499|0.469	0.674|0.683	-0.195	18.5194	20.0098	14.3993	40.4869	2.59319	2.40748	EPB41	NA	N	N	NPC	0	0	0	0	0	0	0	5.00509	0	0	0	0	0	0	0	0	2
chr14	58752308	58752474	58758352	58758425	-	58740696	58740728	58764672	58764855	NR_029434	1.55e-09	1.34e-07	0.838|0.812	0.967|0.959	-0.138	7.95064	8.96575	7.47435	9.60265	9.17443	5.20976	PSMA3-AS1	NA	N	N	NPC	0	0	0	0	0	0	0	4.00498	0	0	0	0	0	0	0	0	2
chr14	73759441	73759582	73763918	73763993	-	73753817	73754022	73789837	73789912	NM_003744	4.71e-12	6.43e-10	0.187|0.184	0.438|0.464	-0.266	13.0842	16.9088	32.2773	16.5008	45.398	26.1771	NUMB	NA	N	N	NPC	0	0	0	0	0	0	0	2.80418	0	0	0	0	0	0	0	0	2
chr1	31782890	31783011	31791955	31792013	+	31769828	31769922	31810021	31810122	NM_016505	0.0029033	0.040412	0.268|0.229	0.381|0.33	-0.107	29.3958	45.5181	23.3359	27.9434	40.4196	24.3005	ZCCHC17	NA	N	N	NPC	0	0	0	0	0	0	0	5.71353	0	0	0	0	0	0	0	0	1
chr14	105221966	105222161	105222940	105223097	+	105219469	105219656	105225764	105225996	NM_006427	8.15e-07	3.92e-05	0.349|0.339	0.494|0.482	-0.144	272.391	261.635	152.154	142.807	135.591	44.7331	SIVA1	NA	Y	N	NPC	0	0	0	0	0	0	0	3.50435	0	0	0	0	0	0	0	0	2
chr15	69733106	69733418	69737128	69737380	+	69732646	69732826	69738347	69738430	NM_138555	0	0	0.284|0.303	0.674|0.732	-0.41	19.0518	39.672	22.949	25.3152	4.88159	13.6766	KIF23	NA	N	N	NPC	0	0	0	0	0	0	0	3.81074	0	0	0	0	0	0	0	0	2
chr15	93595222	93595737	93616144	93616260	-	93586635	93588935	93632147	93632443	NM_020211	1.11e-16	2.92e-14	0.23|0.163	0.535|0.566	-0.354	12.2611	6.19763	0.245894	114.083	0.0611515	0.151775	RGMA	NA	N	Y	NPC	-3.22537	0	-3.35405	-3.23584	-6.2229	0	0	2.41473	0	-2.84504	0	-2.63588	1.2411	-3.30922	0	4.04895	2
chr16	1245925	1246023	1248614	1248774	+	1245431	1245565	1250255	1250571	NM_001005407	2.44e-05	0.000767789	0.179|0.201	0.341|0.321	-0.141	15.2668	4.48212	0.431994	15.3101	1.0389	3.35161	CACNA1H	NA	N	N	NPC	0	0	-4.3859	0	-3.0804	2.84788	0	2.66999	0	0	0	0	-4.58362	0	0	0	2
chr16	8900172	8900264	8904935	8905035	+	8895655	8895767	8905494	8905570	NM_000303	2.21e-05	0.000705413	0.086|0.068	0.188|0.228	-0.131	16.4355	30.2741	22.6542	4.44338	33.5094	21.4845	PMM2	NA	N	N	NPC	0	0	0	0	0	0	0	7.28013	0	0	0	0	0	0	0	0	1
chr1	38442555	38442625	38444391	38444499	-	38435242	38435407	38444659	38444727	NM_006802	9.5e-07	4.41e-05	0.172|0.159	0.296|0.256	-0.111	47.9662	75.8381	22.057	32.6668	29.8287	21.8658	SF3A3	NA	Y	N	NPC	0	0	0	0	0	0	0	8.19015	0	0	0	0	0	0	0	0	1
chr16	69154955	69155073	69155338	69155396	-	69151911	69154552	69166386	69166493	NM_001039690	8.75e-05	0.00228573	0.519|0.44	0.611|0.644	-0.148	24.218	27.7271	31.5944	27.2215	28.647	30.0156	CHTF8	NA	N	N	NPC	0	0	0	0	0	0	0	2.80418	0	0	0	0	0	0	0	0	2
chr16	84806146	84806291	84808765	84808831	+	84801798	84801964	84812500	84813527	NM_001272075	0.00255096	0.0363869	0.386|0.476	0.616|0.541	-0.148	39.2726	67.7092	36.2855	37.8322	27.6383	20.4266	USP10	NA	Y	N	NPC	0	0	-4.01545	0	0	0	0	5.00574	0	0	0	0	0	0	0	0	2
chr16	89354935	89355078	89357420	89357591	-	89352446	89352594	89371613	89371752	NM_013275	2.02e-05	0.000655249	0.59|0.559	0.712|0.71	-0.136	30.7848	37.2822	39.0346	17.03	42.2708	40.7264	ANKRD11	NA	N	N	NPC	0	0	4.48221	0	-2.88898	0	0	4.46628	0	-3.02163	0	0	-4.90743	-5.40621	0	2.86286	2
chr16	89371613	89371752	89383340	89383486	-	89354935	89355078	89484691	89484776	NM_013275	0.000160092	0.00378573	0.79|0.796	0.938|0.865	-0.108	30.7848	37.2822	39.0346	17.03	42.2708	40.7264	ANKRD11	NA	N	N	NPC	0	0	0	0	0	0	0	3.40508	0	0	0	0	0	0	0	0	2
chr17	5283658	5283757	5284683	5284800	+	5281471	5281527	5286416	5286863	NM_001291581	0.00112715	0.0191925	0.348|0.322	0.453|0.441	-0.112	18.4862	18.4638	18.4002	21.9904	26.2318	15.2311	RABEP1	NA	Y	N	NPC	0	0	0	0	0	0	0	6.67392	0	0	0	0	0	0	0	0	1
chr17	5384615	5384709	5386128	5386202	-	5383706	5383902	5388470	5388533	NM_001304777	0.000481129	0.00948112	0.32|0.287	0.467|0.399	-0.13	9.47501	9.55895	11.3153	6.0026	14.2132	9.37828	DERL2	NA	Y	N	NPC	0	0	0	0	0	0	0	2.5035	0	0	0	0	0	0	0	0	2
chr17	40149132	40149257	40152499	40152588	-	40148328	40148442	40169357	40169715	NM_003315	0.000511657	0.00998918	0.285|0.282	0.39|0.397	-0.11	33.4934	70.9037	34.9892	23.8447	44.4204	30.0745	DNAJC7	NA	Y	N	NPC	0	0	0	0	0	0	0	8.5703	0	0	0	0	3.57371	0	0	0	1
chr17	40966541	40966691	40967925	40968072	-	40962149	40962946	40970238	40970433	NM_001313999	1.29e-05	0.000438811	0.865|0.873	0.97|0.971	-0.101	NA	NA	NA	NA	NA	NA	BECN1	NA	Y	N	NPC	0	0	-3.05385	0	0	0	0	3.0327	0	-2.67121	0	0	0	0	0	-3.85094	2
chr17	43591233	43592891	43594543	43594648	-	43587609	43587659	43595226	43597889	NR_002940	0.000543554	0.0105165	0.977|0.969	0.836|0.778	0.166	7.48088	5.77648	3.69051	7.13397	3.88043	2.34076	LRRC37A4P	NA	N	N	NPC	0	0	0	0	0	0	0	-4.25904	0	0	0	0	0	0	0	0	1
chr17	47783227	47783258	47783565	47783671	-	47782485	47782643	47784326	47784430	NM_001278784	0.00286407	0.040078	0.253|0.28	0.358|0.409	-0.117	33.4264	37.6785	54.6093	19.856	44.1344	24.8154	SLC35B1	NA	Y	N	NPC	0	0	0	0	0	0	0	1.97677	0	0	0	0	0	0	0	0	2
chr17	79851427	79851490	79852342	79852500	+	79849588	79849717	79857791	79858405	NM_001289419	0.00108753	0.0186673	0.389|0.362	0.498|0.501	-0.124	172.896	133.902	164.043	134.985	157.925	72.9284	ANAPC11	NA	Y	N	NPC	0	0	0	0	0	0	0	4.04003	0	0	0	0	0	0	0	0	2
chr18	33721099	33721164	33722243	33722310	+	33718232	33718389	33722788	33722929	NM_001242875	1.15e-06	5.19e-05	0.018|0.021	0.095|0.152	-0.104	19.348	23.9728	13.8795	14.4626	18.9278	24.5156	ELP2	NA	Y	N	NPC	0	0	0	0	0	0	0	5.00509	0	0	0	0	0	0	0	0	2
chr18	43699891	43700026	43702432	43702556	+	43685159	43685334	43703264	43703330	NM_138443	0.00139143	0.0227009	0.129|0.022	0.225|0.151	-0.113	43.2395	70.8169	24.864	67.6829	25.9474	11.5909	HAUS1	NA	N	N	NPC	0	0	0	0	0	0	0	2.66999	0	0	0	0	0	0	0	0	2
chr18	43704787	43704859	43705709	43705757	+	43685159	43685334	43708040	43708299	NM_138443	7.29e-14	1.22e-11	0.0|0.003	0.163|0.077	-0.118	43.2395	70.8169	24.864	67.6829	25.9474	11.5909	HAUS1	NA	N	N	NPC	0	0	0	0	0	0	0	4.28515	0	0	0	0	0	0	0	0	2
chr18	56008269	56008401	56010137	56010335	+	56001049	56001124	56016768	56016846	NM_001144970	5.56e-05	0.00154083	0.397|0.367	0.495|0.561	-0.146	15.9968	25.4739	29.2025	9.89547	3.13594	5.37674	NEDD4L	NA	N	N	NPC	0	0	0	3.34209	0	0	0	2.62478	0	3.83184	0	0	0	0	0	3.86755	2
chr19	2334600	2334720	2337441	2337624	+	2328628	2328774	2338750	2338840	NM_152988	3.46e-08	2.25e-06	0.66|0.715	0.843|0.859	-0.163	13.7977	8.10506	11.8689	11.2061	12.101	11.3251	SPPL2B	NA	Y	N	NPC	0	0	0	0	0	0	0	3.67123	0	0	0	0	0	0	0	0	2
chr19	4408899	4409756	4418016	4418073	+	4402659	4402811	4422562	4422792	NM_005483	7.39e-09	5.68e-07	0.069|0.113	0.231|0.205	-0.127	84.9589	124.978	29.2528	41.4766	10.0486	6.97933	CHAF1A	NA	N	N	NPC	4.81032	5.27623	5.87969	6.34764	-4.26819	5.83549	0	5.83968	0.21066	2.99804	10.4529	2.78089	-1.23295	4.78361	0	-0.25276	1
chr19	9678770	9678851	9679677	9679758	-	9676403	9677785	9695136	9695209	NM_001008727	1.28e-08	9.26e-07	0.251|0.257	0.424|0.425	-0.17	40.2772	25.5434	10.2802	17.2959	4.84031	4.75219	ZNF121	TF	Y	N	NPC	0	0	0	0	0	0	0	7.49681	0	0	0	0	0	0	0	0	1
chr19	16764845	16764936	16770205	16770258	-	16756958	16758072	16770769	16770811	NM_024104	0	0	0.189|0.118	0.488|0.483	-0.332	33.0089	29.5719	35.5635	34.543	51.1266	39.9915	SMIM7	NA	N	N	NPC	0	0	0	0	0	0	0	2.80108	0	0	0	0	0	0	0	0	2
chr1	6609630	6609758	6610455	6610675	-	6605104	6605240	6614166	6614658	NM_024654	0.00302631	0.04152	0.334|0.426	0.538|0.519	-0.148	6.88913	9.42414	5.93518	3.39793	4.78372	7.7114	NOL9	NA	N	N	NPC	0	0	0	0	0	0	0	5.00622	0	0	0	0	0	0	0	0	2
chr19	58757666	58757793	58758076	58758160	+	58755330	58755422	58772216	58775008	NM_014480	5.23e-10	4.91e-08	0.864|0.831	0.965|0.972	-0.121	0.794347	1.02261	1.23653	1.2708	2.06602	1.09428	ZNF544	TF	N	N	NPC	0	0	0	0	0	0	0	2.43589	0	0	0	-2.6992	0	0	-1.96921	0	2
chr2	38975188	38975299	38975720	38975795	-	38973835	38973889	38976670	38976847	NM_001195446	5.27e-06	0.000203305	0.414|0.393	0.51|0.559	-0.131	110.552	203.249	81.1028	117.829	47.7858	57.1595	SRSF7	NA	Y	N	NPC	0	0	0	0	0	0	0	1.63693	0	0	3.5027	0	0	3.39245	0	3.29726	2
chr2	61298740	61298927	61300592	61300686	+	61297476	61297635	61304054	61304293	NM_001129993	9.18e-08	5.62e-06	0.31|0.31	0.52|0.494	-0.197	5.0081	7.34657	8.03643	10.4163	7.79805	3.99248	KIAA1841	NA	N	N	NPC	0	0	0	0	0	0	0	3.67123	0	0	0	0	0	0	0	0	2
chr2	85846342	85846412	85848607	85848702	+	85829964	85830204	85850748	85850905	NR_046347	1.05e-10	1.15e-08	0.14|0.238	0.613|0.721	-0.478	39.1733	52.8764	31.3314	41.9644	33.4992	29.756	USP39	NA	Y	N	NPC	0	0	0	0	0	0	0	8.64515	0	0	0	0	0	0	0	0	1
chr2	109405307	109405422	109408135	109408258	+	109403205	109403371	109410995	109411177	NM_001303106	3.04e-14	5.62e-12	0.051|0.105	0.377|0.315	-0.268	7.93979	10.1208	2.65625	9.55938	1.0841	0.930521	CCDC138	NA	N	N	NPC	0	0	0	0	0	0	0	5.31526	0	0	0	0	0	0	0	0	1
chr2	109405307	109405422	109408130	109408258	+	109403205	109403371	109410995	109411177	NM_001303105	4.88e-14	8.29e-12	0.052|0.105	0.374|0.316	-0.266	7.93979	10.1208	2.65625	9.55938	1.0841	0.930521	CCDC138	NA	N	N	NPC	0	0	0	0	0	0	0	5.31526	0	0	0	0	0	0	0	0	1
chr2	159533250	159533379	159535092	159535166	+	159530394	159530512	159536940	159537940	NM_001304969	0.00057671	0.0111149	0.583|0.551	0.715|0.697	-0.139	17.8926	25.7024	12.5855	24.158	9.31311	12.6281	PKP4	NA	N	N	NPC	0	0	-3.14272	0	0	0	0	3.08046	0	0	0	0	0	0	0	0	2
chr2	160585519	160585686	160599571	160599764	+	160568967	160569117	160604315	160605414	NM_001282806	2.14e-07	1.21e-05	0.827|0.835	0.93|0.948	-0.108	21.5712	36.8362	35.2065	32.3312	30.127	24.7079	42070	NA	Y	N	NPC	0	0	0	0	0	0	0	4.00498	0	0	0	0	0	0	0	0	2
chr2	160585519	160585686	160599571	160599764	+	160568967	160569117	160602280	160602448	NM_001282805	0.000170255	0.00398132	0.41|0.369	0.521|0.511	-0.127	21.5712	36.8362	35.2065	32.3312	30.127	24.7079	42070	NA	Y	N	NPC	0	0	0	0	0	0	0	4.00498	0	0	0	0	0	0	0	0	2
chr2	189248489	189248616	189342385	189342457	+	189156395	189156893	189348157	189348219	NM_001252668	4.11e-05	0.00118301	0.366|0.323	0.492|0.484	-0.143	28.3434	33.8842	16.7472	20.5155	35.9637	8.92849	GULP1	NA	N	N	NPC	0	0	0	0	0	0	0	3.33748	0	0	0	0	0	0	0	0	2
chr2	196544755	196545774	196571339	196571509	+	196521851	196522005	196573379	196573568	NM_020342	0.000500613	0.00980997	0.452|0.496	0.547|0.603	-0.101	219.852	40.0876	92.8903	75.9825	26.2896	15.077	SLC39A10	NA	N	N	NPC	0	0	0	0	0	0	0	2.7019	0	0	0	0	0	0	0	0	2
chr2	196544755	196545774	196571339	196571509	+	196521851	196522005	196573379	196573568	NM_020342	0.000500613	0.00980997	0.452|0.496	0.547|0.603	-0.101	219.852	40.0876	92.8903	75.9825	26.2896	15.077	SLC39A10	NA	N	N	NPC	0	0	0	0	0	0	0	4.23061	0	0	0	0	0	0	0	0	2
chr1	151288048	151288985	151298647	151298849	-	151280049	151280277	151299746	151300133	NM_002651	0.000171648	0.00399613	0.092|0.123	0.232|0.21	-0.114	5.404	9.2389	17.7634	9.15262	22.6122	22.5494	PI4KB	NA	Y	N	NPC	0	0	0	0	0	0	0	2.32604	0	0	0	0	0	-3.52013	0	3.99856	2
chr2	203762022	203762138	203765747	203765842	-	203760787	203760942	203772587	203772682	NM_018256	3.37e-05	0.00100935	0.406|0.436	0.589|0.558	-0.152	7.37006	9.47815	2.89422	4.17911	3.94995	2.91702	WDR12	NA	Y	N	NPC	0	0	0	0	0	0	0	7.73514	0	0	0	0	0	0	0	0	1
chr20	3838281	3838456	3841978	3842151	+	3835204	3835388	3842900	3843060	NM_020746	0.00244294	0.0352151	0.548|0.515	0.661|0.619	-0.108	27.739	33.7385	31.5167	25.0352	45.5523	42.1977	MAVS	NA	Y	N	NPC	0	0	0	0	0	0	0	2.81349	0	0	0	0	0	0	0	0	2
chr20	31369158	31369220	31372563	31372665	+	31368123	31368271	31374307	31374433	NM_175849	0.000230708	0.00513263	0.413|0.424	0.522|0.544	-0.115	338.545	213.865	26.1771	28.0359	2.50416	1.05913	DNMT3B	coTF	N	N	NPC	0	0	3.40373	4.62445	2.70349	-4.18711	0	11.4423	2.9071	3.83621	3.40182	0	0	2.94835	0	1.53346	1
chr20	31372563	31372665	31374307	31374433	+	31369158	31369220	31375035	31375257	NM_175849	3.77e-15	7.94e-13	0.242|0.252	0.454|0.441	-0.201	338.545	213.865	26.1771	28.0359	2.50416	1.05913	DNMT3B	coTF	N	N	NPC	0	0	0	0	0	0	0	9.79069	0	0	0	0	0	0	0	-3.19555	1
chr20	31379406	31379514	31381341	31381401	+	31375035	31375257	31383214	31383340	NM_006892	0	0	0.099|0.105	1.0|0.949	-0.872	338.545	213.865	26.1771	28.0359	2.50416	1.05913	DNMT3B	coTF	N	N	NPC	0	0	0	0	0	0	0	5.77277	0	0	0	0	0	0	0	3.59818	1
chr20	47897021	47897107	47897439	47897501	+	47895640	47895745	47905581	47905795	NR_003605	3.65e-09	2.95e-07	0.65|0.66	0.794|0.784	-0.134	1407.98	1548.56	881.639	1668.74	1602.41	172.351	ZFAS1	NA	N	N	NPC	0	0	0	0	0	11.9898	0	5.31205	0	0	18.7616	13.5508	0	7.71361	-3.94297	0	1
chr20	62514071	62514173	62520542	62520591	+	62505020	62505169	62521202	62522898	NM_199363	5.13e-05	0.0014316	0.149|0.243	0.349|0.303	-0.13	36.8672	55.2635	58.4841	34.6383	112.942	103.116	TPD52L2	NA	Y	N	NPC	0	0	0	0	0	0	0	5.33997	0	0	0	0	0	0	0	0	1
chr1	155649199	155649303	155657861	155657992	-	155646338	155646537	155658449	155658568	NM_001198900	7.91e-07	3.82e-05	0.23|0.255	0.449|0.388	-0.176	14.0499	23.1945	72.5236	27.033	24.2117	15.7303	YY1AP1	NA	Y	N	NPC	0	0	0	0	0	0	0	5.71353	0	0	0	0	0	0	0	0	1
chr21	44520562	44520629	44521475	44521542	-	44515803	44515853	44524424	44524512	NM_001025204	4.74e-09	3.75e-07	0.474|0.427	0.606|0.637	-0.171	163.466	282.303	169.712	134.896	152.03	50.2333	U2AF1	NA	Y	N	NPC	0	0	0	0	0	0	0	2.72002	0	0	0	0	0	0	0	0	2
chr22	17621948	17622123	17623987	17624021	-	17619439	17619628	17625913	17626007	NM_033070	1.41e-09	1.23e-07	0.402|0.496	0.699|0.702	-0.251	34.7032	26.2018	10.181	20.9531	10.7173	8.98027	CECR5	NA	Y	N	NPC	0	0	0	0	-3.3331	0	0	1.93245	-3.10315	-3.80921	-3.62907	0	1.01196	-2.5327	0	3.5649	2
chr22	30221610	30221769	30228233	30228331	-	30221075	30221246	30234166	30234293	NM_032204	2.74e-05	0.000846233	0.083|0.098	0.163|0.257	-0.12	12.6332	21.1573	25.6716	11.4239	29.0647	23.7641	ASCC2	NA	N	N	NPC	0	0	0	0	-2.33316	0	0	3.33748	0	0	0	0	0	-3.30922	-3.48542	4.49272	2
chr22	38273680	38274178	38282771	38282852	+	38271847	38272018	38284432	38284789	NM_001242923	2.27e-05	0.000718465	0.343|0.304	0.442|0.434	-0.114	106.883	138.296	137.701	213.983	138.352	109.95	EIF3L	NA	Y	N	NPC	0	0	0	0	0	0	0	2.41854	0	0	0	0	0	0	0	0	2
chr22	41928662	41928749	41936702	41936799	-	41928097	41928161	41939994	41940493	NM_001018050	1.35e-05	0.000453786	0.27|0.326	0.51|0.503	-0.208	6.3696	11.1258	6.58527	5.89047	11.7796	12.8151	POLR3H	NA	N	N	NPC	0	0	0	0	0	0	0	4.33873	0	0	0	0	-0.37688	-1.44659	0	-2.21882	2
chr3	38170780	38170879	38173086	38173129	-	38169276	38169357	38173416	38173496	NM_001607	0.0038463	0.0496012	0.141|0.186	0.398|0.289	-0.18	8.97639	11.0859	19.8289	6.13202	25.4823	18.6698	ACAA1	NA	N	N	NPC	0	0	-3.02371	0	0	0	0	3.33852	0	0	0	0	0	0	0	0	2
chr3	47476497	47476627	47484361	47484581	-	47463931	47464026	47517288	47517445	NM_012235	2.55e-05	0.000794804	0.775|0.802	0.856|0.944	-0.111	43.6145	21.1087	19.5084	23.4455	25.3319	19.9625	SCAP	NA	Y	N	NPC	0	0	0	0	0	0	0	4.33873	0	0	0	0	0	0	0	0	2
chr3	47476497	47476627	47484361	47484581	-	47463931	47464026	47517288	47517445	NM_012235	2.55e-05	0.000794804	0.775|0.802	0.856|0.944	-0.111	43.6145	21.1087	19.5084	23.4455	25.3319	19.9625	SCAP	NA	Y	N	NPC	0	0	0	0	0	0	0	3.67123	0	0	0	0	0	0	0	0	2
chr3	50009491	50009581	50036872	50036946	+	50000008	50000118	50085677	50085752	NM_005777	2.73e-06	0.000111019	0.146|0.153	0.346|0.404	-0.226	37.2026	39.4566	36.9629	40.0782	32.2496	18.6877	RBM6	NA	Y	N	NPC	0	0	0	0	0	0	0	5.42256	0	0	0	0	0	0	0	0	1
chr3	50012755	50012825	50036872	50036946	+	50000008	50000118	50085677	50085752	NM_005777	7.28e-10	6.66e-08	0.331|0.395	0.658|0.688	-0.31	37.2026	39.4566	36.9629	40.0782	32.2496	18.6877	RBM6	NA	Y	N	NPC	0	0	0	0	0	0	0	4.26959	0	0	0	0	0	0	0	0	2
chr3	194134487	194134568	194146070	194146258	-	194123402	194126845	194147803	194147981	NM_024524	2.72e-14	5.11e-12	0.749|0.773	0.94|0.959	-0.189	24.232	33.5207	17.0521	15.9986	48.5088	36.9927	ATP13A3	NA	N	N	NPC	0	0	0	0	0	0	0	1.97941	0	0	0	0	0	0	0	0	2
chr3	194134487	194134568	194140607	194140696	-	194123402	194126845	194146070	194146258	NM_024524	6.04e-13	9.21e-11	0.489|0.632	0.912|0.919	-0.355	24.232	33.5207	17.0521	15.9986	48.5088	36.9927	ATP13A3	NA	N	N	NPC	0	0	0	0	0	0	0	1.97941	0	0	0	0	0	0	0	0	2
chr4	520827	521019	524224	524534	+	517247	517702	527606	527770	NM_001289052	0.000950235	0.0167675	0.366|0.301	0.583|0.495	-0.205	8.946	8.21402	13.3376	6.37938	13.7033	11.9707	PIGG	NA	Y	N	NPC	0	0	0	0	-3.32497	0	0	5.00622	0	0	0	0	0	0	0	3.99856	2
chr4	48896022	48896070	48899820	48899874	-	48887396	48887582	48906500	48906628	NM_001286774	2.94e-09	2.41e-07	0.308|0.311	0.589|0.645	-0.307	187.515	229.668	119.747	77.1706	61.7209	12.0883	OCIAD2	NA	N	N	NPC	0	0	0	0	0	0	0	4.57084	0	0	0	0	0	0	0	0	2
chr4	48896022	48896070	48899820	48899874	-	48894788	48894906	48906500	48906628	NM_001286774	2.45e-07	1.36e-05	0.093|0.099	0.186|0.25	-0.122	187.515	229.668	119.747	77.1706	61.7209	12.0883	OCIAD2	NA	N	N	NPC	0	0	0	0	0	0	0	4.57084	0	0	0	0	0	0	0	0	2
chr4	48901845	48901942	48906500	48906651	-	48899820	48899874	48908674	48908845	NM_001286773	1.33e-07	7.84e-06	0.073|0.079	0.172|0.192	-0.106	187.515	229.668	119.747	77.1706	61.7209	12.0883	OCIAD2	NA	N	N	NPC	0	0	0	0	0	0	0	5.8356	0	0	0	0	0	0	0	0	1
chr4	57265344	57265566	57266949	57267077	-	57262784	57262905	57267495	57267647	NM_002703	0.000224286	0.00502316	0.448|0.398	0.554|0.567	-0.137	20.7571	31.4688	7.52418	20.4724	7.02621	3.56321	PPAT	NA	N	N	NPC	0	0	0	0	0	0	0	4.76128	0	0	0	0	0	0	0	0	2
chr4	79799887	79800045	79808327	79808438	+	79793767	79793952	79831763	79833341	NM_198892	0.00287039	0.0400941	0.784|0.786	0.634|0.633	0.152	6.94659	10.4333	5.98562	8.20863	12.4103	12.5668	BMP2K	NA	N	N	NPC	0	0	0	0	0	0	0	-4.25904	0	0	0	0	0	0	0	0	1
chr4	83819141	83819215	83820865	83820890	-	83816844	83816927	83821229	83821376	NR_034075	2.63e-06	0.000107863	0.044|0.032	0.251|0.264	-0.22	20.151	20.5271	15.7943	28.8797	16.2733	7.67054	THAP9-AS1	NA	N	N	NPC	0	0	0	0	0	0	0	3.70777	0	0	7.93757	0	0	0	0	0	2
chr4	88964384	88964609	88967793	88968022	+	88959402	88959653	88973142	88973310	NM_000297	6.56e-06	0.00024482	0.204|0.204	0.384|0.351	-0.164	0.363644	0.226221	0.0808481	0.191667	0.0585346	0.0411184	PKD2	NA	N	N	NPC	0	0	0	0	0	0	0	4.60616	0	0	0	0	0	0	0	0	2
chr5	54993673	54993820	55007279	55007327	-	54968390	54968523	55008044	55008163	NM_173514	4.69e-14	8.08e-12	0.15|0.1	0.38|0.356	-0.243	16.3393	15.7558	43.2351	7.0187	7.89027	4.7883	SLC38A9	NA	N	N	NPC	0	0	0	0	0	0	0	11.9032	0	0	0	0	0	0	10.191	0	1
chr1	207940357	207940540	207941123	207941168	+	207932983	207933069	207943665	207943707	NM_002389	3.25e-09	2.65e-07	0.074|0.1	0.241|0.243	-0.155	62.2734	30.634	47.0278	25.2243	134.721	37.4133	CD46	NA	Y	N	NPC	0	0	0	0	0	0	0	5.71353	0	0	0	0	0	0	0	0	1
chr1	10527246	10527389	10529233	10529395	-	10523487	10523677	10532379	10532613	NM_004401	0.000357466	0.00743403	0.459|0.42	0.532|0.568	-0.111	27.5663	24.3452	15.4271	19.9109	13.3322	9.3538	DFFA	NA	Y	N	NPC	0	0	0	0	0	0	0	7.28013	0	0	0	0	0	0	0	0	1
chr6	160103505	160103670	160105885	160106065	-	160100148	160100330	160109157	160109274	NM_001024465	3.28e-07	1.73e-05	0.58|0.516	0.755|0.719	-0.189	15.7616	25.2736	14.2163	19.064	55.0955	79.6539	SOD2	NA	N	N	NPC	0	0	0	0	0	0	0	3.00373	0	0	0	0	0	0	0	0	2
chr7	70853220	70853387	70880874	70881049	+	70800535	70800719	70885893	70886091	NM_022479	0.00220017	0.0324098	0.327|0.334	0.434|0.444	-0.108	25.8933	20.2423	0.519026	4.55989	0.00181881	0	WBSCR17	NA	N	N	NPC	0	0	2.95474	-3.88929	-3.59838	0	0	2.60388	0	-2.98951	0	0	0	0	0	-3.36957	2
chr7	99926458	99926642	99927804	99927907	-	99918262	99918707	99928085	99928172	NR_003613	0.000163269	0.00384848	0.753|0.717	0.904|0.865	-0.15	38.5665	15.5912	8.67007	49.8154	14.9598	17.2726	PMS2P1	NA	N	N	NPC	0	0	0	0	0	0	0	5.71353	0	0	0	0	0	0	0	0	1
chr7	100865884	100866055	100866757	100866837	+	100860984	100861498	100866953	100867123	NM_006349	1.78e-13	2.93e-11	0.182|0.204	0.46|0.381	-0.227	45.1243	48.5381	66.2969	37.5532	94.7352	42.9265	ZNHIT1	NA	Y	N	NPC	0	0	0	0	0	0	0	2.73005	0	4.39596	0	0	0	-3.30922	0	4.56978	2
chr7	140159506	140159736	140171682	140171811	-	140158806	140159033	140178959	140179369	NM_001145125	2.51e-05	0.000785232	0.48|0.481	0.625|0.634	-0.149	25.9062	29.3064	33.396	31.3791	38.3683	26.6113	MKRN1	NA	N	N	NPC	0	0	0	0	0	-5.11543	0	3.67123	0	0	0	0	0	0	0	0	2
chr7	151065820	151065973	151071182	151071329	+	151064946	151065054	151072933	151073029	NM_001243351	5.94e-11	6.95e-09	0.943|0.977	0.812|0.864	0.122	16.3609	20.8356	18.455	24.8136	25.9264	23.4052	NUB1	NA	Y	N	NPC	0	0	0	0	-4.05933	0	0	-4.00894	0	0	0	0	0	0	0	0	1
chr8	68102884	68102994	68105698	68105837	+	68092097	68092161	68107616	68108849	NM_024790	0.00320057	0.0432344	0.41|0.411	0.563|0.575	-0.158	7.61529	5.97623	4.79084	5.66549	7.57144	5.35263	CSPP1	NA	N	N	NPC	0	0	0	0	0	0	0	4.23563	0	0	0	0	0	0	0	0	2
chr8	71495884	71496028	71499129	71499234	-	71495398	71495559	71499340	71499411	NM_014294	8.67e-06	0.000308098	0.448|0.373	0.556|0.537	-0.136	54.1013	62.2567	119.337	49.0298	198.767	221.73	TRAM1	NA	N	N	NPC	0	0	0	0	0	0	0	3.33289	0	0	0	0	0	0	0	0	2
chr8	124096401	124096580	124109521	124109681	+	124089350	124089497	124113046	124113247	NM_001145088	1.04e-07	6.34e-06	0.0|0.014	0.221|0.192	-0.2	6.89252	6.83311	2.15849	5.54389	2.01911	2.36796	TBC1D31	NA	N	N	NPC	0	0	0	0	0	0	0	6.18966	0	0	0	0	0	0	0	0	1
chr9	95050407	95050564	95051582	95051708	-	95050072	95050192	95055892	95056038	NM_002161	3.29e-07	1.73e-05	0.354|0.384	0.509|0.532	-0.151	56.8739	85.4156	40.533	24.7696	67.1233	118.341	IARS	NA	Y	N	NPC	0	0	0	0	0	0	0	6.09338	0	0	0	0	0	0	0	0	1
chr9	130947825	130948055	130950141	130950213	-	130942999	130943078	130952607	130952723	NM_001131017	1.79e-11	2.32e-09	0.557|0.562	0.765|0.768	-0.207	25.2336	41.3973	40.6612	37.4844	64.6831	45.6444	CIZ1	NA	N	N	NPC	0	0	-4.05447	0	-5.31311	0	0	3.33696	0	0	0	0	-4.07433	0	0	3.42733	2
chrX	16717045	16717216	16720859	16721064	-	16716358	16716459	16730844	16731102	NM_019857	3.11e-06	0.000124777	0.191|0.24	0.371|0.431	-0.186	7.60439	11.084	6.92455	12.1145	5.69639	5.43333	CTPS2	NA	N	N	NPC	0	0	0	0	0	0	0	4.76128	0	0	0	0	0	0	0	0	2
chrX	70757678	70757922	70764416	70764485	+	70752911	70753186	70767756	70767873	NM_181672	1.28e-06	5.74e-05	0.132|0.078	0.284|0.375	-0.225	28.3845	21.0718	22.3488	35.0907	24.5601	22.564	OGT	NA	Y	N	NPC	0	0	0	0	0	0	0	5.71353	0	0	0	0	0	0	0	0	1
chrX	100297030	100297301	100306239	100306722	-	100292905	100293040	100306805	100307105	NM_024917	0.00226488	0.0330559	0.571|0.368	0.81|0.885	-0.378	3.73545	3.92711	2.82919	2.94018	4.55112	3.36925	TRMT2B	NA	N	N	NPC	0	0	0	0	0	0	0	4.76128	0	0	0	0	0	0	0	0	2
chr10	70482211	70482334	70496632	70496805	+	70480900	70481039	70497601	70497646	NM_018237	1.6e-06	7.03e-05	0.745|0.737	0.85|0.843	-0.106	79.8728	100.498	41.0542	58.1094	57.2835	17.9695	CCAR1	NA	Y	N	NPC	0	0	0	0	0	3.48525	0	3.54061	0	0	7.30438	37.0153	0	10.9066	0	0	2
chr10	100193696	100193848	100195028	100195171	-	100190327	100190427	100195391	100195529	NM_001311345	7.52e-06	0.000277511	0.82|0.739	0.951|0.895	-0.144	14.4165	13.4895	10.1232	17.8788	46.3775	22.0079	HPS1	NA	Y	N	NPC	0	0	0	0	0	0	0	11.3163	0	0	0	0	0	0	5.77561	3.99856	1
chr10	112723882	112724819	112745385	112745523	+	112679300	112679415	112760172	112760303	NM_007373	1.22e-08	9.02e-07	0.335|0.388	0.195|0.166	0.181	9.10496	13.0079	19.4853	15.6727	24.6276	19.9759	SHOC2	NA	Y	N	NPC	0	0	0	0	0	0	-3.72455	-4.68494	0	0	3.88586	0	-3.71636	0	0	0	1
chr11	17097000	17097170	17098714	17098793	-	17096643	17096744	17098975	17099024	NM_001017	8.85e-07	4.18e-05	0.013|0.202	0.225|0.229	-0.119	9.04192	6.35212	8.25141	0.00413181	0.00183116	0.167232	TRIM36	NA	Y	Y	NPC	0	0	0	0	0	0	0	9.12599	0	0	0	0	0	0	0	0	1
chr11	17097000	17097170	17098714	17098793	-	17096643	17096744	17098975	17099024	NM_001017	8.85e-07	4.18e-05	0.013|0.202	0.225|0.229	-0.119	9.04192	6.35212	8.25141	0.00413181	0.00183116	0.167232	TRIM36	NA	Y	Y	NPC	0	0	0	0	0	0	0	6.63524	0	0	0	0	0	0	0	0	1
chr1	20982593	20982680	20987373	20987484	-	20982168	20982272	20987689	20988037	NM_005216	3.08e-07	1.64e-05	0.395|0.386	0.509|0.588	-0.158	53.7205	32.515	49.5208	19.4002	70.3093	49.8589	DDOST	NA	Y	N	NPC	0	0	-3.2687	0	0	0	0	6.16091	0	0	0	0	0	0	0	-2.92614	1
chr11	59562844	59562955	59564755	59564869	+	59560852	59560987	59568327	59573355	NM_004177	0	0	0.504|0.499	0.751|0.779	-0.263	14.0639	20.8363	47.1624	10.2552	16.7066	2.45198	STX3	NA	N	N	NPC	0	0	0	0	0	0	0	5.44346	0	0	0	0	0	0	0	0	1
chr11	70265851	70265962	70266505	70266616	+	70263118	70263229	70267575	70267686	NM_005231	8.56e-13	1.27e-10	0.702|0.712	0.875|0.856	-0.158	39.2868	61.369	85.5992	24.3732	138.95	149.464	CTTN	NA	Y	N	NPC	0	0	0	0	0	0	0	4.23342	0	0	0	0	0	0	0	0	2
chr11	70266505	70266616	70267575	70267686	+	70265851	70265962	70269045	70269101	NM_005231	9.12e-11	1.01e-08	0.829|0.81	0.934|0.918	-0.107	39.2868	61.369	85.5992	24.3732	138.95	149.464	CTTN	NA	Y	N	NPC	0	0	0	0	0	0	0	2.5035	0	0	0	0	0	0	0	0	2
chr1	6609630	6609758	6610455	6610675	-	6605104	6605240	6614166	6614658	NM_024654	0.0202372	0.0493811	0.334|0.426	0.504|0.496	-0.12	6.88913	9.42414	5.93518	3.39793	4.78372	7.7114	NOL9	NA	N	N	IMR90	0	0	0	0	0	0	0	1.74941	0	0	0	0	0	0	0	0	2
chr16	56872863	56872981	56873432	56873516	+	56871519	56871638	56875616	56875745	NM_001242796	0	0	0.32|0.298	0.626|0.614	-0.311	32.6279	44.6832	26.2825	27.3754	14.7499	14.2993	NUP93	NA	N	N	IMR90	0	0	0	0	0	0	0	3.06791	0	0	0	0	0	0	0	0	2
chr16	66570866	66570920	66575781	66575856	-	66565282	66565372	66582880	66582912	NM_004614	0.00152534	0.0048483	0.404|0.821	0.059|0.216	0.475	0.754894	0.576906	1.23931	0.959508	5.74427	6.94999	TK2	NA	N	N	IMR90	0	0	0	0	0	0	0	-8.92529	0	0	0	0	0	0	0	0	1
chr16	70395320	70395413	70398445	70398548	+	70390014	70390150	70398919	70399034	NM_018332	0.000575251	0.00201709	0.709|0.707	0.617|0.559	0.12	29.7705	47.8682	31.4792	27.7486	43.4906	28.5288	DDX19A	NA	Y	N	IMR90	0	0	0	0	0	0	0	-8.89149	0	0	0	0	-3.24531	0	0	0	1
chr16	70573006	70573110	70575571	70575737	+	70572225	70572363	70578340	70578436	NM_012426	0.00018077	0.000705169	0.727|0.724	0.629|0.502	0.16	17.0257	25.493	12.5288	14.6363	11.3199	16.0092	SF3B3	NA	Y	N	IMR90	0	0	0	0	0	0	0	-3.92802	0	0	0	0	-3.02131	0	3.76148	0	1
chr1	53694543	53694626	53699213	53699324	-	53692563	53692816	53701248	53701307	NM_002370	1.79e-06	9.85e-06	0.236|0.229	0.405|0.403	-0.172	45.0587	84.2535	48.0951	56.7633	31.8152	24.1721	MAGOH	NA	Y	N	IMR90	0	0	0	0	0	0	0	6.34121	0	0	0	0	0	0	0	0	1
chr16	71957190	71957283	71958671	71958720	+	71956376	71956583	71961516	71964540	NM_001270979	0.00211352	0.00653279	0.751|0.757	0.845|0.901	-0.119	18.5148	22.782	25.5353	26.0407	18.3739	16.2649	IST1	NA	Y	Y	IMR90	0	0	0	0	0	0	0	6.36591	0	0	0	0	-3.27397	0	0	0	1
chr16	81050930	81050990	81051362	81051439	+	81047740	81047786	81053704	81053881	NM_001100625	1.41e-06	7.93e-06	0.013|0.039	0.151|0.127	-0.113	35.9684	79.598	51.4713	47.8793	13.8863	14.4599	CENPN	CRF	N	N	IMR90	0	0	0	0	0	0	0	5.43541	0	0	0	0	0	0	0	0	1
chr16	81051362	81051439	81053704	81053881	+	81050930	81050990	81056359	81056487	NM_018455	1.21e-05	5.88e-05	0.176|0.168	0.359|0.572	-0.293	35.9684	79.598	51.4713	47.8793	13.8863	14.4599	CENPN	CRF	N	N	IMR90	0	0	0	0	0	0	0	3.67123	0	0	0	0	0	0	0	0	2
chr16	81385187	81385302	81388009	81388360	+	81348570	81348885	81390389	81390607	NM_022041	3.04e-07	1.9e-06	0.252|0.1	0.743|0.543	-0.467	4.38106	3.58535	5.28316	2.53429	1.74562	1.86341	GAN	NA	Y	N	IMR90	0	0	0	0	0	0	0	3.30514	0	0	0	0	-2.26598	0	0	0	2
chr1	53741302	53741425	53746258	53746387	-	53736898	53737018	53755238	53755361	NM_004631	1.62e-06	8.99e-06	0.382|0.388	0.769|0.719	-0.359	24.7482	23.6533	1.52709	8.8405	7.40757	2.24196	LRP8	NA	N	N	IMR90	0	0	0	0	0	0	0	6.82609	0	0	0	0	0	0	0	3.35118	1
chr16	89383340	89383483	89484691	89484776	-	89371613	89371752	89556652	89556969	NM_001256183	0	0	0.151|0.152	0.446|0.443	-0.293	30.7848	37.2822	39.0346	17.03	42.2708	40.7264	ANKRD11	NA	N	N	IMR90	-7.40421	-2.78651	-2.6576	0	-2.88898	-4.20164	0	3.40508	-4.80211	-3.02163	0	0	-4.03854	0	0	2.86286	2
chr16	89592736	89592876	89595884	89595987	+	89590413	89590655	89597090	89597216	NM_199367	0.00384818	0.0113203	0.644|0.701	0.583|0.546	0.108	29.2672	17.8974	21.0438	20.2244	25.3022	22.7203	SPG7	NA	Y	N	IMR90	0	0	0	0	0	0	0	-6.99966	0	0	0	0	-4.10793	0	0	0	1
chr17	1264385	1264592	1265195	1265302	-	1257504	1257641	1268152	1268352	NR_024058	9.72e-08	6.46e-07	0.433|0.436	0.605|0.565	-0.15	309.725	496.532	344.203	491.815	289.624	267.617	YWHAE	NA	Y	N	IMR90	0	0	0	0	0	-3.15787	0	2.09007	0	-2.82111	0	0	0.26419	-4.05531	0	3.42733	2
chr17	4186092	4186216	4192524	4192703	-	4172511	4175811	4200011	4200109	NM_003342	8.93e-07	5.17e-06	0.283|0.297	0.458|0.428	-0.153	31.1045	39.9481	71.6188	28.8408	32.8988	18.643	UBE2G1	NA	N	N	IMR90	0	0	0	0	0	0	0	3.18506	0	0	0	0	0	0	0	0	2
chr17	4200011	4200109	4210315	4210418	-	4192524	4192703	4269565	4269969	NM_003342	5.47e-07	3.28e-06	0.398|0.403	0.577|0.564	-0.17	31.1045	39.9481	71.6188	28.8408	32.8988	18.643	UBE2G1	NA	N	N	IMR90	0	0	0	0	0	0	0	3.91717	0	0	0	0	0	0	0	0	2
chr17	4619267	4619328	4619706	4619903	+	4613788	4614039	4620511	4620571	NM_001257330	3.24e-07	2.01e-06	0.448|0.49	0.776|0.804	-0.321	39.3816	25.1269	7.82323	43.6923	5.94449	4.58155	ARRB2	NA	N	N	IMR90	0	0	0	0	0	0	0	2.75385	0	0	0	0	4.35608	0	0	3.5649	2
chr1	54266365	54266521	54269600	54269682	-	54262571	54262817	54272097	54272190	NR_033142	1.22e-12	1.41e-11	0.295|0.307	0.538|0.561	-0.249	36.7425	25.9064	11.8487	12.3071	5.05781	10.1995	NDC1	NA	Y	Y	IMR90	0	0	0	0	0	0	0	6.66579	0	0	0	0	0	0	0	0	1
chr17	7095211	7095321	7096263	7096436	-	7094585	7094677	7096801	7096903	NM_001365	2.46e-05	0.000112798	0.829|0.86	0.696|0.703	0.145	7.84177	6.02617	7.28727	19.9617	12.3404	7.8904	DLG4	NA	N	N	IMR90	0	0	0	0	0	0	0	-5.61252	0	0	0	0	0	0	0	0	1
chr1	54269600	54269682	54272097	54272190	-	54266365	54266521	54273328	54273464	NR_033142	1.64e-10	1.52e-09	0.457|0.452	0.706|0.679	-0.238	36.7425	25.9064	11.8487	12.3071	5.05781	10.1995	NDC1	NA	Y	Y	IMR90	0	0	0	0	0	0	0	3.33748	0	0	0	0	0	0	0	0	2
chr17	8111055	8111158	8113494	8113567	-	8110888	8110943	8113847	8113944	NM_001284526	0	0	0.078|0.066	0.472|0.595	-0.461	74.587	114.625	44.1574	103.802	7.34211	14.0898	AURKB	NA	N	N	IMR90	0	0	0	0	0	0	0	2.28209	0	-4.33045	0	0	-0.42248	0	0	0	2
chr1	54273328	54273464	54275367	54275419	-	54272097	54272190	54284643	54284752	NR_033142	1.37e-08	1.03e-07	0.229|0.177	0.41|0.399	-0.201	36.7425	25.9064	11.8487	12.3071	5.05781	10.1995	NDC1	NA	Y	Y	IMR90	0	0	0	0	0	0	0	4.33873	0	0	0	0	0	0	0	0	2
chr17	18256985	18257131	18259199	18259314	-	18250809	18250970	18266685	18266877	NM_001281786	0.00912437	0.0243581	0.811|0.673	1.0|1.0	-0.258	11.2264	26.793	13.139	11.5559	3.84671	2.48519	SHMT1	NA	N	N	IMR90	0	0	0	0	0	0	0	2.25315	0	0	0	0	0	0	0	0	2
chr17	30205268	30205346	30205720	30205800	-	30202252	30202432	30207591	30207773	NM_018428	5.39e-05	0.000232007	0.25|0.266	0.424|0.404	-0.156	19.5956	35.5641	28.6422	11.9673	18.5406	12.6641	UTP6	NA	Y	N	IMR90	0	0	0	0	0	0	0	6.34121	0	0	0	0	0	0	0	0	1
chr17	36940495	36940592	36943075	36943173	-	36936704	36936857	36955518	36956158	NM_003559	1.11e-06	6.34e-06	0.638|0.63	0.435|0.485	0.174	13.4204	20.9227	13.543	24.4021	21.6496	21.3953	PIP4K2B	NA	N	N	IMR90	0	0	0	0	0	0	0	-7.15037	0	0	0	0	0	0	0	0	1
chr1	62908829	62908990	62910408	62911100	+	62907865	62907970	62913011	62913182	NM_001017416	0.000542594	0.00191493	0.372|0.385	0.527|0.543	-0.157	18.2015	35.7845	16.3165	26.5547	9.7558	8.36641	USP1	NA	Y	Y	IMR90	0	0	0	0	0	0	0	5.00509	0	0	0	0	0	0	0	0	2
chr17	47115529	47115811	47117318	47117453	+	47109271	47109335	47118739	47118862	NM_006546	4.3e-09	3.42e-08	0.275|0.278	0.453|0.482	-0.191	50.7293	63.2952	59.8109	44.3431	26.4875	11.5007	IGF2BP1	NA	N	N	IMR90	0	0	0	0	-3.82868	0	0	2.59789	0	0	0	0	-2.82855	0	0	3.76303	2
chr17	49245602	49245704	49247297	49247410	+	49237340	49237442	49248847	49249105	NM_001018136	1.37e-07	8.93e-07	0.083|0.108	0.26|0.253	-0.161	683.438	1072.16	600.76	463.967	999.622	343.063	NME1-NME2	NA	Y	N	IMR90	0	0	0	0	-2.87222	-3.70885	0	9.04643	0	0	0.18405	0	4.74509	-2.96604	0	0	1
chr17	49371263	49371406	49374325	49374364	+	49365389	49365564	49375142	49375292	NM_016001	1.98e-11	2.03e-10	0.319|0.379	0.653|0.702	-0.329	88.2351	158.929	105.568	77.938	56.8977	11.82	UTP18	NA	N	N	IMR90	0	0	0	0	0	0	0	4.09507	0	0	0	0	0	0	0	0	2
chr17	52981068	52981153	52982849	52982928	+	52978051	52978284	52990026	52990176	NM_005486	2.78e-15	4.12e-14	0.356|0.381	0.794|0.779	-0.418	13.953	14.1734	7.88832	9.81659	11.5507	3.79518	TOM1L1	NA	N	N	IMR90	0	0	0	3.23683	0	0	0	6.54856	0	3.66429	2.86406	0	5.06749	0	0	0	1
chr17	57196679	57196856	57208641	57208728	-	57187307	57189706	57232491	57232800	NM_182620	1.34e-12	1.54e-11	0.205|0.195	0.532|0.434	-0.283	0.603934	0.816204	0.255855	0.30403	0.350926	0.141747	SKA2	NA	N	N	IMR90	0	0	0	0	0	0	0	5.93289	0	0	0	0	-3.73307	0	0	0	1
chr17	57728563	57728677	57733214	57733388	+	57725600	57725762	57737751	57737949	NM_004859	1.09e-08	8.27e-08	0.4|0.402	0.565|0.59	-0.176	35.9461	54.7495	75.2892	17.5512	77.2697	106.405	CLTC	NA	Y	N	IMR90	0	0	0	0	0	0	0	4.61059	0	0	0	0	0	0	0	0	2
chr17	65918955	65919106	65920662	65920705	+	65916130	65916259	65924470	65924717	NM_182641	6.53e-12	7.07e-11	0.683|0.676	0.428|0.346	0.292	29.7938	27.6008	13.0084	21.0134	13.2434	10.8001	BPTF	CRF	Y	N	IMR90	0	0	0	0	0	0	0	-5.57597	0	0	0	0	0	0	0	0	1
chr17	73170846	73170918	73177151	73177283	-	73163824	73164496	73178908	73179098	NM_006937	0.000116485	0.000472424	0.867|0.784	0.951|0.962	-0.131	145.163	295.017	180.921	353.668	161.919	92.3975	SUMO2	NA	N	N	IMR90	0	0	0	0	0	0	0	6.3271	0	0	0	0	0	0	0	0	1
chr17	73485656	73485743	73486314	73486431	+	73485346	73485449	73486782	73486839	NM_014738	3.19e-08	2.28e-07	0.89|0.883	0.723|0.602	0.224	16.4111	10.3644	19.8956	15.9114	14.2158	8.37089	KIAA0195	NA	Y	N	IMR90	0	0	0	0	0	0	0	-4.9368	0	0	0	0	0	0	0	0	1
chr17	73897062	73897108	73897281	73897354	-	73895596	73895755	73897792	73898001	NM_032478	0.019447	0.0476668	0.345|0.31	0.382|0.479	-0.103	41.0059	59.098	34.895	29.4844	41.9181	23.714	MRPL38	NA	Y	N	IMR90	0	0	0	0	0	0	0	3.11179	0	0	0	0	0	0	0	2.97075	2
chr17	78617527	78617610	78681640	78681799	+	78599490	78599593	78704359	78704506	NM_001163034	0.000570741	0.00200425	0.656|0.633	0.496|0.439	0.177	4.75666	7.79163	6.29106	4.02718	8.99966	9.6449	RPTOR	NA	N	N	IMR90	0	0	0	0	0	0	0	-4.4341	0	0	0	0	-4.38789	0	0	0	1
chr17	78681640	78681799	78704359	78704506	+	78617527	78617610	78727809	78727985	NM_001163034	0.00314381	0.00940468	0.527|0.474	0.337|0.368	0.148	4.75666	7.79163	6.29106	4.02718	8.99966	9.6449	RPTOR	NA	N	N	IMR90	0	0	0	0	0	0	0	-8.16014	0	0	0	0	-0.6413	0	0	0	1
chr17	79892201	79892365	79892528	79892621	-	79890259	79891252	79892801	79893023	NM_001282281	2.32e-11	2.35e-10	0.269|0.282	0.43|0.493	-0.186	0	0	0	0	0	0	PYCR1	NA	N	N	IMR90	0	0	0	0	0	0	0	3.25011	0	-10.6086	3.6853	0	-5.37808	0	0	0	2
chr17	79893212	79893392	79893998	79894069	-	79892801	79893023	79894623	79894737	NM_001282281	1.71e-07	1.09e-06	0.611|0.593	0.427|0.446	0.165	0	0	0	0	0	0	PYCR1	NA	N	N	IMR90	0	0	0	0	0	0	0	-6.2631	0	0	0	0	0	0	0	0	1
chr18	5394675	5394792	5395065	5395146	-	5392379	5393477	5395607	5395706	NM_012307	9.53e-12	1.01e-10	0.844|0.851	0.605|0.584	0.253	4.41739	13.7494	138.346	1.36377	0.190329	17.6277	EPB41L3	NA	N	N	IMR90	0	0	0	0	0	0	0	-5.3482	0	0	0	0	0	0	0	3.12872	1
chr18	12367274	12367381	12370847	12370925	-	12366963	12367116	12371590	12371690	NM_006796	0.000954014	0.00317212	0.458|0.432	0.614|0.589	-0.156	22.2586	30.5091	14.6136	9.63089	15.3608	12.2523	AFG3L2	NA	N	N	IMR90	0	0	0	0	0	0	0	1.39969	0	0	0	0	0	0	0	0	2
chr1	6711588	6711662	6712888	6713011	-	6705848	6706038	6713970	6714099	NM_018198	1.27e-05	6.15e-05	0.367|0.412	0.57|0.525	-0.158	33.1022	55.7119	25.3037	18.0253	29.9821	21.2126	DNAJC11	NA	Y	N	IMR90	0	0	0	0	0	0	0	3.43713	0	0	0	0	0	0	0	0	2
chr18	24039583	24039889	24056478	24056623	-	24034874	24035865	24081035	24081214	NM_001258221	0.0133847	0.0340959	0.586|0.504	0.393|0.278	0.209	4.59884	2.84226	17.5982	6.55538	5.02295	2.7838	KCTD1	NA	Y	Y	IMR90	-4.86834	0	0	0	0	0	0	-5.51152	0	0	0	0	0	0	0	0	1
chr18	56585502	56587865	56601664	56601846	+	56532701	56532811	56606676	56606853	NM_018181	0.00375188	0.0110647	0.572|0.609	0.682|0.716	-0.109	67.9656	56.4441	57.1416	50.2781	45.6466	24.3217	ZNF532	TF	N	N	IMR90	0	0	0	0	0	0	0	5.50387	0	0	0	0	-2.41986	0	0	0	1
chr18	60497267	60497464	60506016	60506142	+	60382671	60384492	60527667	60527834	NM_194449	2.95e-05	0.000133793	0.193|0.181	0.338|0.39	-0.177	16.4956	11.3195	17.4573	6.18388	4.22933	3.08551	PHLPP1	NA	N	N	IMR90	5.36678	2.66377	7.15059	5.15955	0	4.43837	0	5.42256	0	-0.03654	0	0	4.00197	0	0	0	1
chr18	72176074	72176163	72178047	72178248	+	72173083	72173246	72179682	72179767	NM_018235	0	0	0.385|0.346	0.681|0.647	-0.299	40.4789	57.7519	64.7408	29.3063	31.1574	22.1355	CNDP2	NA	N	N	IMR90	0	0	0	0	0	0	0	1.41188	0	0	0	0	0	0	0	0	2
chr18	74649111	74649299	74659476	74659608	+	74639882	74640062	74667940	74668138	NM_007345	5.04e-05	0.000218214	0.841|0.899	0.475|0.643	0.311	2.64447	2.75532	3.68876	3.05349	3.77853	3.37686	ZNF236	TF	N	N	IMR90	0	0	0	0	0	0	0	-6.63154	0	-4.0251	0	0	-3.77035	0	0	0	1
chr19	1823570	1823784	1825837	1825942	-	1821517	1821681	1826876	1828630	NM_020695	0	0	0.058|0.062	0.314|0.361	-0.278	32.2323	41.8145	34.7989	19.551	31.7849	26.2882	REXO1	NA	Y	N	IMR90	0	0	0	0	0	0	0	3.38727	0	0	0	0	0	0	0	2.27126	2
chr19	2217770	2217917	2220106	2220221	+	2216953	2217089	2221974	2222558	NM_032482	0.00725344	0.0198468	0.429|0.425	0.509|0.677	-0.166	14.4219	14.2714	10.123	17.219	6.23152	5.4622	DOT1L	NA	N	N	IMR90	0	0	0	0	0	0	0	2.04411	0	0	0	0	0	0	0	0	2
chr1	78097534	78099090	78107068	78107131	-	78050201	78050340	78107206	78107340	NM_015534	0.00524685	0.0149136	0.242|0.32	0.445|0.414	-0.148	7.34912	11.1782	7.32372	9.03596	11.2271	8.08581	ZZZ3	TF	Y	N	IMR90	0	0	0	0	0	0	0	4.02424	0	0	0	0	-5.03729	0	0	0	2
chr1	78097534	78099090	78107068	78107131	-	78050201	78050340	78107206	78107340	NM_015534	0.00524685	0.0149136	0.242|0.32	0.445|0.414	-0.148	7.34912	11.1782	7.32372	9.03596	11.2271	8.08581	ZZZ3	TF	Y	N	IMR90	0	0	0	0	0	0	0	2.11067	0	0	0	0	-1.88004	0	0	0	2
chr1	78097534	78099090	78107068	78107131	-	78050201	78050340	78107206	78107340	NM_015534	0.00524685	0.0149136	0.242|0.32	0.445|0.414	-0.148	7.34912	11.1782	7.32372	9.03596	11.2271	8.08581	ZZZ3	TF	Y	N	IMR90	0	0	0	0	0	0	0	4.89445	0	0	0	0	0	0	0	0	2
chr1	78097534	78099090	78107068	78107131	-	78050201	78050340	78107206	78107340	NM_015534	0.00524685	0.0149136	0.242|0.32	0.445|0.414	-0.148	7.34912	11.1782	7.32372	9.03596	11.2271	8.08581	ZZZ3	TF	Y	N	IMR90	0	0	0	0	0	0	0	2.33867	0	0	0	0	0	0	0	0	2
chr1	78097534	78099090	78107068	78107131	-	78050201	78050340	78107206	78107340	NM_015534	0.00524685	0.0149136	0.242|0.32	0.445|0.414	-0.148	7.34912	11.1782	7.32372	9.03596	11.2271	8.08581	ZZZ3	TF	Y	N	IMR90	0	0	0	0	0	0	0	3.20887	0	0	0	0	0	0	0	0	2
chr19	6452322	6452490	6453991	6454099	-	6444161	6444312	6454333	6454486	NM_024103	9.08e-05	0.000375164	0.668|0.617	0.429|0.515	0.171	25.6067	25.7105	18.3013	20.6947	39.5426	12.4577	SLC25A23	NA	N	N	IMR90	0	0	0	0	0	0	0	-4.67536	0	0	0	0	0	0	0	0	1
chr19	8530207	8530246	8530363	8530399	+	8528476	8528570	8531118	8531272	NM_031203	0.000159132	0.000627736	0.341|0.353	0.468|0.454	-0.114	107.184	219.564	96.6421	60.7055	63.5946	80.396	HNRNPM	NA	Y	N	IMR90	-4.99788	-3.07904	-2.93437	-2.83562	-2.72754	-3.5714	0	5.64032	-3.32498	-5.03928	0	0	-7.13794	0	0	0	2
chr19	10287967	10288043	10291025	10291245	-	10286215	10286294	10291453	10291561	NM_001130823	6.62e-05	0.000281363	0.327|0.325	0.487|0.446	-0.141	42.0812	48.5958	63.1871	29.8981	18.4644	47.4944	DNMT1	NA	N	N	IMR90	0	0	0	0	0	0	0	3.0042	0	0	0	0	0	0	0	0	2
chr19	11210898	11211021	11213339	11213462	+	11200037	11200291	11215895	11216276	NM_001195798	3.86e-05	0.000170629	0.639|0.698	0.527|0.557	0.126	68.7355	39.5736	61.7474	26.8531	166.408	37.6742	LDLR	NA	N	Y	IMR90	0	0	0	0	0	-2.3109	0	-8.30167	0	0	0	0	-5.48529	0	0	0	1
chr19	16677342	16677468	16678842	16678980	-	16665962	16666208	16682322	16682393	NM_024881	9.9e-10	8.46e-09	0.576|0.563	0.344|0.343	0.226	10.2925	10.0378	34.5827	7.08231	26.6354	15.2872	SLC35E1	NA	Y	N	IMR90	0	0	0	0	0	0	0	-5.57821	0	0	0	0	-3.3698	0	0	2.41149	1
chr19	18684471	18684558	18685679	18685782	+	18684102	18684213	18685866	18688270	NM_003333	1e-07	6.65e-07	0.535|0.555	0.381|0.421	0.144	2104.48	2428.65	2164.72	2203.12	2908.37	472.721	UBA52	NA	Y	N	IMR90	0	0	0	0	0	0	0	-3.92837	0	3.24786	0	3.70785	-0.22327	0	0	4.25931	1
chr19	18879294	18879603	18885709	18885796	+	18876213	18876338	18886450	18886631	NM_015321	4.3e-08	3.01e-07	0.788|0.823	0.478|0.566	0.283	7.50785	6.65358	10.3634	14.247	11.3029	9.67939	CRTC1	coTF	N	N	IMR90	0	0	0	0	0	0	2.89393	-4.3414	0	-2.02454	0	0	0	0	0	0	1
chr19	18879294	18879603	18882251	18882356	+	18876213	18876338	18885709	18885796	NM_015321	0.000478278	0.00170952	0.938|0.942	0.765|0.844	0.135	7.50785	6.65358	10.3634	14.247	11.3029	9.67939	CRTC1	coTF	N	N	IMR90	0	0	0	0	0	0	2.89393	-4.70491	0	-2.02454	0	0	0	0	0	0	1
chr19	19243938	19244019	19245592	19245696	-	19243465	19243563	19249234	19249310	NM_017814	2.17e-09	1.78e-08	0.112|0.101	0.295|0.284	-0.183	35.8604	12.2986	13.5235	14.8821	18.4075	15.7277	TMEM161A	NA	Y	N	IMR90	0	0	0	0	0	0	0	4.09507	0	0	0	0	0	0	-3.66259	5.77412	2
chr19	19420905	19421009	19427230	19427402	-	19416657	19416885	19431271	19431321	NM_172231	0.00300977	0.00902291	0.477|0.34	0.261|0.254	0.151	16.9927	19.2579	17.7836	15.4066	15.1036	13.4802	SUGP1	NA	Y	N	IMR90	0	0	0	0	0	0	0	-5.7555	0	0	0	0	-2.76998	0	0	0	1
chr19	19420905	19421009	19427230	19427402	-	19416657	19416885	19431271	19431321	NM_172231	0.00300977	0.00902291	0.477|0.34	0.261|0.254	0.151	16.9927	19.2579	17.7836	15.4066	15.1036	13.4802	SUGP1	NA	Y	N	IMR90	0	0	0	0	0	0	0	-9.68528	0	0	0	0	0	0	0	0	1
chr19	39924161	39924209	39924304	39924401	-	39923846	39924058	39926246	39926348	NM_001020	0	0	0.385|0.366	0.606|0.605	-0.23	21696.1	25259.9	18304.1	20503.5	20187	996.473	RPS16	NA	Y	N	IMR90	0	0	0	0	0	0	0	3.13307	0	0	0	0	-3.44197	0	0	0	2
chr1	100534028	100534142	100535169	100535241	+	100533532	100533751	100542720	100542833	NM_033055	0	0	0.912|0.924	0.58|0.506	0.375	42.0888	38.7252	38.3829	42.1956	57.3132	18.6089	HIAT1	NA	Y	N	IMR90	0	0	0	0	0	0	0	-4.40984	0	0	0	0	0	0	0	0	1
chr19	41128854	41128926	41129508	41129637	+	41128305	41128572	41129840	41129987	NM_001042544	0.00291024	0.00875798	0.492|0.588	0.396|0.42	0.132	11.7628	5.69529	17.8844	16.8446	27.6362	71.6839	LTBP4	NA	N	N	IMR90	-3.8942	0	0	0	0	-3.30192	0	-6.51514	0	1.19368	0	0	0	0	0	0	1
chr19	41211000	41211086	41215963	41216041	-	41209619	41209760	41219971	41220038	NM_001142555	0.00357225	0.0105658	0.257|0.373	0.488|0.573	-0.215	14.434	12.8389	17.1709	18.8241	26.6665	26.9767	ADCK4	NA	Y	N	IMR90	0	0	0	0	0	0	0	2.83445	0	0	0	0	0	0	0	0	2
chr19	42791961	42792127	42793039	42793242	+	42791696	42791879	42793332	42793558	NM_015125	0.00892251	0.0239185	0.632|0.663	0.525|0.55	0.11	9.49945	9.59352	15.2035	13.8513	24.351	13.8594	CIC	TF	Y	N	IMR90	0	0	0	0	0	0	0	-7.19796	0	0	0	0	0	0	0	0	1
chr19	42791961	42792127	42793039	42793242	+	42791696	42791879	42793332	42793558	NM_015125	0.00892251	0.0239185	0.632|0.663	0.525|0.55	0.11	9.49945	9.59352	15.2035	13.8513	24.351	13.8594	CIC	TF	Y	N	IMR90	0	0	0	0	0	0	0	-8.99977	0	0	0	0	0	0	0	0	1
chr19	44156376	44156523	44159590	44159725	-	44150246	44150700	44160630	44160792	NM_001005376	0.000155094	0.000613795	0.715|0.701	0.878|0.792	-0.127	20.1353	7.00566	11.2359	11.579	81.2132	39.5906	PLAUR	NA	N	N	IMR90	0	0	0	0	0	-4.41173	0	3.33783	-3.78102	0	0	0	-3.42826	0	0	0.0362	2
chr19	45923581	45923685	45924435	45924651	-	45922355	45922455	45926527	45926820	NM_202001	1.17e-14	1.62e-13	0.775|0.758	0.527|0.571	0.218	20.068	20.1992	26.183	40.1963	52.5839	39.4261	ERCC1	NA	Y	N	IMR90	0	0	0	0	0	0	0	-6.73959	0	0	0	0	0	0	0	0	1
chr19	49477469	49477596	49477876	49477990	-	49474184	49474280	49481180	49481259	NR_027763	0.0077423	0.0210178	0.552|0.545	0.455|0.428	0.107	9.61836	11.8815	36.7115	8.64694	19.892	20.9053	GYS1	NA	N	N	IMR90	0	0	0	0	0	0	0	-6.6328	0	0	0	0	-2.9433	0	0	0	1
chr19	50172280	50172421	50173472	50173745	+	50172107	50172194	50176954	50177173	NR_104202	8.25e-12	8.83e-11	0.31|0.287	0.552|0.548	-0.252	44.6732	39.5959	33.8141	29.1082	6.79484	5.78516	BCL2L12	NA	N	N	IMR90	0	0	0	0	0	0	0	4.35797	0	0	0	0	-0.09441	0	0	0	2
chr19	50172280	50172372	50173472	50173745	+	50172107	50172194	50176954	50177173	NM_138639	4.68e-11	4.53e-10	0.335|0.313	0.574|0.561	-0.243	44.6732	39.5959	33.8141	29.1082	6.79484	5.78516	BCL2L12	NA	N	N	IMR90	0	0	0	0	0	0	0	4.35797	0	0	0	0	-0.09441	0	0	0	2
chr1	101479265	101479374	101487196	101487321	-	101467022	101467143	101490864	101491022	NM_015958	1.07e-05	5.27e-05	0.368|0.37	0.552|0.542	-0.178	16.7028	18.0688	8.91739	24.4899	15.6492	9.53954	DPH5	NA	Y	N	IMR90	0	0	0	0	0	0	0	4.76128	0	0	0	0	0	0	0	0	2
chr19	50213979	50214114	50215065	50215218	+	50213576	50213741	50215992	50216106	NM_152359	0.0101262	0.0267297	0.307|0.342	0.395|0.458	-0.102	32.709	6.88022	3.27851	32.3649	10.1877	12.6317	CPT1C	NA	N	N	IMR90	0	-5.75454	0	0	0	-4.62181	0	3.2518	-6.84861	-8.59212	0	0	0	0	0	-4.383	2
chr19	50364864	50364952	50365028	50365138	-	50364705	50364767	50365300	50365362	NM_007254	0.00159156	0.00503616	0.75|0.757	0.629|0.528	0.175	17.8536	14.4593	14.8647	15.3092	18.107	8.42708	PNKP	NA	Y	N	IMR90	0	0	0	0	0	0	0	-4.23725	0	0	0	0	0	0	0	0	1
chr1	101487196	101487321	101490864	101491022	-	101479265	101479374	101491238	101491362	NM_015958	2.98e-05	0.000134733	0.421|0.403	0.549|0.604	-0.164	16.7028	18.0688	8.91739	24.4899	15.6492	9.53954	DPH5	NA	Y	N	IMR90	0	0	0	0	0	0	0	3.77731	0	0	0	0	0	0	0	0	2
chr19	58904342	58904552	58904725	58904854	+	58899503	58899612	58905863	58905962	NM_001009	0	0	0.631|0.648	0.327|0.363	0.294	0.235292	0.0418205	0	0.0115321	0	0	RPS5	NA	Y	N	IMR90	0	0	0	0	0	0	0	-5.29441	0	0	3.68365	0	-5.23597	0	0	0	1
chr1	109608756	109608854	109617608	109617687	-	109606997	109607315	109618542	109618624	NM_005645	0	0	0.165|0.119	0.754|0.759	-0.614	6.91151	14.1163	24.011	5.16035	26.5188	23.5036	TAF13	NA	Y	N	IMR90	0	0	0	0	0	0	0	3.33289	0	0	0	0	0	0	0	0	2
chr2	20462953	20463221	20478343	20478580	-	20460097	20460227	20482707	20482992	NM_001282752	0.000829975	0.00279785	0.461|0.467	0.354|0.327	0.123	14.9222	23.7968	25.1298	22.083	16.3344	17.8802	PUM2	NA	Y	N	IMR90	0	0	0	0	0	0	0	-7.01303	0	0	0	0	-4.1413	0	0	2.35189	1
chr2	20494136	20494279	20497313	20497439	-	20490412	20490551	20507738	20507832	NM_001282791	0.00323167	0.00964318	0.552|0.556	0.436|0.43	0.121	14.9222	23.7968	25.1298	22.083	16.3344	17.8802	PUM2	NA	Y	N	IMR90	0	0	0	0	0	0	0	-7.30746	0	0	0	0	-6.34604	0	0	0	1
chr2	26997118	26997191	26997911	26998083	+	26987141	26987294	26998331	26998544	NM_017877	1.7e-05	8.04e-05	0.856|0.759	0.61|0.683	0.161	8.89541	7.52204	15.4143	5.09263	48.5925	29.0091	SLC35F6	NA	N	N	IMR90	0	0	0	0	0	-2.356	0	-7.79967	0	0	0	0	-4.3653	0	0	0	1
chr2	27445061	27445204	27445386	27445528	+	27444085	27444215	27445733	27445905	NM_001306079	2.05e-08	1.5e-07	0.19|0.193	0.362|0.433	-0.206	18.2489	17.7034	8.37908	7.68693	7.88284	9.83383	CAD	NA	Y	Y	IMR90	0	0	0	0	0	0	0	1.99823	0	0	0	0	0	0	0	0	2
chr2	27597927	27598020	27598372	27598576	+	27597555	27597625	27598712	27598838	NR_049786	1.37e-08	1.03e-07	0.593|0.557	0.38|0.378	0.196	11.2412	14.3946	12.1256	13.9343	31.9264	53.0207	SNX17	NA	Y	N	IMR90	0	0	0	0	0	0	0	-5.23517	0	0	0	0	0	0	0	0	1
chr2	27880211	27880536	27883850	27884255	-	27878231	27878469	27885045	27885148	NM_014860	1.73e-09	1.44e-08	0.652|0.675	0.392|0.22	0.357	6.11934	9.96812	11.0419	7.73548	12.0362	8.85059	SUPT7L	coTF	Y	N	IMR90	0	0	0	0	0	0	0	-5.86712	0	0	0	0	-3.0156	0	0	0	1
chr2	33572433	33572577	33585663	33585846	+	33540210	33540336	33586495	33586582	NM_206943	0	0	0.403|0.324	0.088|0.058	0.291	15.7624	9.67858	20.5041	30.7043	79.5481	210.585	LTBP1	NA	N	N	IMR90	0	0	0	0	0	0	0	-11.9626	0	0	0	0	0	0	0	0	1
chr2	43926785	43927747	43931119	43931195	+	43924309	43924495	43933460	43933555	NM_172069	0.0165338	0.0414018	0.675|0.755	0.553|0.563	0.157	2.2043	1.3077	0.299789	1.68975	5.08839	4.48765	PLEKHH2	NA	N	Y	IMR90	0	0	0	0	0	0	0	-6.61835	0	0	0	0	0	3.36475	0	0	1
chr2	44174395	44174509	44174869	44174914	-	44173251	44173382	44175260	44175338	NM_133259	1.51e-05	7.21e-05	0.145|0.137	0.296|0.274	-0.144	37.226	39.8676	39.4954	26.3341	26.0783	18.2411	LRPPRC	NA	Y	N	IMR90	0	0	0	0	0	0	0	3.22235	0	0	0	0	0	0	0	0	2
chr2	47134948	47135108	47136161	47136316	-	47129008	47132733	47142861	47143007	NM_139279	4.66e-10	4.12e-09	0.735|0.7	0.537|0.537	0.18	35.0637	32.1136	59.0906	29.3232	156.309	58.8718	MCFD2	NA	Y	N	IMR90	0	0	0	0	0	0	0	-7.78152	0	0	0	0	-7.35227	0	0	0	1
chr2	48018065	48018262	48023032	48023202	+	48010220	48010632	48025749	48028294	NM_000179	6.6e-07	3.92e-06	0.225|0.199	0.351|0.397	-0.162	42.0823	61.8886	21.8789	39.1692	13.735	12.5105	MSH6	NA	Y	N	IMR90	0	0	0	3.29537	0	0	0	3.68384	0	-2.51964	0	0	0.13174	0	0	0	2
chr2	54864849	54864940	54870119	54870266	+	54859702	54859905	54871459	54871723	NM_178313	2.1e-06	1.15e-05	0.376|0.361	0.517|0.51	-0.145	55.8197	38.6115	49.3463	13.7251	65.162	61.7752	SPTBN1	NA	N	N	IMR90	0	0	0	0	0	0	0	2.92523	0	-3.20191	0	0	3.91932	0	0	0	2
chr2	55874481	55874588	55882034	55882088	-	55873549	55873621	55883265	55883355	NM_033109	5.89e-07	3.52e-06	0.365|0.406	0.656|0.644	-0.265	16.2885	19.2652	3.75695	9.18647	7.66819	7.58548	PNPT1	NA	Y	N	IMR90	0	0	0	0	0	0	0	3.08046	0	0	0	0	0	0	0	0	2
chr2	61420035	61420115	61431390	61431515	-	61417652	61417793	61431631	61431736	NM_014709	6.23e-06	3.18e-05	0.651|0.622	0.464|0.459	0.175	14.5946	14.3054	21.9904	13.3091	17.6164	17.1733	USP34	NA	N	N	IMR90	0	0	0	0	0	0	0	-4.16704	0	0	0	0	-3.69331	0	0	3.29265	1
chr2	62099592	62099723	62100136	62100247	-	62099216	62099451	62100331	62100428	NM_006430	0	0	0.317|0.294	0.543|0.542	-0.237	111.86	170.712	92.2149	118.408	89.5066	72.8471	CCT4	coTF	Y	N	IMR90	0	0	0	0	0	0	0	2.75288	0	0	0	0	0	0	0	0	2
chr2	74173845	74174033	74184251	74184367	+	74153952	74154179	74185272	74185372	NM_080916	1.78e-15	2.67e-14	0.854|0.858	0.643|0.687	0.191	93.2147	105.81	72.5547	112.097	102.65	43.4455	DGUOK	NA	N	N	IMR90	0	0	0	0	0	0	0	-4.7686	0	0	0	0	-2.79731	0	0	0	1
chr2	85628287	85628452	85628651	85628806	-	85626303	85626408	85628907	85629080	NM_001256140	0.000630837	0.00218804	0.273|0.288	0.449|0.36	-0.124	123.091	147.997	312.323	39.9378	165.653	22.4272	CAPG	NA	N	N	IMR90	0	0	0	0	0	0	0	2.31266	0	0	0	0	0	0	0	0	2
chr2	85872070	85872206	85875052	85875139	+	85868098	85868241	85875883	85875976	NM_001256725	0	0	0.779|0.78	0.535|0.523	0.251	39.1733	52.8764	31.3314	41.9644	33.4992	29.756	USP39	NA	Y	N	IMR90	0	0	0	0	0	0	0	-5.52261	0	0	0	0	0	0	0	0	1
chr2	97490794	97490938	97492569	97492719	+	97481990	97483239	97493467	97493637	NM_017623	0.0184996	0.0456772	0.327|0.299	0.514|0.391	-0.14	13.3432	6.13076	7.79581	6.88364	2.71393	3.3584	CNNM3	NA	Y	N	IMR90	0	0	0	0	0	0	0	4.8441	0	0	0	0	3.43252	0	0	2.85611	2
chr2	97490794	97490938	97492569	97492719	+	97481990	97483239	97493467	97493637	NM_017623	0.0184996	0.0456772	0.327|0.299	0.514|0.391	-0.14	13.3432	6.13076	7.79581	6.88364	2.71393	3.3584	CNNM3	NA	Y	N	IMR90	0	0	0	0	0	0	0	3.70806	0	0	0	0	0	0	0	0	2
chr1	113459799	113460666	113464611	113464755	-	113454469	113456787	113471713	113471974	NM_001166496	0	0	0.18|0.161	0.481|0.414	-0.277	311.165	138.969	96.0959	45.1512	28.4091	20.755	SLC16A1	NA	N	Y	IMR90	0	0	0	0	0	0	0	1.85194	0	0	0	0	1.18373	0	0	0	2
chr1	113459799	113460666	113464611	113464755	-	113454469	113456787	113471713	113471974	NM_001166496	0	0	0.18|0.161	0.481|0.414	-0.277	311.165	138.969	96.0959	45.1512	28.4091	20.755	SLC16A1	NA	N	Y	IMR90	0	0	0	0	0	0	0	2.83887	0	0	0	0	0.81175	0	0	0	2
chr1	113459799	113460666	113464611	113464755	-	113454469	113456787	113471713	113471974	NM_001166496	0	0	0.18|0.161	0.481|0.414	-0.277	311.165	138.969	96.0959	45.1512	28.4091	20.755	SLC16A1	NA	N	Y	IMR90	0	0	0	0	0	0	0	1.48719	0	0	0	0	0	0	0	0	2
chr2	97519137	97519341	97520074	97520178	-	97513723	97514181	97523624	97523756	NM_016466	0.00747345	0.0203743	0.726|0.672	0.568|0.583	0.124	10.4613	10.438	23.5554	5.91195	9.71421	6.57154	ANKRD39	NA	Y	N	IMR90	0	0	0	0	0	0	0	-4.64019	0	0	0	0	0	0	0	0	1
chr2	98277033	98277109	98278344	98278409	-	98275814	98275940	98280305	98280561	NM_005735	1.28e-07	8.34e-07	0.586|0.652	0.383|0.415	0.22	15.6571	12.9636	31.1075	34.1421	26.4153	21.3056	ACTR1B	NA	Y	N	IMR90	0	0	0	0	0	-2.94115	0	-4.43088	0	-7.81516	0	0	0.38283	-3.21247	0	0	1
chr1	115005725	115005858	115006891	115007010	-	114976238	114976355	115053171	115053781	NM_015906	7.68e-06	3.86e-05	0.262|0.267	0.671|0.469	-0.306	10.3593	12.4708	30.7612	13.433	8.08562	5.98511	TRIM33	NA	N	N	IMR90	0	0	0	0	0	0	0	4.00498	0	0	0	0	-3.69331	0	0	0	2
chr2	110342702	110342898	110350627	110350696	-	110332157	110332344	110371374	110371783	NM_144710	1.18e-13	1.51e-12	0.64|0.575	0.857|0.854	-0.248	15.5307	28.6836	39.8567	22.736	24.719	18.3993	42257	NA	N	N	IMR90	0	0	0	0	0	0	0	3.80902	0	0	0	0	-2.88798	0	0	0	2
chr2	110343297	110343415	110350627	110350696	-	110342702	110342898	110371374	110371783	NM_144710	2.22e-16	3.61e-15	0.588|0.505	0.852|0.839	-0.299	15.5307	28.6836	39.8567	22.736	24.719	18.3993	42257	NA	N	N	IMR90	0	0	0	0	0	0	0	6.18966	0	0	0	0	0	0	0	0	1
chr2	113513553	113514791	113520079	113520146	-	113509843	113510051	113522138	113522254	NM_152515	3.15e-11	3.12e-10	0.13|0.104	0.402|0.48	-0.324	5.65399	11.3964	5.2626	13.7067	1.96825	3.71714	CKAP2L	NA	N	N	IMR90	0	-1.95215	0	-1.77226	-3.40551	-1.83245	0	4.915	0	-1.59577	-1.25934	0	-4.91588	2.74683	0	-3.12671	2
chr1	115282312	115282511	115292441	115292828	-	115280583	115280693	115300545	115300671	NM_001007553	0	0	0.089|0.084	0.685|0.699	-0.605	NA	NA	NA	NA	NA	NA	CSDE1	TF	N	N	IMR90	0	0	0	0	0	0	0	2.51617	0	0	0	0	-4.80533	0	0	3.99856	2
chr2	153537739	153537850	153551055	153551136	-	153535865	153535986	153572508	153572640	NM_017892	1.6e-05	7.57e-05	0.253|0.198	0.445|0.328	-0.161	55.5862	72.4571	39.7394	50.7477	42.4137	21.7112	PRPF40A	NA	Y	N	IMR90	0	0	0	0	0	0	0	5.08858	0	0	0	0	0	0	0	0	2
chr2	170678452	170678567	170680998	170681150	-	170677601	170677783	170681377	170681441	NM_001293187	6.44e-15	9.21e-14	0.116|0.1	0.367|0.319	-0.235	42.765	49.6343	35.317	50.1269	40.3275	23.3769	METTL5	NA	Y	N	IMR90	0	0	0	0	0	0	0	4.19022	0	0	0	0	0	0	0	0	2
chr2	171807837	171807968	171811159	171811292	+	171806713	171806800	171812945	171813069	NM_015530	4.44e-16	7.02e-15	0.187|0.171	0.351|0.396	-0.195	50.6367	91.0273	116.591	54.6753	111.701	60.7634	GORASP2	NA	Y	N	IMR90	0	0	0	0	0	0	0	3.95288	0	0	0	0	-3.69331	0	0	0	2
chr2	174819600	174820960	174828488	174828611	-	174783320	174783513	174829132	174829281	NM_003111	6.82e-08	4.64e-07	0.065|0.068	0.2|0.229	-0.148	16.3002	24.9945	43.696	26.3745	19.3894	19.5444	SP3	TF	Y	N	IMR90	0	0	0	0	0	0	0	3.20621	0	0	0	0	-0.41675	0	0	2.82227	2
chr2	189248489	189248616	189342385	189342457	+	189156395	189156893	189348157	189348219	NM_001252668	0.00465815	0.0134347	0.366|0.323	0.447|0.511	-0.134	28.3434	33.8842	16.7472	20.5155	35.9637	8.92849	GULP1	NA	N	N	IMR90	0	0	0	0	0	0	0	3.33748	0	0	0	0	0	0	7.68685	0	2
chr2	190660494	190660677	190682742	190682906	+	190656515	190656667	190717380	190717503	NR_110332	0.000650017	0.00224583	0.8|0.791	1.0|1.0	-0.204	15.0234	12.4148	5.22259	17.9732	5.26593	2.99952	PMS1	TF	Y	N	IMR90	0	0	0	0	0	0	0	4.00498	0	0	0	0	0	0	0	0	2
chr2	190660494	190660677	190670377	190670480	+	190656515	190656667	190682742	190682906	NR_110332	0.01224	0.0314521	0.34|0.397	0.613|0.465	-0.17	15.0234	12.4148	5.22259	17.9732	5.26593	2.99952	PMS1	TF	Y	N	IMR90	0	0	0	0	0	0	0	4.00498	0	0	0	0	0	0	0	0	2
chr2	201324491	201324550	201332012	201332122	+	201305371	201305507	201334636	201334739	NM_001100424	3.47e-10	3.11e-09	0.302|0.285	0.444|0.487	-0.172	105.353	173.765	106.947	9.1604	149.549	100.712	SPATS2L	NA	N	N	IMR90	0	0	0	0	0	0	0	5.22289	0	0	0	0	0	0	0	0	1
chr2	207017142	207017234	207018341	207018406	-	207014541	207014649	207024064	207024243	NM_005006	0	0	0.272|0.245	0.619|0.678	-0.39	13.0655	17.2913	13.2756	12.3716	20.7375	23.6119	NDUFS1	NA	N	N	IMR90	3.92073	0	0	0	0	0	0	4.72163	0	0	0	0	-5.93329	0	0	0	2
chr2	209138307	209138457	209153452	209153542	+	209136234	209136415	209163364	209163503	NM_001178000	3.08e-11	3.06e-10	0.744|0.702	0.441|0.432	0.286	7.8247	9.19362	6.34639	7.67756	9.21656	9.12703	PIKFYVE	NA	N	N	IMR90	0	0	0	0	0	0	0	-5.2632	0	0	0	0	3.8426	0	0	0	1
chr2	215645283	215646233	215657020	215657169	-	215633955	215634036	215661784	215661841	NM_000465	0.0167275	0.0417981	0.395|0.235	0.567|0.5	-0.218	5.61544	5.36681	4.34852	6.60429	1.4811	1.94095	BARD1	NA	N	N	IMR90	0	0	0	0	0	0	0	2.89754	0	0	0	0	0	0	0	0	2
chr2	215645283	215646233	215657020	215657169	-	215633955	215634036	215661784	215661841	NM_000465	0.0167275	0.0417981	0.395|0.235	0.567|0.5	-0.218	5.61544	5.36681	4.34852	6.60429	1.4811	1.94095	BARD1	NA	N	N	IMR90	0	0	0	0	0	0	0	5.07858	0	0	0	0	0	0	0	0	2
chr2	215645283	215646233	215657020	215657169	-	215633955	215634036	215661784	215661841	NM_000465	0.0167275	0.0417981	0.395|0.235	0.567|0.5	-0.218	5.61544	5.36681	4.34852	6.60429	1.4811	1.94095	BARD1	NA	N	N	IMR90	0	0	0	0	0	0	0	1.58297	0	0	0	0	0	0	0	0	2
chr2	215645283	215646233	215657020	215657169	-	215633955	215634036	215661784	215661841	NM_000465	0.0167275	0.0417981	0.395|0.235	0.567|0.5	-0.218	5.61544	5.36681	4.34852	6.60429	1.4811	1.94095	BARD1	NA	N	N	IMR90	0	0	0	0	0	0	0	1.58297	0	0	0	0	0	0	0	0	2
chr2	216189963	216190052	216191544	216191701	+	216184387	216184454	216197104	216197230	NM_004044	6.76e-12	7.29e-11	0.144|0.129	0.307|0.285	-0.159	73.8838	115.47	50.6259	44.6401	40.349	34.6787	ATIC	NA	Y	N	IMR90	0	0	0	0	0	0	0	3.33289	0	0	0	0	-4.53302	0	0	0	2
chr2	216203501	216203630	216209501	216209594	+	216200757	216200847	216211481	216211664	NM_004044	6.09e-05	0.000260054	0.577|0.554	0.458|0.41	0.132	73.8838	115.47	50.6259	44.6401	40.349	34.6787	ATIC	NA	Y	N	IMR90	0	0	0	0	0	0	0	-5.26243	0	0	0	0	0	0	0	0	1
chr2	231624673	231624830	231655586	231655751	+	231577556	231577945	231657927	231658046	NM_016289	4.33e-08	3.03e-07	0.226|0.228	0.467|0.399	-0.206	12.6044	25.0459	27.933	15.7568	28.5185	23.6682	CAB39	NA	Y	N	IMR90	-0.39868	0	-3.29704	-3.99368	0	-3.87984	0	2.23445	-3.11985	-7.1735	0	0	-0.04947	0	0	0	2
chr2	233422593	233422728	233428956	233429061	+	233421125	233421240	233431538	233431691	NM_001276336	1.21e-06	6.84e-06	0.627|0.644	0.471|0.493	0.153	42.7155	65.9843	66.9055	39.1567	74.2809	56.8213	EIF4E2	NA	Y	N	IMR90	0	0	0	0	0	0	0	-4.96282	0	0	0	0	-3.9173	0	0	0	1
chr2	234172637	234172711	234173537	234173789	+	234171775	234171881	234178647	234178713	NM_030803	0.00204377	0.00634216	0.689|0.739	0.554|0.592	0.141	7.19331	7.98239	11.4254	4.74687	9.03395	7.5731	ATG16L1	NA	Y	N	IMR90	0	0	0	0	0	0	0	-6.32367	0	0	0	0	0	0	0	0	1
chr2	238287278	238287878	238289557	238290142	-	238285414	238285987	238305369	238305490	NM_057164	4.7e-09	3.74e-08	0.863|0.808	0.541|0.545	0.292	3.64331	0.856944	87.5939	0.0386816	213.464	989.759	COL6A3	NA	N	N	IMR90	0	0	-2.79598	0	0	-4.21683	0	-9.30796	0	-2.14253	0	0	-4.97278	0	0	0	1
chr2	242033691	242033847	242038810	242039309	-	242029394	242029459	242041667	242041747	NR_028049	1.51e-12	1.73e-11	0.241|0.141	0.66|0.803	-0.54	6.48252	8.48018	5.44187	6.7053	6.57136	4.8073	MTERF4	NA	N	N	IMR90	0	0	3.84849	0	0	5.73965	0	3.56602	0	5.3015	5.10272	0	-1.11495	0	0	3.99856	2
chr20	25398740	25398831	25405846	25405963	+	25397739	25397838	25422337	25422412	NM_021067	0.0116299	0.0301141	0.352|0.347	0.507|0.474	-0.141	19.3692	28.7954	11.5307	19.3938	2.47997	3.38308	GINS1	NA	N	N	IMR90	0	0	0	0	0	0	0	1.58126	0	0	0	0	3.00188	0	0	0	2
chr20	30742905	30742989	30745596	30745772	+	30738602	30738678	30746253	30746317	NM_014742	4.59e-05	0.000200008	0.489|0.487	0.32|0.322	0.167	40.474	20.5024	36.0564	26.0486	63.0523	29.0351	TM9SF4	NA	Y	N	IMR90	0	0	0	0	0	0	0	-5.88298	0	0	0	0	0	0	0	0	1
chr20	32332908	32333105	32336728	32336878	+	32328707	32328818	32340977	32341229	NR_104259	0.00438375	0.0127159	0.578|0.549	0.143|0.35	0.317	2.05228	2.16919	2.53314	0.887062	1.18773	1.37543	ZNF341	TF	N	N	IMR90	0	0	0	0	0	0	0	-7.8166	0	0	0	0	0	0	2.31567	2.35189	1
chr20	33868456	33868632	33871978	33872064	-	33867744	33867921	33872183	33872520	NM_181468	0.000109122	0.000443835	0.721|0.747	0.63|0.625	0.107	59.6184	115.683	61.6001	34.4415	88.8274	71.4466	EIF6	NA	Y	N	IMR90	0	0	-4.07399	0	0	0	0	-3.84503	0	0	0	0	-2.81841	0	0	3.99856	1
chr20	33954359	33954417	33961986	33962059	-	33934966	33935075	33969720	33969828	NM_199487	5.55e-16	8.66e-15	0.206|0.217	0.562|0.519	-0.329	15.1044	13.1072	9.95631	16.3729	10.8569	12.0186	UQCC1	NA	N	N	IMR90	0	0	0	0	0	0	0	3.64007	0	0	0	0	0	0	0	0	2
chr20	33954359	33954417	33971840	33971936	-	33934966	33935075	33981894	33981999	NM_199487	3.42e-11	3.38e-10	0.321|0.31	0.65|0.565	-0.292	15.1044	13.1072	9.95631	16.3729	10.8569	12.0186	UQCC1	NA	N	N	IMR90	0	0	0	0	0	0	0	3.64007	0	0	0	0	0	0	0	0	2
chr20	34435271	34435356	34446223	34446303	+	34430494	34430666	34450934	34451322	NM_016436	1.23e-07	8.03e-07	0.655|0.595	0.417|0.378	0.228	11.5986	14.5361	8.30115	15.6208	11.1614	11.3927	PHF20	NA	Y	N	IMR90	0	0	0	0	0	0	0	-3.89983	0	0	0	0	0	0	0	0	1
chr20	35399275	35399596	35399827	35399876	-	35396371	35396445	35402064	35402230	NM_001145315	0.000639027	0.0022111	0.545|0.405	0.747|0.682	-0.239	12.0386	17.3196	12.7971	13.4386	6.79651	5.06411	DSN1	NA	N	N	IMR90	0	0	0	0	0	0	0	0.70723	0	0	0	0	3.64785	3.04359	0	4.56978	2
chr20	35860698	35860794	35862422	35862498	+	35858375	35858462	35864982	35865112	NM_001135771	0.000404803	0.00147655	0.423|0.39	0.515|0.501	-0.102	1128.3	644.781	1052.13	395.101	1189.16	192.162	RPN2	NA	Y	N	IMR90	0	0	0	3.55767	0	-4.43989	0	7.00871	0	0.84122	-4.12959	0	0	0	0	3.5546	1
chr20	35862422	35862498	35864982	35865112	+	35860698	35860794	35869705	35870025	NM_002951	0	0	0.238|0.226	0.575|0.572	-0.341	1128.3	644.781	1052.13	395.101	1189.16	192.162	RPN2	NA	Y	N	IMR90	0	0	0	0	0	0	0	6.09878	0	0	0	0	0	0	0	0	1
chr20	42310423	42310495	42311433	42311526	+	42302445	42302539	42315491	42315712	NM_002466	1.25e-12	1.44e-11	0.263|0.24	0.525|0.494	-0.258	76.0688	148.177	46.6532	43.9142	8.56953	12.6053	MYBL2	TF	N	N	IMR90	0	0	0	0	0	0	0	2.50076	0	0	0	0	0.46576	0	0	0	2
chr20	43133441	43133532	43135467	43135637	-	43132455	43132636	43138531	43138669	NM_198941	0.000204864	0.000787912	0.521|0.469	0.368|0.399	0.111	66.9422	59.362	85.393	23.813	168.806	67.2947	SERINC3	NA	Y	N	IMR90	0	0	0	0	0	0	0	-4.55987	0	0	0	0	0	0	0	0	1
chr20	43959005	43959204	43961662	43961709	-	43953928	43956055	43964421	43964560	NM_002999	5.78e-06	2.97e-05	0.641|0.661	0.539|0.456	0.153	36.5972	27.2715	70.8182	9.75082	41.5858	91.0524	SDC4	NA	N	N	IMR90	0	0	0	0	0	-3.4722	0	-11.6913	0	0	0	0	-3.82848	0	0	0	1
chr20	43961662	43961709	43964421	43964560	-	43959005	43959204	43976964	43977064	NM_002999	1.9e-06	1.04e-05	0.654|0.65	0.495|0.511	0.149	36.5972	27.2715	70.8182	9.75082	41.5858	91.0524	SDC4	NA	N	N	IMR90	0	0	0	0	0	0	0	-8.5199	0	0	0	0	-3.44197	0	0	0	1
chr1	150790395	150790506	150795669	150795821	-	150789836	150789909	150799018	150799093	NM_001668	0.000434693	0.00157098	0.53|0.53	0.354|0.397	0.155	6.55414	9.39158	12.4068	9.70208	14.3388	14.1074	ARNT	TF	Y	Y	IMR90	0	0	0	0	0	0	0	-12.28	0	0	0	0	0	0	0	3.86763	1
chr20	45905057	45905539	45910845	45910961	-	45891031	45891172	45912314	45912392	NM_001281776	2.35e-06	1.28e-05	0.274|0.266	0.443|0.547	-0.225	55.0906	28.6182	33.9069	33.042	22.9157	8.18984	ZMYND8	NA	N	N	IMR90	-7.78135	-2.99073	2.88637	-4.06251	0	-4.05854	0	1.79599	0	2.83144	0	0	-0.39575	0	0	3.42733	2
chr20	62507168	62507228	62514102	62514173	+	62505020	62505169	62520542	62520591	NR_045090	0.0003754	0.00137998	0.734|0.774	0.672|0.624	0.106	36.8672	55.2635	58.4841	34.6383	112.942	103.116	TPD52L2	NA	Y	N	IMR90	0	0	0	0	0	0	0	-5.82498	0	0	0	0	0	0	0	0	1
chr21	27269884	27269985	27277335	27277389	-	27264033	27264180	27284052	27284274	NM_000484	2.18e-11	2.22e-10	0.397|0.345	0.559|0.543	-0.18	485.843	224.879	291.872	108.691	495.644	263.534	APP	NA	Y	Y	IMR90	0	0	0	0	0	0	0	2.96644	0	0	0	0	-4.1413	0	0	0	2
chr21	30422412	30422499	30426122	30426279	+	30421081	30421176	30426386	30426807	NM_006447	1.45e-05	6.92e-05	0.397|0.452	0.598|0.61	-0.179	11.0278	20.181	20.8142	15.5646	27.0916	12.6226	USP16	coTF	Y	N	IMR90	0	0	0	0	0	0	0	1.47955	0	0	0	0	0	0	0	0	2
chr21	30693541	30693835	30698379	30699714	+	30671115	30671274	30701807	30702014	NM_001186	0.0103605	0.0272262	0.394|0.286	0.2|0.222	0.129	5.24665	10.1766	25.5278	10.72	17.1566	16.9221	BACH1	TF	N	N	IMR90	-4.22048	0	0	0	0	0	0	-12.9941	0	-3.22412	0	0	-0.02518	0	-2.80618	0	1
chr21	34958283	34958487	34959827	34959908	-	34956895	34957074	34960626	34961014	NM_017613	1.47e-06	8.22e-06	0.089|0.07	0.259|0.22	-0.16	NA	NA	NA	NA	NA	NA	DONSON	NA	N	N	IMR90	0	0	0	0	0.0862	0	0	4.33873	0	0	3.88586	0	0.61223	0	0	0	2
chr21	40551849	40551912	40552210	40552362	-	40550374	40550573	40553697	40553804	NM_003720	6.88e-15	9.83e-14	0.287|0.258	0.556|0.501	-0.256	128.303	184.962	101.151	76.771	145.394	22.3395	PSMG1	NA	N	N	IMR90	0	0	0	0	0	0	0	6.80761	0	0	0	0	-4.87354	0	0	0	1
chr22	20043465	20043536	20050860	20050965	+	20039987	20040107	20052064	20053449	NM_152906	4.74e-06	2.47e-05	0.6|0.771	0.344|0.214	0.407	2.29803	2.47855	6.86119	1.74676	9.32431	10.6322	TANGO2	NA	Y	N	IMR90	0	0	0	0	0	0	0	-5.76205	0	0	0	0	0	0	0	0	1
chr22	20043465	20043536	20049052	20049204	+	20039987	20040107	20050860	20050965	NM_001283148	0.000591404	0.00206757	0.915|0.979	0.773|0.681	0.22	2.29803	2.47855	6.86119	1.74676	9.32431	10.6322	TANGO2	NA	Y	N	IMR90	0	0	0	0	0	0	0	-5.76205	0	0	0	0	0	0	0	0	1
chr22	20043465	20043536	20049052	20049206	+	20039987	20040107	20050860	20050965	NM_152906	0.00204614	0.00634671	0.554|0.778	0.416|0.335	0.291	2.29803	2.47855	6.86119	1.74676	9.32431	10.6322	TANGO2	NA	Y	N	IMR90	0	0	0	0	0	0	0	-5.76205	0	0	0	0	0	0	0	0	1
chr22	22848381	22848499	22862127	22862188	-	22838770	22843791	22862976	22863505	NM_080764	8.41e-07	4.9e-06	0.257|0.0	0.814|0.864	-0.71	3.3346	3.7849	0.441688	5.6571	1.71671	0.794648	ZNF280B	NA	N	N	IMR90	0	0	0	0	0	0	0	5.00509	0	0	0	0	0	0	0	0	2
chr22	24447286	24447436	24451335	24451622	+	24445552	24445682	24452654	24452823	NM_012295	0.0166919	0.0417682	0.442|0.507	0.567|0.628	-0.123	10.0624	12.891	13.8944	10.3454	46.2847	19.8819	CABIN1	NA	N	N	IMR90	0	0	0	0	0	0	0	4.20726	0	-7.41213	0	0	0	0	0	0	2
chr22	26928660	26928711	26936754	26937684	-	26924179	26924228	26940569	26940641	NM_001008566	0.000550839	0.00194112	0.532|0.618	1.0|0.933	-0.392	94.7841	73.005	22.6003	19.1825	22.5935	10.8724	TPST2	NA	Y	N	IMR90	0	0	0	0	0	0	0	5.60627	0	0	0	0	0	0	0	0	1
chr1	151258750	151260882	151261570	151261747	+	151254787	151254871	151261853	151262016	NM_020832	2.05e-07	1.3e-06	0.186|0.198	0.365|0.422	-0.201	9.95637	10.0949	8.3156	8.34214	6.52782	8.24173	ZNF687	TF	Y	N	IMR90	0	0	0	0	0	0	0	2.08288	0	0	0	0	0.426843	0	0	4.05446	2
chr22	39441432	39441547	39445429	39445586	+	39440945	39441225	39448078	39448358	NM_145298	2.85e-05	0.000129984	0.847|0.898	0.672|0.591	0.241	2.10635	1.87759	1.97334	1.57743	6.55079	3.14025	APOBEC3F	NA	N	N	IMR90	0	0	0	0	0	0	0	-7.4052	0	6.17979	2.9144	0	0	0	0	4.55184	1
chr22	45728305	45728591	45731230	45731263	+	45719055	45719308	45732208	45732292	NM_017911	0.00261236	0.00794384	0.442|0.128	0.0|0.095	0.238	4.16041	5.58055	9.62377	5.30622	6.36748	8.69347	FAM118A	NA	N	N	IMR90	0	0	0	0	0	0	0	-6.40562	0	0	0	0	0	0	0	0	1
chr22	47071364	47071449	47072496	47072565	+	47070553	47070647	47073043	47075688	NM_015124	0.00169529	0.00533809	0.64|0.561	0.463|0.388	0.175	5.2002	4.57168	8.07656	7.21163	4.22648	10.9965	GRAMD4	NA	Y	N	IMR90	0	0	0	0	0	0	0	-4.5254	0	0	0	0	0	0	0	3.10581	1
chr22	50722560	50722642	50723001	50723094	-	50722261	50722419	50724228	50724330	NM_012401	9.91e-13	1.16e-11	0.741|0.752	0.574|0.535	0.192	49.7227	20.7069	37.9908	35.5894	165.896	103.884	PLXNB2	NA	N	N	IMR90	0	0	0	0	0	-2.98043	0	-5.68524	0	-3.16126	0	0	0	0	0	0	1
chr3	9825711	9825897	9826999	9827109	-	9821647	9822233	9828689	9828793	NR_103488	0	0	0.743|0.717	0.45|0.447	0.281	25.6613	31.6685	45.8113	42.9162	52.0638	63.3189	TADA3	coTF	Y	N	IMR90	0	0	0	0	0	0	0	-8.26709	0	0	0	0	-2.58519	0	0	5.34735	1
chr3	10311814	10312699	10318044	10318172	+	10301820	10302354	10319962	10320146	NM_014760	0.000466302	0.0016707	0.554|0.589	0.419|0.424	0.15	6.70342	11.7271	6.08049	4.68002	10.0473	12.0445	TATDN2	NA	Y	N	IMR90	0	0	0	0	0	0	0	-5.63425	0	0	0	0	1.03459	0	0	0	1
chr3	15626754	15626849	15628031	15628109	-	15624383	15624496	15631046	15631119	NM_012260	3.92e-05	0.000172874	0.277|0.225	0.469|0.572	-0.269	10.5628	13.8265	9.21775	5.99273	5.26725	4.69407	HACL1	NA	N	N	IMR90	0	0	0	0	0	0	0	1.33244	0	0	0	0	0	0	0	0	2
chr1	153609047	153609129	153610770	153610924	+	153606457	153606819	153614718	153614905	NM_001206612	8.75e-11	8.31e-10	0.729|0.777	0.576|0.517	0.207	39.5033	57.3623	44.2561	40.8739	25.0147	31.0663	CHTOP	NA	Y	N	IMR90	0	0	0	0	0	0	0	-4.48402	0	0	0	0	0	0	0	3.29265	1
chr3	37038109	37038200	37042445	37042544	+	37034840	37035154	37045891	37045965	NM_000249	1.64e-05	7.75e-05	0.421|0.419	0.655|0.579	-0.197	15.109	21.7805	14.3597	14.4675	12.6926	13.1141	MLH1	NA	Y	N	IMR90	0	0	0	0	0	0	0	1.56437	0	0	0	0	0	0	0	0	2
chr3	37055922	37056035	37067127	37067498	+	37053501	37053590	37070274	37070423	NM_001167618	1.47e-07	9.54e-07	0.596|0.617	0.359|0.424	0.215	15.109	21.7805	14.3597	14.4675	12.6926	13.1141	MLH1	NA	Y	N	IMR90	0	0	0	0	0	0	0	-9.11333	0	0	0	0	-3.85371	0	0	0	1
chr3	37055922	37056035	37058996	37059090	+	37053501	37053590	37061800	37061954	NM_001167618	0.00555121	0.0156715	0.591|0.618	0.382|0.518	0.155	15.109	21.7805	14.3597	14.4675	12.6926	13.1141	MLH1	NA	Y	N	IMR90	0	0	0	0	0	0	0	-9.11333	0	0	0	0	0	0	0	0	1
chr1	153609047	153609129	153610770	153610924	+	153606457	153606819	153614721	153614905	NM_015607	3.25e-08	2.32e-07	0.776|0.796	0.644|0.573	0.177	39.5033	57.3623	44.2561	40.8739	25.0147	31.0663	CHTOP	NA	Y	N	IMR90	0	0	0	0	0	0	0	-4.48402	0	0	0	0	0	0	0	3.29265	1
chr3	47087976	47088111	47098310	47098980	-	47084050	47084190	47103652	47103836	NM_014159	1.64e-09	1.38e-08	0.81|0.744	0.587|0.572	0.198	10.6588	12.6809	11.2039	9.7032	10.0981	11.6769	SETD2	NA	Y	N	IMR90	0	0	0	0	0	0	0	-6.88738	0	0	0	0	-5.15878	0	0	3.90158	1
chr3	47702783	47702945	47703823	47704082	-	47680214	47680270	47712147	47712207	NM_003074	3.03e-05	0.00013676	0.231|0.224	0.328|0.379	-0.126	73.234	94.4017	45.7919	62.8927	33.6663	30.9291	SMARCC1	TF	N	N	IMR90	0	0	0	0	0	0	0	4.80717	0	0	0	0	0	0	0	0	2
chr3	48810387	48810541	48820418	48820525	-	48802680	48802782	48827976	48828060	NM_004157	0.000315459	0.00117491	0.579|0.603	0.488|0.423	0.135	13.0123	19.4372	16.9898	14.8502	33.3685	17.6925	PRKAR2A	NA	N	N	IMR90	0	0	0	3.29537	0	0	0	-6.171	0	0	0	0	-3.69331	0	0	0	1
chr3	49002351	49002415	49004557	49004708	+	48999044	48999112	49005966	49006088	NM_006321	9.01e-05	0.000372406	0.145|0.201	0.071|0.072	0.101	23.3297	32.9331	18.809	16.0165	22.2665	17.2311	ARIH2	NA	Y	N	IMR90	0	0	0	0	0	0	0	-7.35984	0	0	0	0	-4.58741	0	0	0	1
chr3	49877716	49877806	49878417	49878505	-	49877204	49877293	49879258	49879372	NM_005879	0.000666546	0.00229397	0.177|0.21	0.406|0.395	-0.207	22.8602	14.3763	5.13574	11.4694	1.14365	1.5799	TRAIP	NA	N	N	IMR90	0	0	0	0	0	0	0	2.59564	0	0	0	0	0	-3.41776	0	0	2
chr3	51718428	51718650	51733421	51733590	+	51708286	51708578	51737739	51738339	NM_015926	1.15e-12	1.34e-11	0.817|0.822	0.466|0.573	0.3	6.57631	4.1079	10.3938	1.76555	22.4013	18.6512	TEX264	NA	Y	N	IMR90	0	0	0	0	0	0	0	-7.70972	0	0	0	0	0	0	0	0	1
chr3	57850533	57850584	57857362	57857425	+	57850274	57850443	57875767	57875827	NM_001304420	0.00117594	0.00382547	0.985|0.943	0.829|0.889	0.105	8.12845	11.9214	8.64366	5.97706	10.9209	9.11071	SLMAP	NA	N	N	IMR90	0	0	0	0	0	0	0	-5.2046	0	0	0	0	0	0	0	0	1
chr1	154186932	154187050	154192311	154192413	-	154179176	154180124	154192817	154193273	NM_001098616	2.65e-09	2.16e-08	0.452|0.532	0.688|0.747	-0.226	52.2018	54.9969	54.17	79.1415	103.031	76.0649	C1orf43	NA	Y	N	IMR90	0	0	0	0	0	0	0	5.03749	0	0	0	0	0	0	0	0	2
chr3	66467552	66467690	66501982	66502057	-	66465343	66465487	66512861	66512933	NM_015541	0.005851	0.0163935	0.362|0.345	0.468|0.457	-0.109	43.7897	7.02142	0.210573	81.4671	7.25417	15.3258	LRIG1	NA	N	N	IMR90	0	0	0	0	0	0	0	2.68957	-2.60884	-1.19527	0	0	2.72802	0	0	0	2
chr1	11227498	11227574	11259314	11259460	-	11217208	11217348	11259597	11259760	NM_004958	1.36e-11	1.42e-10	0.621|0.674	0.328|0.373	0.297	15.6758	16.8229	14.1643	9.94333	10.3551	11.6494	MTOR	NA	Y	N	IMR90	0	0	0	0	0	0	0	-4.34367	0	0	0	0	0	0	0	0	1
chr1	154186932	154187050	154192311	154192413	-	154184933	154185100	154192817	154193273	NM_001098616	4.5e-08	3.13e-07	0.357|0.439	0.577|0.645	-0.213	52.2018	54.9969	54.17	79.1415	103.031	76.0649	C1orf43	NA	Y	N	IMR90	0	0	0	0	0	0	0	5.03749	0	0	0	0	0	0	0	0	2
chr3	98568304	98568442	98600383	98600611	-	98544158	98544210	98619965	98620533	NM_080927	0.000727695	0.00247549	0.511|0.545	0.734|0.618	-0.148	24.062	17.0305	14.652	28.6203	25.1002	32.7658	DCBLD2	NA	N	N	IMR90	0	0	0	0	0	0	0	3.00373	0	0	0	0	-4.5893	0	0	0	2
chr3	101304280	101304355	101309058	101309114	+	101293041	101293123	101311470	101313281	NM_020357	8.62e-05	0.000357484	0.239|0.16	0.492|0.384	-0.238	38.7536	63.9657	41.9915	66.136	59.9685	38.6276	PCNP	NA	N	N	IMR90	0	0	0	0	0	0	0	4.69948	0	0	0	0	0	0	0	0	2
chr1	154186932	154187050	154192311	154192413	-	154186368	154186422	154192817	154193273	NM_001098616	2.83e-05	0.000129333	0.28|0.326	0.429|0.446	-0.134	52.2018	54.9969	54.17	79.1415	103.031	76.0649	C1orf43	NA	Y	N	IMR90	0	0	0	0	0	0	0	5.03749	0	0	0	0	0	0	0	0	2
chr1	154186932	154187050	154192311	154192413	-	154179176	154180124	154192894	154193273	NM_001297718	0.0123656	0.0317055	0.222|0.542	1.0|0.778	-0.507	52.2018	54.9969	54.17	79.1415	103.031	76.0649	C1orf43	NA	Y	N	IMR90	0	0	0	0	0	0	0	5.03749	0	0	0	0	0	0	0	0	2
chr3	148727062	148727189	148741839	148742059	+	148714528	148714691	148744546	148745456	NM_001184720	0.00016194	0.000638101	0.76|0.786	0.618|0.685	0.122	12.6646	10.1784	15.3823	9.06359	37.5559	46.4892	GYG1	NA	N	N	IMR90	0	-3.72905	-3.66131	0	0	0	0	-9.66898	0	-5.03769	0	0	0	0	0	0	1
chr3	150289744	150290316	150293435	150293549	+	150285962	150286079	150299404	150299533	NM_032025	0	0	0.152|0.164	0.489|0.437	-0.305	21.0277	36.9035	40.1668	22.3995	33.1393	16.2517	EIF2A	NA	Y	N	IMR90	0	0	0	0	0	0	0	4.47391	0	0	0	0	-4.13942	0	0	0	2
chr1	154523413	154523480	154523872	154523968	-	154521050	154522945	154524246	154524295	NM_017582	1.06e-06	6.06e-06	0.531|0.538	0.339|0.38	0.175	21.1962	34.7704	22.9617	26.2507	37.7403	24.477	UBE2Q1	NA	Y	N	IMR90	0	0	0	0	0	0	0	-7.28405	0	0	0	0	0	-2.74027	0	0	1
chr3	160129707	160129872	160130113	160130241	+	160122115	160122292	160131260	160131401	NM_001002800	5.19e-05	0.000224166	0.358|0.411	0.51|0.603	-0.172	66.0613	84.6278	60.4009	108.845	36.925	17.8533	SMC4	NA	Y	N	IMR90	0	0	-3.15609	0	0	0	0	3.00373	0	0	0	0	-4.44564	0	0	0	2
chr3	169693395	169693504	169694733	169694839	+	169684579	169684646	169700494	169700699	NM_003262	0	0	0.056|0.053	0.579|0.614	-0.542	119.42	81.5009	73.131	74.3883	178.025	28.9351	SEC62	NA	Y	N	IMR90	0	0	0	0	0	0	0	6.18966	0	0	0	0	0	0	0	0	1
chr3	170077486	170079217	170099031	170099129	+	170075472	170075551	170102320	170102553	NM_005414	1.24e-13	1.57e-12	0.108|0.124	0.437|0.328	-0.267	27.8944	27.7693	30.6543	1.81384	13.4571	9.18138	SKIL	coTF	Y	N	IMR90	-1.36332	-3.35616	2.73244	-4.27664	-4.42534	1.26737	0	3.91717	-3.31319	3.81253	14.3388	23.2976	2.01121	4.79959	0	-2.22032	2
chr3	170077486	170079217	170099031	170099129	+	170075472	170075551	170102320	170102553	NM_005414	1.24e-13	1.57e-12	0.108|0.124	0.437|0.328	-0.267	27.8944	27.7693	30.6543	1.81384	13.4571	9.18138	SKIL	coTF	Y	N	IMR90	-2.92241	-3.17344	1.92393	0	-4.06365	-2.03076	0	4.24794	-4.18436	1.42761	12.0233	19.6024	1.78983	0.23247	0	-1.78537	2
chr3	170077486	170079217	170099031	170099129	+	170075472	170075551	170102320	170102553	NM_005414	1.24e-13	1.57e-12	0.108|0.124	0.437|0.328	-0.267	27.8944	27.7693	30.6543	1.81384	13.4571	9.18138	SKIL	coTF	Y	N	IMR90	-2.53229	0	-1.56021	0	0	0	0	3.00373	0	-2.10127	0	0	0.077045	3.60099	0	0	2
chr3	171965322	171965566	171969049	171969331	+	171944660	171944737	172003715	172003774	NM_022763	1.11e-16	1.84e-15	0.87|0.878	0.634|0.633	0.241	14.3348	30.072	54.1204	13.0336	161.146	68.3544	FNDC3B	NA	N	N	IMR90	0	0	0	0	0	3.16841	0	-9.01886	0	0	0	0	-5.41358	0	0	0	1
chr3	183465459	183465504	183469860	183470041	+	183454505	183454617	183471913	183472153	NM_018023	3.93e-08	2.76e-07	0.074|0.102	0.323|0.342	-0.245	14.5993	14.1106	10.0189	15.3778	10.5585	11.7358	YEATS2	NA	N	N	IMR90	0	0	0	0	0	0	0	4.00498	0	0	0	0	0	0	0	0	2
chr3	183646534	183646613	183655688	183655848	-	183643342	183643507	183660514	183660704	NM_005688	0.00040931	0.00148838	0.992|0.983	0.697|1.0	0.139	16.0187	13.3137	16.3652	8.57783	10.5854	6.47623	ABCC5	NA	N	N	IMR90	0	0	0	0	0	0	0	-5.76175	0	0	0	0	0	0	0	0	1
chr3	183961578	183961784	183962388	183962509	-	183961341	183961418	183962985	183963146	NR_024534	1.15e-12	1.34e-11	0.246|0.272	0.6|0.49	-0.286	51.5152	42.7907	27.3524	14.7403	43.0429	20.8264	ALG3	NA	N	N	IMR90	0	0	0	0	0	0	0	3.38985	0	0	0	0	0	0	0	3.64954	2
chr3	186507930	186508044	186508114	186508195	-	186507681	186507853	186509513	186509639	NM_002916	1.14e-10	1.08e-09	0.252|0.218	0.483|0.543	-0.278	31.3438	42.1612	20.2193	38.9972	7.14051	6.73109	RFC4	NA	N	N	IMR90	0	0	0	0	0	0	0	4.68587	0	0	0	0	0	0	0	0	2
chr4	1834470	1834674	1836571	1836709	-	1827290	1827410	1838155	1838299	NM_012318	0.00191731	0.0059865	0.649|0.592	0.452|0.505	0.142	12.3105	15.3483	9.11355	7.5317	13.9756	13.3814	LETM1	NA	Y	Y	IMR90	0	0	0	0	0	0	0	-6.93082	0	0	0	0	2.89476	0	0	0	1
chr4	1991434	1991596	1993270	1993442	-	1989644	1989734	2010476	2010962	NM_005663	0.000530919	0.00187841	0.503|0.481	0.324|0.368	0.146	23.9894	31.0272	21.0044	27.374	13.6745	9.88833	NELFA	NA	N	N	IMR90	0	0	0	0	0	0	0	-10.285	0	0	0	0	0	0	0	0	1
chr4	5862752	5862937	5868394	5868483	-	5857869	5858034	5889954	5890343	NM_001313	6.09e-08	4.16e-07	0.361|0.395	0.73|0.699	-0.336	156.413	136.659	201.652	263.132	62.191	63.8535	CRMP1	NA	N	Y	IMR90	0	0	0	0	0	0	0	5.40807	0	0	0	0	0	0	0	0	1
chr4	6925099	6925838	6969030	6969151	+	6911494	6911678	6995910	6996029	NM_020773	0.00167929	0.00529007	0.365|0.296	0.203|0.141	0.159	13.1908	19.0852	13.8361	18.0165	18.9056	14.7068	TBC1D14	NA	Y	N	IMR90	0	0	2.59308	0	0	0	0	-5.0778	0	0	0	0	2.89476	0	0	0	1
chr4	15642410	15642506	15646115	15646331	-	15640130	15640317	15656826	15657035	NM_001193534	4.73e-08	3.27e-07	0.291|0.286	0.584|0.491	-0.249	27.2616	35.7281	35.0247	43.4449	31.0761	21.3967	FBXL5	NA	Y	N	IMR90	0	0	0	0	0	0	0	3.30514	0	0	0	0	0	0	0	0	2
chr4	38091552	38091738	38097549	38097711	+	38055819	38055959	38104619	38104778	NM_015173	0.000995387	0.00329265	0.294|0.328	0.405|0.455	-0.119	26.283	43.6577	61.1821	31.0842	18.7472	16.3193	TBC1D1	NA	Y	Y	IMR90	-2.65888	-4.34789	0	-3.12847	0	0	0	3.80157	-3.75771	-5.18366	-2.47718	0	0	0	0	-3.67806	2
chr4	39843567	39843676	39846275	39846421	-	39839475	39839828	39847437	39847500	NM_001100399	8.85e-07	5.13e-06	0.22|0.24	0.418|0.352	-0.155	17.6671	25.947	23.9695	22.6198	22.6209	16.4894	PDS5A	NA	Y	N	IMR90	0	0	0	0	0	0	0	3.80902	0	0	0	0	0	0	0	0	2
chr4	42072542	42072708	42077673	42077803	+	42069101	42069209	42080228	42080342	NM_006345	7.57e-05	0.000318186	0.607|0.648	0.518|0.425	0.156	24.9761	31.7655	27.804	33.0713	39.6504	29.7394	SLC30A9	NA	Y	N	IMR90	0	0	0	0	0	0	0	-12.342	0	0	0	0	-3.28151	0	0	0	1
chr4	48835417	48835498	48851963	48852099	+	48834636	48834699	48853822	48853992	NM_001168254	0	0	0.117|0.114	0.362|0.39	-0.261	74.0094	62.0161	45.3589	43.5126	67.0381	36.1662	OCIAD1	NA	Y	N	IMR90	0	0	0	0	0	0	0	5.22289	0	0	0	0	0	0	0	0	1
chr4	48901845	48901942	48906500	48906628	-	48899820	48899874	48908674	48908845	NM_001014446	2.88e-05	0.000130996	0.762|0.743	0.868|0.87	-0.117	187.515	229.668	119.747	77.1706	61.7209	12.0883	OCIAD2	NA	N	N	IMR90	0	0	0	0	0	0	0	5.8356	0	0	0	0	0	0	0	0	1
chr4	77055327	77055515	77057338	77057565	-	77053675	77053872	77065301	77065445	NM_017426	7.3e-06	3.7e-05	0.295|0.256	0.492|0.413	-0.177	25.7944	43.0944	16.8164	24.2893	14.7602	11.6738	NUP54	NA	Y	N	IMR90	0	0	0	0	0	0	0	5.69279	0	0	0	0	-1.43969	0	0	0	1
chr4	77976302	77976533	77979659	77979788	-	77969174	77969815	77987401	77987558	NM_006835	0	0	0.228|0.222	0.44|0.472	-0.231	135.82	169.269	220.022	377.519	243.228	163.562	CCNI	NA	N	N	IMR90	0	0	0	0	0	0	0	3.22179	0	0	0	0	0	0	0	0	2
chr4	77976302	77976533	77977114	77977255	-	77969174	77969815	77977401	77977476	NM_006835	2.52e-11	2.54e-10	0.237|0.218	0.367|0.409	-0.161	135.82	169.269	220.022	377.519	243.228	163.562	CCNI	NA	N	N	IMR90	0	0	0	0	0	0	0	3.22179	0	0	0	0	0	0	0	0	2
chr4	83867410	83867627	83891479	83891622	-	83861041	83861115	83900035	83900159	NM_001115008	0.00674541	0.0185755	0.831|0.722	0.61|0.648	0.147	2.16278	5.25281	5.52305	3.8079	4.9202	4.04421	LIN54	NA	Y	N	IMR90	0	0	0	0	0	0	0	-5.68399	0	0	0	0	-5.60582	0	0	0	1
chr4	88979134	88979255	88983057	88983156	+	88977237	88977419	88986525	88986647	NM_000297	0	0	0.321|0.27	0.562|0.629	-0.3	0.363644	0.226221	0.0808481	0.191667	0.0585346	0.0411184	PKD2	NA	N	N	IMR90	0	0	0	0	0	0	0	4.3714	0	0	0	0	0	0	0	0	2
chr4	110384056	110384800	110394159	110394342	+	110354927	110355158	110402832	110402937	NM_006323	6.72e-05	0.000285276	0.419|0.533	0.862|0.675	-0.292	7.39634	11.4391	14.6395	11.2027	18.3932	13.6395	SEC24B	NA	Y	N	IMR90	0	0	0	0	0	4.61844	0	1.25667	0	0	0	0	0.63853	0	0	0	2
chr5	14687629	14687755	14690147	14690417	+	14681572	14681716	14692962	14699842	NM_138348	0.00087131	0.00291771	0.306|0.325	0.468|0.476	-0.156	3.56304	4.51084	4.57847	4.63503	4.95837	5.9726	OTULIN	NA	N	N	IMR90	0	0	0	0	0	0	0	2.86057	0	-4.57194	0	0	-3.42546	0	0	0	2
chr5	32135677	32135792	32143854	32143986	-	32124823	32126742	32173915	32174425	NM_022130	0	0	0.196|0.169	0.454|0.507	-0.298	33.8513	67.2095	68.1364	38.8262	78.3522	55.7799	GOLPH3	NA	Y	N	IMR90	0	0	0	0	0	0	0	7.14192	0	0	0	0	-0.56726	0	0	0	1
chr5	32588617	32588690	32591668	32591791	+	32585604	32585731	32599066	32599175	NM_006713	0.000140927	0.000563149	0.297|0.223	0.357|0.387	-0.112	27.4687	64.1474	33.1023	43.003	46.3332	21.2465	SUB1	TF	Y	N	IMR90	0	0	0	0	0	0	0	3.5049	0	0	0	0	-0.40858	0	0	0	2
chr1	155650206	155650247	155657861	155657992	-	155649199	155649303	155658720	155658823	NM_139118	1.06e-07	6.96e-07	0.324|0.392	0.086|0.11	0.26	14.0499	23.1945	72.5236	27.033	24.2117	15.7303	YY1AP1	NA	Y	N	IMR90	0	0	0	0	0	0	0	-8.56519	0	0	0	0	-3.44197	0	0	0	1
chr5	39381555	39381718	39382719	39383373	-	39376751	39377384	39388406	39388469	NM_001343	0.000862346	0.0028918	0.554|0.528	0.362|0.394	0.163	1.96492	5.19028	48.537	6.34512	66.2463	102.083	DAB2	NA	N	N	IMR90	0	0	0	0	0	0	0	-4.71051	0	-2.35885	0	0	-3.57324	0	0	0	1
chr1	155679563	155679615	155691307	155691409	+	155658881	155658965	155695172	155695281	NM_001199849	9.3e-05	0.000383836	0.476|0.514	0.604|0.647	-0.13	29.1142	32.7246	47.1942	29.7376	54.441	30.1532	DAP3	NA	Y	N	IMR90	0	0	0	0	0	0	0	4.76128	0	0	0	0	-5.47166	0	0	0	2
chr5	72183904	72184130	72185612	72185784	+	72182896	72183049	72187636	72187723	NM_002270	4.12e-06	2.18e-05	0.798|0.799	0.689|0.672	0.118	24.9804	55.4289	110.316	22.5378	46.5095	57.2026	TNPO1	NA	Y	N	IMR90	0	0	0	0	0	0	0	-9.01964	0	0	0	0	0	0	0	0	1
chr5	72183904	72184130	72185612	72185784	+	72182896	72183049	72187636	72187723	NM_002270	4.12e-06	2.18e-05	0.798|0.799	0.689|0.672	0.118	24.9804	55.4289	110.316	22.5378	46.5095	57.2026	TNPO1	NA	Y	N	IMR90	0	0	0	0	0	0	0	-8.88673	0	0	0	0	0	0	0	0	1
chr5	72794958	72795027	72798312	72798426	+	72794249	72794383	72798740	72798942	NM_001207	0	0	0.838|0.808	0.964|0.961	-0.139	0.607487	0.792972	0.240984	0.356554	0.968241	0.252556	BTF3	NA	Y	N	IMR90	-3.32518	0	3.40373	4.62445	2.70349	-4.18711	0	11.4423	2.9071	3.83621	3.40182	4.61565	0	2.94835	0	1.53346	1
chr1	155679563	155679615	155686796	155686919	+	155658881	155658965	155691307	155691409	NM_001199849	0.00069806	0.00239079	0.507|0.516	0.612|0.639	-0.114	29.1142	32.7246	47.1942	29.7376	54.441	30.1532	DAP3	NA	Y	N	IMR90	0	0	0	0	0	0	0	4.76128	0	0	0	0	-3.15678	0	0	0	2
chr5	96066483	96066564	96071875	96071944	+	96065315	96065429	96073552	96073651	NM_001284212	0	0	0.822|0.776	0.443|0.407	0.374	11.8745	9.11365	57.2678	16.1431	74.6809	54.5975	CAST	NA	N	Y	IMR90	0	0	0	0	0	0	0	-13.029	0	0	0	0	-4.5893	0	0	0	1
chr5	127800416	127800614	127854965	127855061	-	127782173	127782299	127863564	127863660	NM_001999	4.44e-06	2.32e-05	0.753|0.745	0.52|0.511	0.233	7.3768	9.25176	13.9644	15.0313	33.9743	212.484	FBN2	NA	N	Y	IMR90	0	0	0	0	0	0	0	-9.50905	0	0	0	0	0	0	0	0	1
chr5	131606995	131607159	131607483	131607601	+	131606607	131606786	131607717	131609147	NM_003687	0.00287866	0.00868142	0.741|0.6	0.486|0.503	0.176	2.96587	2.66312	7.74537	8.23713	19.4883	34.2909	PDLIM4	NA	N	Y	IMR90	0	0	0	0	0	0	0	-9.63764	0	0	0	0	0	0	0	0	1
chr5	132400671	132400729	132403108	132403249	+	132387661	132388049	132406065	132406188	NM_002154	6.4e-06	3.26e-05	0.209|0.226	0.364|0.314	-0.121	101.312	146.397	60.979	40.4966	69.4754	39.3301	HSPA4	NA	Y	Y	IMR90	0	0	0	0	0	0	0	5.19379	0	0	0	0	0	0	0	0	1
chr5	134102606	134102750	134106592	134106689	+	134099593	134099782	134109385	134109551	NM_001300860	0.00173861	0.00546233	0.428|0.435	0.52|0.556	-0.107	46.9412	59.6075	37.0528	34.0954	58.0698	36.9792	DDX46	NA	Y	N	IMR90	0	0	0	0	0	0	0	3.84534	0	0	0	0	0	0	0	0	2
chr5	137721710	137722310	137726701	137727950	+	137717204	137717279	137728859	137729061	NM_016604	3.65e-07	2.25e-06	0.648|0.661	0.449|0.443	0.209	12.6962	16.2723	15.3156	19.1231	12.2433	15.2525	KDM3B	CRF	N	N	IMR90	0	0	0	0	0	0	0	-6.32792	0	0	0	0	0	0	0	0	1
chr5	138117611	138117718	138145726	138145893	+	138089084	138089199	138147871	138147991	NM_001290309	0	0	0.169|0.187	0.517|0.524	-0.342	66.6016	94.484	130.458	53.6648	109.616	128.307	CTNNA1	NA	Y	N	IMR90	0	0	0	0	0	0	0	4.00448	0	0	0	0	-3.16102	0	0	0	2
chr5	138145726	138145893	138147871	138147991	+	138118865	138119061	138160218	138160488	NM_001903	0.000405566	0.00147781	0.379|0.41	0.5|0.504	-0.108	66.6016	94.484	130.458	53.6648	109.616	128.307	CTNNA1	NA	Y	N	IMR90	0	0	0	0	-3.18576	0	0	3.71067	0	0	0	0	-6.15728	0	3.88227	0	2
chr5	145543872	145544034	145547690	145547828	-	145539936	145540049	145551472	145551553	NM_020117	4e-15	5.87e-14	0.228|0.255	0.469|0.459	-0.222	52.1371	67.416	29.1376	27.8578	32.2049	29.0095	LARS	NA	Y	N	IMR90	0	0	0	0	0	0	0	2.2617	0	0	0	0	0	0	0	0	2
chr5	149412016	149412166	149416198	149416500	+	149410303	149410402	149416962	149417090	NM_014983	0.00681792	0.0187168	0.729|0.605	0.55|0.505	0.139	8.66623	10.1799	16.622	10.2575	16.9918	11.9001	HMGXB3	TF	Y	N	IMR90	0	0	0	0	0	0	0	-4.55829	-3.57511	0	0	0	-3.9173	0	0	0	1
chr5	153709131	153709298	153755836	153756022	+	153677500	153677639	153760007	153760191	NM_198321	1.42e-07	9.18e-07	0.732|0.792	0.59|0.607	0.163	5.0293	6.80534	41.2199	3.22834	30.7272	23.3218	GALNT10	NA	N	N	IMR90	0	0	0	2.67356	0	0	0	-4.0426	0	0	0	0	0	0	0	0	1
chr1	156220648	156220787	156221193	156221268	-	156219014	156220461	156222204	156222295	NM_015327	4.9e-05	0.000212179	0.412|0.391	0.564|0.538	-0.149	22.2876	34.7713	25.8641	16.738	20.326	25.3957	SMG5	NA	Y	N	IMR90	0	0	0	0	0	0	0	1.96199	0	0	0	0	0	0	0	0	2
chr5	162869050	162869149	162869379	162869574	+	162868891	162868970	162870679	162872022	NM_004060	0	0	0.197|0.179	0.435|0.376	-0.217	194.986	117.113	89.6001	189.46	124.702	58.5011	CCNG1	NA	Y	N	IMR90	0	0	0	0	0	0	0	4.53838	0	0	0	0	0	0	0	0	2
chr5	173036240	173036437	173040133	173040258	-	173034147	173035295	173043202	173043666	NM_138369	1.69e-06	9.34e-06	0.332|0.31	0.493|0.45	-0.151	48.7083	49.9076	29.4001	73.9786	49.4513	33.4477	BOD1	NA	Y	N	IMR90	0	0	0	0	0	0	0	3.5527	0	0	0	0	0.39436	0	0	0	2
chr5	176958282	176958522	176958953	176959201	-	176951185	176952206	176959443	176959642	NR_024019	3.27e-05	0.000146096	0.234|0.191	0.055|0.039	0.166	13.2923	11.0909	9.74264	14.6261	8.87876	8.97506	FAM193B	NA	N	N	IMR90	0	0	0	0	0	0	0	-8.68548	0	0	0	0	0	0	0	0	1
chr5	179048242	179048398	179050037	179050165	-	179047892	179048036	179050595	179050711	NM_001257293	1.55e-15	2.36e-14	0.425|0.406	0.65|0.678	-0.249	122.216	268.85	195.708	207.15	113.769	108.689	HNRNPH1	NA	Y	N	IMR90	0	0	0	0	-4.34967	3.3016	0	4.6243	0	3.47737	-2.17785	-1.97614	0	-22.0315	0	4.79172	1
chr6	13801519	13801621	13802474	13802578	-	13800572	13800614	13807156	13807276	NM_001031713	3.36e-08	2.39e-07	0.498|0.483	0.745|0.713	-0.238	8.28029	14.1362	15.3962	9.06443	9.02561	8.95595	MCUR1	NA	Y	N	IMR90	0	0	0	0	0	0	0	6.66579	0	0	0	0	0	0	0	0	1
chr6	18258183	18258293	18258534	18258636	-	18256591	18256686	18264073	18264227	NM_003472	0	0	0.117|0.088	0.369|0.391	-0.277	91.2551	147.312	45.6957	145.982	43.6369	37.2037	DEK	NA	Y	N	IMR90	0	0	0	0	0	0	0	3.25455	0	0	0	0	0	0	0	0	2
chr6	26091137	26091332	26091541	26091817	+	26087508	26087744	26092912	26093188	NM_139009	0.0138552	0.0351931	0.333|0.0	0.0|0.034	0.15	0.510489	0.201953	0.973321	0.134439	6.45821	5.65686	HFE	NA	N	Y	IMR90	0	0	0	0	-4.02736	0	0	-4.11347	-3.82462	-3.6931	0	0	-2.10685	0	0	0	1
chr6	31111038	31111190	31112463	31112565	-	31110739	31110911	31112661	31112850	NM_001105563	0.00856571	0.0230583	0.329|0.189	0.429|0.429	-0.17	0	0	0	0	0	0	CCHCR1	NA	N	N	IMR90	0	0	2.82412	0	0	2.1	0	3.44191	0	-1.65103	-4.06225	0	0	-4.8598	0	-4.87072	2
chr6	31237986	31238262	31238849	31239125	-	31237742	31237862	31239375	31239645	NM_001243042	0	0	0.597|0.529	0.826|0.829	-0.264	0	0	0	0	0	0	HLA-C	NA	N	N	IMR90	0	0	0	0	0	0	0	3.41872	0	0	0	0	-3.25168	0	0	0	2
chr6	31506539	31506632	31506923	31507051	-	31504276	31504460	31508098	31508441	NM_004640	1.42e-05	6.82e-05	0.398|0.396	0.528|0.518	-0.126	0	0	0	0	0	0	DDX39B	NA	Y	N	IMR90	0	0	0	0	0	0	0	1.32704	0	0	5.49686	0	3.31461	0	0	0	2
chr6	31604286	31604385	31604509	31604722	+	31603985	31604196	31604818	31604913	NM_004638	0.000531373	0.00187876	0.619|0.659	0.532|0.537	0.105	0	0	0	0	0	0	PRRC2A	NA	Y	N	IMR90	0	0	0	0	0	0	0	-8.62516	0	0	0	0	0	0	0	0	1
chr6	31749257	31749383	31749467	31749538	-	31748795	31748900	31749623	31749729	NM_006295	0	0	0.162|0.153	0.425|0.418	-0.264	32.88	34.8628	22.0086	14.1222	21.2968	22.1547	VARS	NA	Y	N	IMR90	0	0	0	0	0	0	0	1.62441	0	0	0	0	0	0	0	0	2
chr6	34210488	34210572	34211244	34211295	+	34208513	34208659	34212607	34214008	NM_145903	5.55e-16	8.66e-15	0.292|0.241	0.481|0.473	-0.211	1286.06	0	368.242	1139.77	375.312	226.998	HMGA1	TF	N	N	IMR90	-9.72428	-3.02848	-6.12083	-2.20746	-4.93109	-3.01199	0	3.19865	-4.53759	-0.40466	3.43247	0	-3.73211	0	0	3.29265	2
chr6	35436575	35436650	35436723	35436804	+	35436177	35436216	35437157	35437306	NM_007104	0	0	0.008|0.011	0.148|0.165	-0.147	365.877	456.042	249.697	435.892	384.191	275.26	RPL10A	NA	Y	N	IMR90	-2.12038	0	-2.76767	2.83985	-3.80967	-5.33167	0	3.39018	-1.25728	0	0.69189	3.74439	0	8.71746	0	16.2355	2
chr6	53385575	53385758	53387212	53387325	-	53380906	53381020	53409293	53409927	NM_001498	2.67e-10	2.43e-09	0.182|0.169	0.394|0.376	-0.21	9.28516	16.5253	8.5784	8.40334	12.8007	17.2151	GCLC	NA	Y	Y	IMR90	0	0	0	0	0	0	0	2.66743	0	0	0	0	-3.9173	0	0	0	2
chr6	64356431	64356700	64394029	64395812	+	64345706	64346055	64401626	64401933	NM_001290259	6.88e-10	5.97e-09	0.184|0.154	0.448|0.435	-0.273	17.9892	21.1069	12.4756	18.5286	16.9361	8.94696	PHF3	NA	N	N	IMR90	0	0	0	0	-2.78287	0	0	3.33289	0	0	0	0	-5.92965	0	0	0	2
chr6	64394029	64395812	64401626	64401933	+	64389900	64390062	64404470	64404654	NM_015153	0	0	0.255|0.218	0.646|0.574	-0.373	17.9892	21.1069	12.4756	18.5286	16.9361	8.94696	PHF3	NA	N	N	IMR90	0	0	0	0	0	0	0	2.50163	0	0	0	0	0	0	0	0	2
chr6	64394029	64395812	64401626	64401933	+	64389900	64390062	64404470	64404654	NM_015153	0	0	0.255|0.218	0.646|0.574	-0.373	17.9892	21.1069	12.4756	18.5286	16.9361	8.94696	PHF3	NA	N	N	IMR90	0	0	0	0	0	0	0	2.16787	0	0	0	0	0	0	0	0	2
chr6	107360952	107361434	107365463	107365536	+	107349375	107349475	107372260	107372790	NM_016487	0.00073025	0.00248299	0.732|0.386	0.889|0.865	-0.318	12.8533	16.9893	9.48905	8.9952	17.5174	6.40372	C6orf203	NA	N	N	IMR90	0	0	0	0	0	0	0	2.89846	0	0	0	0	0	0	0	0	2
chr6	107360952	107361434	107365463	107365536	+	107349375	107349475	107372260	107372790	NM_016487	0.00073025	0.00248299	0.732|0.386	0.889|0.865	-0.318	12.8533	16.9893	9.48905	8.9952	17.5174	6.40372	C6orf203	NA	N	N	IMR90	0	0	0	0	0	0	0	3.7843	0	0	0	0	0	0	0	0	2
chr6	109768883	109768925	109769077	109769166	-	109768559	109768643	109769405	109769596	NM_001159291	9.3e-08	6.22e-07	0.75|0.728	0.485|0.472	0.261	26.4348	26.266	32.916	31.5651	28.6208	23.0571	MICAL1	NA	N	N	IMR90	0	0	0	0	0	0	0	-4.3414	0	0	0	0	0	0	0	0	1
chr6	109770602	109770684	109770859	109770986	-	109769934	109770082	109771172	109771288	NM_001159291	1.17e-07	7.66e-07	0.634|0.695	0.433|0.487	0.205	26.4348	26.266	32.916	31.5651	28.6208	23.0571	MICAL1	NA	N	N	IMR90	0	0	0	0	0	0	0	-7.01303	0	0	0	0	0	0	0	0	1
chr1	171537385	171537478	171540458	171540560	+	171535730	171535982	171544065	171544267	NM_015172	0.000502581	0.00178556	0.542|0.561	0.417|0.455	0.116	73.692	54.8893	94.7461	33.2132	41.1874	35.3055	PRRC2C	NA	N	N	IMR90	0	0	0	0	0	0	0	-9.35071	0	0	0	0	0	0	0	0	1
chr6	131188598	131188721	131190951	131191266	-	131184777	131184858	131206235	131206408	NM_001199388	3.33e-16	5.29e-15	0.858|0.916	1.0|1.0	-0.113	49.7171	64.5593	23.6585	26.9193	38.082	85.9538	EPB41L2	NA	N	N	IMR90	0	0	0	0	0	0	0	3.33289	0	0	0	0	0	0	0	0	2
chr1	17752036	17752180	17755601	17755695	-	17749200	17749332	17764725	17765059	NM_001136204	0	0	0.272|0.249	0.665|0.578	-0.361	168.9	261.704	70.4051	97.1362	44.2636	24.6161	RCC2	NA	Y	N	IMR90	0	0	0	0	0	3.93242	0	2.85571	0	-2.96174	0	0	0	0	0	0	2
chr6	144086397	144086935	144093394	144093594	+	144074890	144075049	144095195	144095352	NM_014721	1.86e-10	1.71e-09	0.541|0.569	0.341|0.361	0.204	34.8348	29.5543	20.3172	6.49141	19.3253	32.5936	PHACTR2	NA	N	N	IMR90	0	0	4.48649	0	0	3.09935	0	-5.92064	0	0	0	0	2.38247	0	0	0	1
chr6	150117550	150117636	150123335	150123505	+	150114684	150114805	150131751	150132557	NM_001252052	2.64e-12	2.96e-11	0.859|0.87	0.679|0.693	0.179	58.446	72.0445	66.1422	32.4002	61.6789	35.1154	PCMT1	NA	Y	N	IMR90	0	0	0	0	0	0	0	-6.171	0	0	0	0	-5.15878	0	0	0	1
chr6	150117550	150117636	150123335	150123552	+	150114684	150114805	150131751	150132557	NM_001252050	1.07e-06	6.11e-06	0.892|0.886	0.807|0.711	0.13	58.446	72.0445	66.1422	32.4002	61.6789	35.1154	PCMT1	NA	Y	N	IMR90	0	0	0	0	0	0	0	-6.171	0	0	0	0	-5.15878	0	0	0	1
chr6	159197439	159197536	159204551	159204698	-	159192275	159192439	159205675	159205759	NM_003379	0	0	0.226|0.229	0.495|0.45	-0.245	115.414	118.198	371.25	21.8366	42.2814	38.7133	EZR	NA	N	N	IMR90	0	0	0	0	0	0	0	9.07413	0	0	0	0	0	0	0	0	1
chr6	160103505	160103670	160105885	160106065	-	160100148	160100330	160109157	160109274	NM_001024465	2.92e-06	1.57e-05	0.58|0.516	0.789|0.683	-0.188	15.7616	25.2736	14.2163	19.064	55.0955	79.6539	SOD2	NA	N	N	IMR90	0	0	-4.04145	0	0	-2.80699	0	4.33873	0	0	-4.12795	0	0	0	0	0	2
chr6	160103505	160103670	160105885	160106065	-	160100148	160100330	160109157	160109274	NM_001024465	2.92e-06	1.57e-05	0.58|0.516	0.789|0.683	-0.188	15.7616	25.2736	14.2163	19.064	55.0955	79.6539	SOD2	NA	N	N	IMR90	0	0	0	0	0	0	0	3.00373	0	0	0	0	0	0	0	0	2
chr7	872141	872238	878434	878623	+	856251	856310	881582	881767	NM_001171944	4.78e-10	4.21e-09	0.096|0.092	0.235|0.214	-0.13	38.2836	18.1114	30.1204	20.2429	29.0377	31.0664	SUN1	NA	N	N	IMR90	-6.82451	-5.69215	-3.27584	-3.01898	0	-0.23637	0	3.46551	-6.11823	-3.33714	-5.28525	0	-0.84358	0	0	1.04237	2
chr7	5024540	5024706	5028693	5028808	+	5015931	5016067	5035105	5035213	NR_023384	0.000407043	0.00148166	0.545|0.4	0.0|0.0	0.473	7.67547	9.11961	7.10363	8.3154	7.86961	5.66714	RNF216P1	NA	N	N	IMR90	0	0	0	0	0	0	0	-4.50674	0	0	0	0	-3.59438	0	0	0	1
chr7	5028693	5028808	5035105	5035213	+	5024540	5024706	5036240	5037800	NR_023384	0	0	0.931|0.909	0.524|0.437	0.44	7.67547	9.11961	7.10363	8.3154	7.86961	5.66714	RNF216P1	NA	N	N	IMR90	0	0	0	0	0	0	0	-5.84506	0	0	0	0	-5.15878	0	0	0	1
chr7	6474392	6474651	6475992	6476164	-	6472467	6472590	6485583	6485735	NM_139179	0.00233844	0.00719027	0.325|0.294	0.51|0.418	-0.154	19.4749	8.91127	13.0307	7.36968	6.74808	8.3556	DAGLB	NA	Y	N	IMR90	0	0	0	0	0	0	0	1.66761	0	0	0	0	0	0	0	4.23341	2
chr7	11062494	11062606	11068307	11068445	+	11053373	11053533	11075266	11075413	NR_033436	4.36e-05	0.000190674	0.353|0.368	0.553|0.575	-0.204	22.5392	33.5065	14.7645	21.9912	17.1594	7.71227	PHF14	NA	N	N	IMR90	0	0	0	0	0	0	0	3.80902	0	0	0	0	0	0	0	0	2
chr7	26236020	26236101	26236176	26236278	-	26235466	26235529	26236426	26236637	NM_002137	0	0	0.883|0.897	0.724|0.738	0.159	186.909	298.734	188.095	238.649	114.015	112.041	HNRNPA2B1	NA	Y	N	IMR90	0	0	-3.50534	0	-3.08923	3.28213	0	-5.9273	0	-0.35048	0.02606	0	-4.02109	-2.89443	0	3.99856	1
chr7	43982552	43982630	43988230	43988336	+	43978029	43978093	43990197	43990291	NM_015983	0.00238241	0.00731275	0.119|0.112	0.012|0.0	0.109	0.143867	0.0344876	0.263282	0.549673	0.0819506	0.026099	UBE2D4	NA	Y	N	IMR90	0	0	0	0	0	0	0	-4.10008	0	0	0	0	0	0	0	0	1
chr7	44880497	44880611	44882875	44882953	-	44873212	44874161	44887567	44887725	NM_012412	0	0	0.131|0.294	0.928|0.903	-0.703	25.1468	40.8329	34.3995	70.9009	24.8657	39.5749	H2AFV	NA	Y	N	IMR90	0	0	0	0	0	0	0	1.71877	0	0	0	0	0	0	0	0	2
chr7	56084926	56085072	56087292	56087427	-	56078743	56079562	56088765	56088924	NM_004577	2.45e-05	0.000112634	0.753|0.865	0.947|0.973	-0.151	14.1159	22.746	7.81129	8.989	16.4103	18.3316	PSPH	NA	N	N	IMR90	0	0	0	0	0	0	0	5.23741	0	0	0	0	0	0	0	0	1
chr7	56136174	56136331	56140689	56140804	+	56131916	56132071	56141866	56141911	NM_015411	3.66e-07	2.26e-06	0.588|0.624	0.762|0.75	-0.15	44.7235	21.4275	44.5948	29.1486	122.224	58.0988	SUMF2	NA	N	N	IMR90	0	0	0	0	0	0	0	1.46503	0	0	0	0	0	0	0	0	2
chr7	56140689	56140804	56144526	56144582	+	56136174	56136331	56145794	56145879	NM_001042469	9.38e-08	6.26e-07	0.648|0.644	0.464|0.452	0.188	44.7235	21.4275	44.5948	29.1486	122.224	58.0988	SUMF2	NA	N	N	IMR90	0	0	0	0	0	0	0	-4.34805	0	0	0	0	0	0	0	0	1
chr7	65595730	65595829	65599266	65599361	+	65592690	65592727	65610429	65610487	NR_024548	4.58e-05	0.000199581	0.71|0.695	0.522|0.497	0.193	16.5173	25.4821	17.3041	14.1184	25.7684	28.3188	CRCP	NA	Y	N	IMR90	0	0	0	0	0	0	0	-8.68486	0	0	0	0	-3.38995	0	0	0	1
chr7	65595730	65595829	65599266	65599361	+	65579804	65579957	65610429	65610487	NR_024548	6.98e-05	0.000295977	0.151|0.125	0.0|0.0	0.138	16.5173	25.4821	17.3041	14.1184	25.7684	28.3188	CRCP	NA	Y	N	IMR90	0	0	0	0	0	0	0	-8.68486	0	0	0	0	0	0	0	0	1
chr7	72952263	72952343	72954211	72954382	-	72950682	72951720	72957877	72957974	NM_001301061	0	0	0.799|0.803	0.545|0.504	0.277	16.4808	32.607	24.4427	26.8121	43.9476	18.3407	BCL7B	NA	Y	N	IMR90	0	0	0	0	0	0	0	-10.1848	0	0	0	0	-3.38713	0	0	0	1
chr7	73663341	73663448	73664068	73664110	-	73657475	73657576	73666758	73666828	NM_181471	0.00107331	0.00352239	0.34|0.415	0.634|0.853	-0.366	24.1999	38.6374	15.4825	22.4865	10.5541	17.0445	RFC2	NA	Y	N	IMR90	0	0	0	0	0	0	0	0.73369	0	0	0	0	2.63861	0	0	0	2
chr7	73663341	73663448	73664068	73664110	-	73660991	73661093	73666758	73666828	NM_181471	0.00613351	0.0170633	0.145|0.149	0.243|0.375	-0.162	24.1999	38.6374	15.4825	22.4865	10.5541	17.0445	RFC2	NA	Y	N	IMR90	0	0	0	0	0	0	0	0.73369	0	0	0	0	2.63861	0	0	0	2
chr7	74133197	74133260	74143123	74143234	+	74131213	74131270	74144566	74144632	NM_032999	2.55e-15	3.8e-14	0.17|0.2	0.055|0.057	0.129	37.6833	56.8666	36.4073	37.6332	38.9807	47.8712	GTF2I	TF	Y	N	IMR90	0	-7.19317	-5.29785	-7.18463	-3.76735	0	0	-14.4379	-9.9353	0	0	0	-5.70929	0	0	-6.92437	1
chr7	75633075	75633173	75634576	75634722	-	75625654	75625917	75643059	75643205	NM_016086	1.56e-05	7.43e-05	0.947|0.961	0.826|0.876	0.103	9.56985	12.634	17.6472	13.0456	16.3962	11.9842	STYXL1	NA	Y	N	IMR90	0	0	0	0	0	0	0	-6.41431	0	0	0	0	0	0	0	0	1
chr7	78150746	78150962	78256435	78256555	-	78130893	78131104	78636405	78636522	NM_012301	0	0	0.0|0.025	0.429|0.607	-0.506	5.03098	3.76241	0.616865	2.33605	2.53743	3.27463	MAGI2	NA	N	Y	IMR90	4.64928	0	0	0	0	0	0	2.33624	0	0	0	0	0	0	0	0	2
chr7	99045743	99045896	99047898	99047994	+	99042411	99042462	99048324	99048418	NM_001081559	0.000328894	0.00121853	0.131|0.131	0.238|0.245	-0.11	23.1999	32.6506	33.7466	30.6095	16.8558	11.258	CPSF4	NA	Y	N	IMR90	0	0	0	0	0	0	0	1.50547	0	0	0	0	4.74509	0	3.39698	2.82227	2
chr7	99056769	99056886	99057708	99057816	-	99055783	99055978	99063733	99063824	NM_004889	0	0	0.252|0.236	0.836|0.878	-0.613	230.2	284.014	188.756	195.176	226.533	137.689	ATP5J2	NA	Y	N	IMR90	0	0	0	0	0	0	0	2.45785	0	0	0	0	-3.29117	0	0	0	2
chr7	99056769	99056886	99057708	99057816	-	99055783	99055978	99063751	99063824	NM_001003713	0	0	0.202|0.199	0.786|0.834	-0.61	230.2	284.014	188.756	195.176	226.533	137.689	ATP5J2	NA	Y	N	IMR90	0	0	0	0	0	0	0	2.45785	0	0	0	0	-3.29117	0	0	0	2
chr7	99772307	99772388	99773829	99773988	-	99769709	99769840	99774656	99775049	NM_152742	0.000119422	0.000483223	0.99|0.963	0.763|0.866	0.162	38.5665	15.5912	8.67007	49.8154	14.9598	17.2726	GPC2	NA	N	N	IMR90	0	0	0	0	0	0	0	-4.3414	0	2.48021	-1.28576	25.6459	-3.77177	-5.78819	0	4.68529	1
chr1	19570443	19570509	19571399	19571524	-	19570107	19570201	19577908	19578053	NM_001271428	0	0	0.78|0.806	0.53|0.5	0.278	18.4435	11.0219	11.98	4.8831	23.8146	21.621	EMC1	NA	Y	N	IMR90	0	0	0	0	0	0	0	-5.19358	0	0	0	0	0	0	0	0	1
chr1	203832790	203832853	203834168	203834247	+	203831309	203831350	203839004	203840280	NM_001304464	0.0122136	0.0314185	0.235|0.147	0.605|1.0	-0.611	33.3331	66.8385	24.4502	47.3624	24.9391	8.39343	SNRPE	NA	N	N	IMR90	0	0	0	0	0	0	0	2.45667	0	0	0	0	-3.10598	0	0	0	2
chr7	134134471	134134549	134135537	134135654	-	134133748	134133871	134136337	134136505	NM_001628	6.25e-07	3.72e-06	0.425|0.45	0.583|0.619	-0.163	143.891	179.104	268.441	121.211	351.895	74.5295	AKR1B1	NA	N	N	IMR90	-3.40596	-4.21479	-3.7282	-3.2805	0	-2.71082	0	3.33577	-4.67854	-6.62453	0	0	0	-3.12029	0	-3.24715	2
chr7	134613504	134613651	134617738	134618141	+	134552443	134552555	134625842	134625988	NM_004342	0	0	0.256|0.292	0.623|0.574	-0.325	77.7539	212.058	268.812	42.7126	397.667	223.542	CALD1	NA	N	N	IMR90	0	0	0	0	0	-3.30551	0	4.15164	0	-2.01571	0	0	-2.80566	0	0	3.17312	2
chr7	135255852	135255995	135258401	135258573	+	135242661	135242720	135261017	135261162	NM_015135	1.78e-15	2.67e-14	0.194|0.184	0.485|0.598	-0.352	34.2518	33.3916	20.7105	19.9423	7.1305	11.0756	NUP205	NA	N	N	IMR90	0	0	0	0	0	0	0	4.76128	0	0	0	0	-4.8459	0	0	0	2
chr7	139737514	139737656	139741443	139741639	-	139734034	139734131	139746683	139746807	NM_022750	0.0146947	0.0371121	0.772|0.663	0.5|0.586	0.175	4.25619	5.7464	6.72033	3.10514	4.59354	4.38964	PARP12	NA	N	Y	IMR90	0	0	0	0	0	0	0	-4.61028	0	0	0	0	0	0	0	3.19838	1
chr7	140069389	140069482	140080081	140080190	-	140064207	140064291	140082237	140082396	NM_032295	3.54e-14	4.71e-13	0.813|0.803	0.54|0.507	0.284	22.7637	13.6757	23.4771	13.6986	21.4023	11.8057	SLC37A3	NA	N	N	IMR90	0	0	0	0	0	0	0	-5.67722	0	0	0	0	0	0	0	0	1
chr7	151065820	151065973	151071182	151071287	+	151064946	151065054	151072933	151073029	NM_016118	0	0	0.802|0.878	0.456|0.438	0.393	16.3609	20.8356	18.455	24.8136	25.9264	23.4052	NUB1	NA	Y	N	IMR90	0	0	0	0	0	0	0	-4.00894	0	0	0	0	0	0	0	0	1
chr7	157009560	157009665	157013382	157013470	+	157000396	157000629	157015947	157016045	NM_014671	0.000292615	0.0010956	0.643|0.689	0.498|0.565	0.134	13.3977	22.1775	23.3234	11.5576	26.7273	29.8323	UBE3C	NA	Y	N	IMR90	0	0	0	0	0	-2.80408	0	-8.32798	0	-3.77649	0	0	-3.81556	0	0	0	1
chr8	642477	642612	665860	666007	-	623288	624047	681139	681239	NM_001303100	0	0	0.115|0.126	0.407|0.386	-0.276	22.7697	35.9203	23.4112	12.6476	15.2853	8.66463	ERICH1	NA	Y	N	IMR90	0	0	0	0	0	0	0	3.18506	0	-5.28709	0	0	0	0	0	0	2
chr8	11683532	11683724	11687752	11687929	+	11679258	11679387	11689026	11689179	NM_001287748	8.91e-13	1.05e-11	0.376|0.321	0.571|0.567	-0.22	215.536	247.108	189.684	306.473	239.685	28.407	FDFT1	NA	Y	N	IMR90	0	0	0	0	0	0	0	1.73693	0	0	0	0	3.2442	0	0	0	2
chr8	38156961	38157108	38162104	38162275	-	38153313	38153470	38162765	38162963	NM_023034	0.00532465	0.0151104	0.742|0.667	0.559|0.451	0.2	45.1775	52.2665	67.104	62.6183	66.5304	38.1769	WHSC1L1	NA	N	N	IMR90	0	0	0	0	0	0	0	-5.40339	0	0	0	0	0	0	0	0	1
chr8	48639761	48639855	48641494	48641609	+	48626050	48626203	48641973	48642027	NM_001282916	0.0142787	0.036126	0.787|0.804	0.658|0.71	0.112	9.77029	9.59401	7.41367	12.9614	10.6697	13.9805	SPIDR	NA	N	N	IMR90	0	0	0	0	0	0	0	-7.48162	0	0	0	0	0	0	0	2.82227	1
chr8	54684548	54684727	54714358	54714456	-	54682177	54682303	54723723	54723777	NM_213620	8.4e-09	6.47e-08	0.107|0.119	0.323|0.409	-0.253	7.68224	16.409	25.2566	13.522	29.6126	18.345	ATP6V1H	NA	Y	N	IMR90	0	0	0	0	0	0	0	3.33748	0	0	0	0	0	0	3.39698	0	2
chr8	71495884	71496028	71499129	71499234	-	71495398	71495559	71499340	71499411	NM_014294	0.00064928	0.00224438	0.448|0.373	0.514|0.518	-0.106	54.1013	62.2567	119.337	49.0298	198.767	221.73	TRAM1	NA	N	N	IMR90	0	0	0	0	0	0	0	3.33289	0	0	0	0	-4.01554	0	0	0	2
chr8	99054872	99055003	99057170	99057316	-	99053937	99054078	99057574	99057627	NM_000989	1.02e-11	1.07e-10	0.361|0.272	0.503|0.548	-0.209	1798.92	2304.5	1613.34	2150.62	2298.04	730.675	RPL30	NA	Y	N	IMR90	0	0	0	0	0	0	0	5.33997	0	0	4.6724	0	0	0	0	0	1
chr8	100899717	100899846	100904135	100904280	-	100890222	100890493	100905866	100906242	NM_004374	0	0	0.064|0.06	0.38|0.404	-0.33	240.505	189.522	236.752	165.113	302.238	94.3182	COX6C	NA	Y	N	IMR90	0	0	0	0	0	0	0	3.33289	0	0	0	0	0	0	0	0	2
chr8	101724879	101725017	101725314	101725409	-	101724589	101724685	101727689	101727829	NM_002568	0.000228977	0.000873053	0.482|0.576	0.367|0.405	0.143	1265.1	1289.28	2080.62	1066.23	964.15	276.32	PABPC1	NA	N	N	IMR90	0	0	0	0	0	0	0	-4.50483	0	0	0	0	-3.58466	0	0	0	1
chr8	131249167	131249240	131370262	131370389	-	131226801	131226947	131414130	131414216	NM_018482	0.00211524	0.00653523	0.572|0.446	0.342|0.3	0.188	9.2198	17.4882	62.4725	18.606	55.2464	33.023	ASAP1	NA	N	N	IMR90	0	0	-3.1668	0	0	0	0	-4.99401	0	0	0	0	-4.95533	0	0	0	1
chr8	141684396	141684503	141685528	141685598	-	141678367	141678523	141696730	141696793	NM_001199649	7.37e-13	8.81e-12	0.293|0.275	0.099|0.076	0.197	34.9643	46.942	96.6479	62.5455	39.7476	24.5957	PTK2	NA	N	N	IMR90	0	0	0	0	0	0	0	-5.9314	0	0	0	0	-3.24531	0	0	0	1
chr1	212977937	212977993	212981077	212981190	+	212977661	212977771	212985589	212985670	NM_001042552	0.000108489	0.000442022	0.554|0.538	0.778|0.793	-0.24	4.34178	4.64051	2.86947	3.7526	4.52421	3.14636	TATDN3	NA	N	N	IMR90	0	0	0	0	0	0	0	5.00622	0	0	0	0	0	0	0	0	2
chr1	212977937	212977993	212981077	212981190	+	212977661	212977771	212985592	212985670	NM_001042553	0.00209521	0.00648468	0.648|0.629	0.883|0.787	-0.196	4.34178	4.64051	2.86947	3.7526	4.52421	3.14636	TATDN3	NA	N	N	IMR90	0	0	0	0	0	0	0	5.00622	0	0	0	0	0	0	0	0	2
chr9	26913876	26913945	26917094	26917163	-	26910335	26910437	26919307	26919527	NM_001031689	4.92e-06	2.56e-05	0.315|0.342	0.535|0.495	-0.186	20.6155	29.4009	23.4147	16.1194	21.376	23.7374	PLAA	NA	Y	N	IMR90	0	0	0	0	0	0	0	4.76128	0	0	0	0	0	0	0	0	2
chr9	35684484	35684547	35684728	35684804	-	35684242	35684312	35685265	35685336	NM_001301226	0	0	0.603|0.604	0.073|0.062	0.536	69.974	142.208	179.003	156.407	620.952	1675.75	TPM2	NA	N	N	IMR90	0	0	0	0	0	0	0	-5.30919	0	-4.66316	-2.6894	0	-4.86645	-4.28845	0	0	1
chr9	72338241	72338546	72347054	72347268	-	72333565	72333600	72349065	72349170	NM_001099666	1.13e-05	5.56e-05	0.453|0.485	0.617|0.671	-0.175	11.7796	5.83814	3.78563	11.1519	8.099	11.8459	PTAR1	NA	N	N	IMR90	0	0	0	0	0	0	0	2.99748	0	0	0	0	0	0	0	0	2
chr9	98718195	98718295	98728843	98728996	+	98703735	98703831	98732857	98732938	NM_020207	0.0115029	0.029832	0.515|0.481	0.629|0.671	-0.152	6.68837	7.33703	5.14448	5.62095	6.28099	5.69693	ERCC6L2	NA	N	N	IMR90	0	0	0	0	0	0	0	4.28515	0	0	0	0	0	0	0	0	2
chr9	100373855	100373981	100380038	100380159	-	100372627	100372733	100387962	100388279	NM_139246	0.00571031	0.0160757	0.338|0.425	0.619|0.5	-0.178	5.12357	8.01671	7.45882	9.5689	6.45948	6.82214	TSTD2	NA	Y	N	IMR90	0	0	0	0	0	0	0	4.76128	0	0	0	0	0	0	0	0	2
chr9	101894790	101895021	101900140	101900371	+	101891136	101891382	101904817	101904985	NM_004612	0.000334001	0.00123551	0.687|0.623	0.558|0.505	0.123	10.8085	13.2894	23.6718	24.7333	41.6221	66.8376	TGFBR1	NA	N	N	IMR90	0	0	0	0	0	0	0	-12.7999	0	-4.27314	0	0	-6.60528	0	0	0	1
chr9	115336336	115337531	115407929	115408102	+	115249247	115249398	115421542	115427591	NM_001287036	0.0100061	0.0264622	0.268|0.238	1.0|0.643	-0.569	6.6941	6.57254	3.22096	10.6773	0.935431	1.24483	KIAA1958	NA	N	N	IMR90	0	0	0	0	0	0	0	3.4729	0	0	0	0	4.33874	0	0	2.3352	2
chr9	125585294	125585476	125588894	125589071	-	125580375	125582915	125590749	125590935	NM_005388	4.95e-06	2.57e-05	0.372|0.348	0.493|0.543	-0.158	3.85347	5.40666	6.71569	8.43223	11.4751	8.35144	PDCL	NA	N	N	IMR90	0	0	0	0	0	-3.94638	0	2.77488	-3.14118	0	0	0	0.26461	0	0	4.56978	2
chr9	127064214	127064333	127074787	127074928	+	127020195	127020364	127076201	127076264	NM_014397	0.00298571	0.00896221	0.679|0.545	0.416|0.487	0.161	5.01595	9.29963	35.9865	22.4975	72.0482	56.1757	NEK6	NA	N	N	IMR90	-3.69464	0	0	0	0	-2.33252	0	-10.9515	0	0	0	0	-3.64539	0	0	3.29265	1
chr9	127965286	127965345	127969842	127970000	+	127962861	127963185	127975648	127975801	NM_005833	9.73e-12	1.03e-10	0.183|0.188	0.483|0.5	-0.306	11.218	20.864	8.95191	6.78047	18.0539	13.7854	RABEPK	NA	Y	N	IMR90	0	0	0	0	0	0	0	4.67754	0	0	0	0	0	0	0	0	2
chr9	128347833	128348006	128419929	128420078	-	128305337	128305447	128469249	128469513	NM_001006621	0.00421773	0.0122949	0.458|0.317	0.655|0.657	-0.269	43.4627	49.6414	32.515	28.7979	54.2256	40.0594	MAPKAP1	NA	Y	N	IMR90	3.01438	0	0	0	0	0	0	3.74203	0	0	0	0	-3.39839	-2.28465	0	3.99856	2
chr9	131271154	131271376	131277807	131277918	+	131266970	131267183	131284946	131285095	NM_001003722	0.00030215	0.00113011	0.519|0.415	0.27|0.282	0.191	4.78703	6.39833	9.04271	6.84767	8.22785	10.526	GLE1	NA	Y	N	IMR90	0	0	0	0	0	0	0	-5.85518	0	0	0	0	-4.1413	0	0	0	1
chr9	131891263	131891389	131893800	131893918	+	131885330	131885417	131897073	131897173	NM_178000	0.0060435	0.0168726	0.519|0.573	0.467|0.422	0.102	33.6524	42.6282	35.9849	34.7184	55.0341	56.904	PPP2R4	NA	Y	Y	IMR90	0	0	0	0	0	0	0	-4.72016	0	0	0	0	0.92535	0	0	3.77594	1
chr9	134064439	134064518	134067594	134067679	+	134062675	134062751	134070619	134070681	NM_005085	0.00242274	0.00742363	0.393|0.485	0.644|0.57	-0.168	55.6171	58.3186	44.2934	60.959	6.29625	10.4339	NUP214	NA	N	N	IMR90	0	0	0	0	0	0	0	1.9806	0	0	0	0	0	0	0	0	2
chr9	139113641	139113787	139115608	139115699	-	139110875	139111010	139115852	139115958	NM_181701	2.18e-05	0.000101305	0.643|0.7	0.443|0.524	0.188	21.2105	10.3788	4.06895	9.6105	9.04266	7.41683	QSOX2	NA	N	N	IMR90	0	0	0	0	0	0	0	-6.19478	0	0	0	0	4.50468	0	0	0	1
chr9	140605418	140605482	140611077	140611634	+	140513443	140513501	140622800	140622981	NM_001145527	0	0	0.015|0.013	0.24|0.264	-0.238	36.1696	42.0498	37.7235	34.513	25.7094	21.3928	EHMT1	NA	Y	N	IMR90	0	0	0	0	0	-3.92667	0	5.9893	0	-4.19629	-3.40665	0	-3.10598	0	0	2.24636	2
chrX	40450485	40450617	40456500	40456596	+	40448237	40448368	40456778	40456916	NM_005765	0	0	0.2|0.167	0.454|0.45	-0.269	53.3164	26.2369	45.2714	19.7747	110.674	74.003	ATP6AP2	NA	N	N	IMR90	0	0	0	0	0	0	-5.49529	2.48706	0	0	0	0	0	0	0	0	2
chrX	47058607	47058776	47058878	47059013	+	47058446	47058505	47060292	47060399	NM_003334	6.07e-05	0.000259352	0.625|0.657	0.505|0.523	0.127	0.0745213	0.118689	0.141642	0.164455	0.289039	0.196374	UBA1	NA	Y	Y	IMR90	0	0	0	0	0	0	0	-4.26213	0	0	0	0	-3.0156	0	0	4.55184	1
chrX	47058878	47059013	47060292	47060399	+	47058607	47058776	47060674	47060765	NM_003334	9.45e-07	5.45e-06	0.691|0.718	0.528|0.595	0.143	0.0745213	0.118689	0.141642	0.164455	0.289039	0.196374	UBA1	NA	Y	Y	IMR90	0	0	0	0	0	0	0	-4.26213	0	0	0	0	0	0	0	0	1
chrX	48771671	48771848	48772296	48772669	-	48770458	48771571	48775057	48775108	NM_006875	0.000331887	0.00122897	0.046|0.051	0.188|0.146	-0.118	92.6444	38.8892	3.3775	5.54255	8.70635	1.8012	PIM2	NA	N	N	IMR90	0	0	0	0	0	0	0	6.12647	0	4.63491	5.82879	0	0	2.83239	0	3.90158	1
chrX	70504246	70504303	70504833	70504947	+	70503041	70503571	70510478	70510641	NM_001145408	0	0	0.535|0.538	0.964|0.961	-0.426	289.747	412.042	261.089	472.736	249.361	141.036	NONO	NA	Y	N	IMR90	0	0	-3.10813	3.76614	0	7.92102	0	3.33289	-2.90415	0	3.68545	24.6069	0	20.0621	0	0	2
chrX	153043402	153043550	153043715	153043780	+	153042982	153043143	153043850	153043926	NM_001163257	0.00541168	0.0153327	0.646|0.896	0.369|0.43	0.372	0.152505	0.227038	0.0694073	0.0578674	0.0475896	0.127337	PLXNB3	NA	N	N	IMR90	0	0	0	0	0	0	0	-5.00931	0	0	0	0	0	0	0	0	1
chrX	153279492	153279729	153281482	153281548	-	153278493	153278884	153281887	153282095	NM_001569	1.8e-09	1.5e-08	0.813|0.73	0.507|0.567	0.235	11.3682	22.1481	17.0698	14.2386	55.4251	39.5386	IRAK1	NA	Y	N	IMR90	0	0	0	0	0	0	0	-5.7596	0	0	0	0	0	0	0	0	1
chrX	153279492	153279729	153281482	153281548	-	153278493	153278884	153281887	153282095	NM_001569	1.8e-09	1.5e-08	0.813|0.73	0.507|0.567	0.235	11.3682	22.1481	17.0698	14.2386	55.4251	39.5386	IRAK1	NA	Y	N	IMR90	0	0	0	0	0	0	0	-5.21359	0	0	0	0	0	0	0	0	1
chrX	153740180	153740204	153741146	153741260	-	153736804	153736928	153744083	153744566	NM_001282311	0.0017437	0.00547101	0.593|0.637	0.432|0.249	0.274	7.70428	8.08761	15.7988	6.58088	15.831	16.7321	FAM3A	NA	Y	N	IMR90	0	0	0	0	0	0	0	-4.9368	0	0	0	0	0	0	0	0	1
chr1	229677983	229678118	229683245	229683448	-	229676352	229676499	229684980	229685181	NM_012089	1.5e-07	9.73e-07	0.675|0.621	0.393|0.393	0.255	3.45316	5.3727	6.29394	5.30608	8.35314	4.39196	ABCB10	NA	Y	N	IMR90	0	0	0	0	0	0	0	-7.68094	0	0	0	0	0	0	0	0	1
chr1	235311718	235311762	235316020	235316080	-	235301405	235301489	235318195	235318427	NM_015014	7.37e-09	5.73e-08	0.356|0.34	0.696|0.6	-0.3	33.8669	51.4072	43.9573	26.997	36.0912	22.9665	RBM34	NA	Y	N	IMR90	0	0	0	0	0	0	0	4.28515	0	0	0	0	0	0	0	0	2
chr1	235747039	235747148	235758699	235758811	-	235710984	235715537	235812961	235813293	NM_001098722	0.00608755	0.0169621	0.314|0.301	1.0|0.75	-0.568	12.0674	9.09096	0.819251	5.84071	0.0326354	0.0618427	GNG4	NA	N	N	IMR90	0	0	0	0	0	0	0	4.67247	0	0	0	0	0	0	0	0	2
chr1	236201403	236201553	236205209	236205592	-	236195700	236195952	236208756	236208983	NM_002508	5.77e-07	3.45e-06	0.608|0.632	0.407|0.489	0.172	55.3819	9.52376	18.1125	53.2557	289.398	72.6142	NID1	NA	N	N	IMR90	0	0	0	0	0	0	0	-6.01782	0	0	0	0	0	0	0	0	1
chr1	245165422	245165534	245180543	245180628	+	245133630	245133745	245222687	245222760	NM_001290327	2.03e-08	1.49e-07	0.12|0.111	0.442|0.472	-0.341	NA	NA	NA	NA	NA	NA	EFCAB2	NA	N	N	IMR90	-3.24711	0	5.37893	0	0	0	0	3.33289	0	0	0	0	-2.96863	0	0	0	2
chr10	5944982	5945138	5947999	5948595	+	5932165	5932309	5950887	5951018	NM_178150	5.76e-06	2.97e-05	0.252|0.28	0.463|0.452	-0.192	10.572	10.6872	19.6185	12.0331	25.1103	23.9346	FBXO18	NA	Y	N	IMR90	0	0	0	0	0	0	0	3.33289	0	0	0	0	0.48861	0	0	0	2
chr10	13380704	13380808	13386757	13387028	-	13378242	13378350	13389999	13390298	NM_001195604	0.00894154	0.0239605	0.673|0.655	0.8|0.776	-0.124	208.071	245.064	18.8105	25.609	17.6732	15.0828	SEPHS1	NA	Y	N	IMR90	0	0	0	0	0	0	0	2.35045	0	0	0	0	-3.44197	0	0	0	2
chr10	15154794	15154962	15161341	15161512	-	15151700	15151838	15170348	15170457	NM_004808	0.000254732	0.000963971	0.706|0.693	0.507|0.486	0.203	3.00435	5.48366	2.54979	8.5646	6.95357	5.96642	NMT2	NA	N	N	IMR90	0	0	0	0	0	0	0	-8.52598	0	0	0	0	0	0	0	0	1
chr1	21267983	21268823	21276495	21276601	-	21231375	21231464	21295966	21296089	NM_001198801	5.32e-10	4.66e-09	0.381|0.435	0.248|0.192	0.188	22.5821	30.1407	22.4808	25.3481	43.8148	30.7582	EIF4G3	NA	Y	N	IMR90	0	0	0	0	0	0	0	-5.01376	0	0	0	0	0	0	0	0	1
chr1	21267983	21268823	21276495	21276601	-	21231375	21231464	21295966	21296089	NM_001198801	5.32e-10	4.66e-09	0.381|0.435	0.248|0.192	0.188	22.5821	30.1407	22.4808	25.3481	43.8148	30.7582	EIF4G3	NA	Y	N	IMR90	0	0	0	0	0	0	0	-5.24462	0	0	0	0	0	0	0	0	1
chr1	21267983	21268823	21276495	21276601	-	21231375	21231464	21295966	21296089	NM_001198801	5.32e-10	4.66e-09	0.381|0.435	0.248|0.192	0.188	22.5821	30.1407	22.4808	25.3481	43.8148	30.7582	EIF4G3	NA	Y	N	IMR90	0	0	0	0	0	0	0	-8.76733	0	0	0	0	0	0	0	0	1
chr10	29820930	29821101	29821457	29822387	-	29820182	29820217	29824917	29824998	NM_021738	9.08e-07	5.26e-06	0.846|0.82	0.528|0.474	0.332	7.30992	9.17879	15.3565	14.1837	45.7296	17.5221	SVIL	NA	N	N	IMR90	-4.18984	0	0	0	0	3.48677	0	-4.16741	0	0	0	0	-3.95824	0	0	3.12872	1
chr1	21267983	21268823	21276495	21276604	-	21231375	21231464	21295966	21296089	NM_003760	3.87e-08	2.72e-07	0.355|0.399	0.215|0.21	0.165	NA	NA	NA	NA	NA	NA	EIF4G3	NA	Y	N	IMR90	0	0	0	0	0	0	0	-5.01376	0	0	0	0	0	0	0	0	1
chr1	21267983	21268823	21276495	21276604	-	21231375	21231464	21295966	21296089	NM_003760	3.87e-08	2.72e-07	0.355|0.399	0.215|0.21	0.165	NA	NA	NA	NA	NA	NA	EIF4G3	NA	Y	N	IMR90	0	0	0	0	0	0	0	-5.24462	0	0	0	0	0	0	0	0	1
chr1	21267983	21268823	21276495	21276604	-	21231375	21231464	21295966	21296089	NM_003760	3.87e-08	2.72e-07	0.355|0.399	0.215|0.21	0.165	NA	NA	NA	NA	NA	NA	EIF4G3	NA	Y	N	IMR90	0	0	0	0	0	0	0	-8.76733	0	0	0	0	0	0	0	0	1
chr10	64979637	64979743	65024410	65024524	-	64976966	64977091	65140077	65140242	NM_032776	0.000777849	0.00263474	0.425|0.457	0.641|0.614	-0.186	33.8509	19.7277	10.9659	7.24062	8.83414	6.75872	JMJD1C	CRF	N	N	IMR90	0	0	0	0	0	3.69711	0	3.75959	0	0	0	0	-6.95693	0	0	0	2
chr10	71128992	71129092	71148952	71149052	+	71128291	71128387	71151880	71152064	NM_033496	0	0	0.915|0.895	0.52|0.462	0.414	64.9993	81.5841	82.1013	15.4669	55.4957	34.1807	HK1	NA	N	Y	IMR90	0	0	0	0	0	0	0	-4.10613	0	0	0	0	-3.16931	0	0	0	1
chr10	71129196	71129380	71151880	71152064	+	71128992	71129092	71154705	71154861	NM_033496	1.72e-07	1.1e-06	0.668|0.658	0.531|0.464	0.165	64.9993	81.5841	82.1013	15.4669	55.4957	34.1807	HK1	NA	N	Y	IMR90	0	0	0	0	0	0	0	-4.10613	0	0	0	0	0	0	0	0	1
chr10	75510865	75511001	75519379	75519552	+	75506562	75506762	75519775	75520144	NM_004922	0	0	0.701|0.647	0.006|0.0	0.671	13.7706	19.9042	39.861	16.5234	26.9778	29.693	SEC24C	NA	Y	N	IMR90	0	0	0	0	0	0	0	-3.41845	0	0	0	0	-2.17469	0	0	4.70378	1
chr10	75607745	75607840	75608283	75608367	-	75606982	75607105	75608770	75608873	NM_172171	0.00108642	0.00356045	0.263|0.213	0.444|0.354	-0.161	12.7121	9.87122	15.8242	20.0506	14.2393	11.4091	CAMK2G	NA	N	N	IMR90	0	0	0	0	0	0	0	3.8811	0	0	0	0	0	0	0	3.19448	2
chr10	76924402	76924498	76928298	76928416	+	76910271	76910864	76935823	76941881	NM_144660	0.00175485	0.00550356	0.423|0.475	0.619|0.548	-0.135	5.60942	4.47119	11.2875	5.84471	9.19677	9.80714	SAMD8	NA	Y	N	IMR90	0	0	0	0	0	0	0	3.33696	0	0	0	0	0	0	0	0	2
chr10	81926981	81927069	81928724	81929114	-	81926645	81926740	81930555	81930671	NM_001157	7.36e-05	0.000309898	0.564|0.518	0.428|0.397	0.128	26.1913	38.9645	81.6684	7.38367	131.375	65.1702	ANXA11	NA	N	N	IMR90	0	0	0	0	0	0	0	-5.01118	0	-3.42563	0	0	0	0	0	0	1
chr10	91465050	91465198	91468923	91469010	+	91461346	91461437	91469101	91469218	NM_016195	2.27e-05	0.000104873	0.435|0.401	0.637|0.798	-0.299	19.3128	25.184	12.7574	16.48	2.92863	3.32573	KIF20B	NA	N	N	IMR90	0	0	0	0	-3.42581	0	0	4.67247	0	0	0	0	-3.5613	0	0	-4.89638	2
chr10	99240698	99240799	99243859	99243908	-	99238060	99238146	99258029	99258149	NM_001289405	0.0072548	0.0198468	0.255|0.29	0.408|0.397	-0.13	25.7923	27.3711	23.0592	24.3294	19.9708	15.3971	MMS19	coTF	Y	N	IMR90	0	0	3.59741	0	0	4.97028	0	4.00974	0	-0.28166	0	0	0	0	0	4.56978	2
chr10	99508025	99508121	99509230	99509343	+	99498233	99498431	99510087	99510227	NM_001002261	0.00545556	0.0154385	0.14|0.191	0.073|0.0	0.129	NA	NA	NA	NA	NA	NA	ZFYVE27	NA	Y	Y	IMR90	0	0	0	0	0	0	0	-7.56062	0	0	0	0	-3.37097	0	0	0	1
chr10	101923760	101923852	101927104	101927163	-	101915901	101915991	101933964	101934038	NM_006459	7.54e-13	8.98e-12	0.137|0.141	0.34|0.412	-0.237	22.6428	15.9558	18.8655	16.9492	26.1227	17.1489	ERLIN1	NA	N	N	IMR90	0	0	0	0	0	0	0	2.96644	0	0	0	0	0	0	0	0	2
chr1	21880470	21880635	21887118	21887238	+	21835857	21836010	21887589	21887705	NM_000478	2.4e-10	2.19e-09	0.336|0.355	0.636|0.6	-0.272	154.533	96.8879	9.65666	69.3701	10.5665	7.21524	ALPL	NA	N	N	IMR90	-2.25182	-6.13536	-1.73681	-2.15838	-2.05949	3.69267	-5.65715	3.19083	-5.80651	-1.82678	8.57012	0	0	0	0	-5.07262	2
chr10	126370175	126370948	126384726	126384781	-	126307862	126312173	126395204	126395456	NM_014661	0.00140591	0.00450722	0.317|0.262	0.503|0.513	-0.219	5.32393	9.89822	5.75271	12.0372	8.33439	6.73533	FAM53B	NA	N	Y	IMR90	0	0	0	0	0	0	0	1.21138	0	0	0	0	2.91544	0	0	3.59618	2
chr10	126477607	126477726	126478841	126478907	-	126463243	126463351	126480292	126480510	NM_001304467	1.76e-11	1.81e-10	0.672|0.559	0.911|0.933	-0.306	5.32393	9.89822	5.75271	12.0372	8.33439	6.73533	METTL10	NA	N	N	IMR90	0	0	0	0	0	0	0	5.00544	0	0	0	0	0	0	0	0	2
chr10	126477611	126477726	126478841	126478907	-	126463243	126463351	126480292	126480510	NM_212554	0	0	0.354|0.272	0.801|0.822	-0.498	5.32393	9.89822	5.75271	12.0372	8.33439	6.73533	METTL10	NA	N	N	IMR90	0	0	0	0	0	0	0	5.00544	0	0	0	0	0	0	0	0	2
chr10	129237290	129237489	129242389	129242543	+	129231546	129231692	129245657	129245809	NM_001290223	9.99e-08	6.63e-07	0.63|0.65	0.458|0.458	0.182	1.92604	0.795213	1.03509	1.39546	0.319495	0.554881	DOCK1	NA	N	N	IMR90	0	0	0	0	0	0	0	-5.34555	0	0	0	0	0	0	0	0	1
chr11	18591760	18591924	18596893	18596959	-	18587893	18588029	18600270	18600355	NM_001040697	0.0105501	0.0276218	0.738|0.487	0.414|0.348	0.232	2.01152	2.3863	6.59877	2.14788	12.7905	9.23908	UEVLD	NA	Y	N	IMR90	0	0	0	0	0	0	0	-4.114	0	0	0	0	0	0	0	0	1
chr11	19187848	19187932	19191957	19192115	+	19186598	19186692	19194269	19194367	NM_019028	0.000224722	0.000857753	0.304|0.38	0.555|0.55	-0.211	11.58	7.67781	11.1454	5.6043	5.17231	5.26993	ZDHHC13	NA	N	N	IMR90	0	0	0	0	0	0	0	3.33748	0	0	0	0	0	0	0	0	2
chr11	35229651	35229753	35232792	35232996	+	35219667	35219793	35236398	35236461	NM_001001389	0	0	0.541|0.536	0.065|0.042	0.485	3.51186	6.14752	3.79149	0.193815	443.53	549.695	CD44	NA	N	Y	IMR90	0	0	0	0	0	0	0	-7.57517	0	0	0	0	-3.8958	0	0	0	1
chr11	43400782	43400872	43411201	43411371	+	43380434	43380663	43413014	43413126	NM_018259	0.000881348	0.00294697	0.483|0.487	0.362|0.372	0.118	29.2043	12.857	17.8965	27.5907	31.1011	26.9778	TTC17	NA	Y	N	IMR90	0	0	0	0	0	0	0	-7.00767	0	0	0	0	-7.28652	0	0	0	1
chr11	43436139	43436326	43457713	43457884	+	43428902	43429127	43464874	43465134	NM_001307943	0.00189984	0.00593721	0.325|0.421	0.482|0.54	-0.138	29.2043	12.857	17.8965	27.5907	31.1011	26.9778	TTC17	NA	Y	N	IMR90	0	0	0	0	0	0	0	3.53387	0	0	0	0	0	0	0	0	2
chr11	45959707	45959863	45967390	45967554	-	45958044	45958120	45970436	45970497	NM_001101802	0.00858559	0.023103	0.688|0.64	0.58|0.518	0.115	8.98433	5.66814	12.7335	18.1105	25.5645	14.6294	PHF21A	NA	N	N	IMR90	0	0	0	0	0	0	0	-7.76624	0	0	2.28831	0	0	0	0	0	1
chr11	47194976	47195033	47195309	47195391	-	47193831	47193884	47196565	47196649	NM_032389	7.36e-05	0.000309898	0.939|0.896	0.734|0.789	0.156	10.7915	18.3722	14.7801	11.5861	15.804	14.3638	ARFGAP2	NA	Y	N	IMR90	0	0	0	0	0	0	0	-4.38903	0	0	0	0	1.2292	0	0	0	1
chr11	47195309	47195391	47196565	47196649	-	47194976	47195033	47196732	47196864	NM_032389	3.33e-16	5.29e-15	0.909|0.916	0.704|0.598	0.262	10.7915	18.3722	14.7801	11.5861	15.804	14.3638	ARFGAP2	NA	Y	N	IMR90	0	0	0	0	0	0	0	-4.38903	0	0	0	0	0	0	0	0	1
chr11	47307001	47307141	47307983	47308085	+	47306491	47306745	47310941	47311044	NM_130476	0.000674408	0.00231877	0.715|0.738	0.365|0.575	0.256	5.92947	5.04368	7.31106	5.36426	10.4348	7.59438	MADD	NA	N	N	IMR90	0	0	0	0	0	0	0	-8.73025	0	0	0	0	0	0	0	0	1
chr11	47644252	47644328	47647225	47647293	-	47638857	47640471	47648631	47648679	NM_014342	0	0	0.054|0.044	0.278|0.233	-0.207	30.3313	33.6071	36.3213	30.7425	58.6991	42.4447	MTCH2	NA	Y	N	IMR90	0	0	0	0	0	0	0	3.75408	0	0	0	0	0	0	0	0	2
chr11	47776079	47776216	47786821	47786914	-	47774467	47774654	47788620	47788993	NM_015308	0.00106126	0.00348606	0.329|0.311	0.226|0.176	0.119	18.9358	19.99	28.6525	26.8006	23.5399	12.4732	FNBP4	NA	N	N	IMR90	0	0	0	0	0	0	0	-7.73577	0	0	0	0	-8.7176	0	0	0	1
chr11	57439492	57440666	57449893	57450015	+	57435473	57435659	57455979	57456137	NM_015457	0	0	0.304|0.323	0.626|0.698	-0.348	24.1756	27.7221	50.2222	10.9182	45.2146	34.9548	ZDHHC5	NA	Y	N	IMR90	0	0	0	0	0	0	0	1.94901	0	0	0	0	0	0	0	0	2
chr11	63673559	63673586	63675731	63675776	+	63672257	63672515	63676348	63678492	NM_001039469	0.000110487	0.00044887	0.293|0.218	0.043|0.066	0.201	14.7901	25.9907	35.7705	14.422	12.9705	10.094	MARK2	NA	N	N	IMR90	0	0	0	0	0	5.2453	0	-6.17501	0	5.49626	3.57646	0	-2.87029	0	0	0	1
chr11	68286968	68287119	68305126	68305359	+	68228185	68228295	68312305	68312492	NM_018312	1.97e-09	1.63e-08	0.206|0.232	0.447|0.389	-0.199	30.3864	51.9175	31.0471	23.6523	24.3548	19.3951	PPP6R3	NA	Y	N	IMR90	0	0	0	0	0	3.71262	0	3.25455	0	0	0	0	0.26259	0	0	2.82227	2
chr11	68286968	68287119	68312305	68312492	+	68228185	68228295	68315534	68315672	NM_018312	1e-06	5.77e-06	0.159|0.187	0.381|0.29	-0.163	30.3864	51.9175	31.0471	23.6523	24.3548	19.3951	PPP6R3	NA	Y	N	IMR90	0	0	0	0	0	3.71262	0	3.25455	0	0	0	0	-2.35038	0	0	0	2
chr1	27873771	27878700	27879402	27879440	-	27860755	27861427	27879584	27879801	NM_001029882	0.00291328	0.0087634	0.22|0.323	0.596|0.456	-0.255	4.3389	3.89729	17.406	8.66927	14.6122	5.52409	AHDC1	NA	N	N	IMR90	0	0	0	0	0	0	0	5.65886	0	0	0	0	0	0	0	4.23268	1
chr1	27873771	27878700	27879402	27879440	-	27860755	27861427	27879584	27879801	NM_001029882	0.00291328	0.0087634	0.22|0.323	0.596|0.456	-0.255	4.3389	3.89729	17.406	8.66927	14.6122	5.52409	AHDC1	NA	N	N	IMR90	0	0	0	0	0	0	0	3.54438	0	0	0	0	0	0	0	0	2
chr11	70265851	70265962	70267575	70267686	+	70263118	70263229	70269045	70269101	NM_005231	2.55e-09	2.08e-08	0.829|0.826	0.705|0.681	0.134	39.2868	61.369	85.5992	24.3732	138.95	149.464	CTTN	NA	Y	N	IMR90	0	0	0	0	0	0	0	-4.78113	0	0	0	0	-3.46931	0	0	0	1
chr11	70265851	70265962	70266505	70266616	+	70263118	70263229	70267575	70267686	NM_005231	6.77e-07	4.01e-06	0.702|0.712	0.588|0.554	0.136	39.2868	61.369	85.5992	24.3732	138.95	149.464	CTTN	NA	Y	N	IMR90	0	0	0	0	0	0	0	-4.78113	0	0	0	0	-3.46931	0	0	0	1
chr11	70266505	70266616	70267575	70267686	+	70263118	70263229	70269045	70269101	NM_005231	0	0	0.405|0.365	0.14|0.147	0.241	39.2868	61.369	85.5992	24.3732	138.95	149.464	CTTN	NA	Y	N	IMR90	0	0	0	0	0	0	0	-9.28634	0	0	0	0	0	0	0	0	1
chr11	70266505	70266616	70267575	70267686	+	70265851	70265962	70269045	70269101	NM_005231	6.44e-08	4.4e-07	0.829|0.81	0.685|0.705	0.124	39.2868	61.369	85.5992	24.3732	138.95	149.464	CTTN	NA	Y	N	IMR90	0	0	0	0	0	0	0	-9.28634	0	0	0	0	0	0	0	0	1
chr11	70829874	70830078	70858165	70858384	-	70824338	70824410	70935742	70935842	NM_012309	0.000192821	0.00074606	0.411|0.375	0.577|0.595	-0.193	6.59183	3.83609	13.1404	1.63234	18.1596	6.2551	SHANK2	NA	N	N	IMR90	3.81282	0	0	0	0	0	0	3.17066	0	0	0	0	4.21157	0	0	4.56978	2
chr11	70829874	70830078	70858165	70858384	-	70820986	70821095	70935742	70935842	NM_012309	0.000266112	0.00100328	0.919|0.857	1.0|1.0	-0.112	6.59183	3.83609	13.1404	1.63234	18.1596	6.2551	SHANK2	NA	N	N	IMR90	3.81282	0	0	0	0	0	0	3.17066	0	0	0	0	4.21157	0	0	4.56978	2
chr11	73071364	73071578	73072132	73072206	+	73070878	73070997	73073084	73073284	NM_014786	0.00118328	0.00384756	0.765|0.643	0.55|0.472	0.193	1.92428	2.87557	12.3773	13.4713	35.9345	24.0474	ARHGEF17	NA	N	Y	IMR90	0	0	0	0	0	0	0	-12.1576	0	0	0	0	0	0	0	0	1
chr11	82985681	82985783	82991183	82991303	-	82984993	82985035	82996915	82997450	NM_001286118	8.3e-10	7.15e-09	0.607|0.558	0.78|0.796	-0.206	7.3996	18.004	9.98406	11.4679	14.7359	7.88944	CCDC90B	NA	N	N	IMR90	0	0	0	0	0	0	0	5.23741	0	0	0	0	0	0	0	0	1
chr11	82989768	82989872	82991183	82991303	-	82985681	82985783	82996915	82997450	NM_021825	1.09e-06	6.21e-06	0.556|0.527	0.715|0.7	-0.166	7.3996	18.004	9.98406	11.4679	14.7359	7.88944	CCDC90B	NA	N	N	IMR90	0	0	-5.8546	0	0	-4.01036	0	4.67247	0	0	-5.07781	0	0	0	0	0	2
chr1	28893805	28893925	28897687	28897850	+	28891214	28891346	28898378	28898412	NM_017846	8.32e-05	0.000346411	0.814|0.876	0.618|0.695	0.189	7.41445	11.2397	22.7658	10.8283	9.65433	6.30569	TRNAU1AP	NA	Y	N	IMR90	0	0	0	0	0	0	0	-6.2401	0	0	0	0	0	0	0	0	1
chr11	96117125	96117925	96120693	96120777	-	96116432	96116637	96123007	96123083	NM_024725	1.11e-16	1.84e-15	0.028|0.054	0.398|0.424	-0.37	9.97643	14.0159	21.6591	13.7153	22.9693	5.97266	CCDC82	NA	N	N	IMR90	0	0	0	0	0	0	0	3.80902	0	0	0	0	-4.45458	0	0	0	2
chr11	107916996	107917096	107920616	107920793	+	107904527	107904637	107923386	107923528	NM_003478	0.000216358	0.000827683	0.359|0.419	0.588|0.557	-0.183	8.02608	12.1156	11.4301	14.4582	16.2494	10.129	CUL5	NA	Y	N	IMR90	0	0	0	0	0	0	0	4.28515	0	0	0	0	0	0	0	0	2
chr11	113723222	113723355	113724979	113725057	-	113712384	113712490	113746166	113746292	NM_020886	0	0	0.141|0.127	0.634|0.696	-0.531	35.2836	25.9718	13.8862	11.1756	9.62571	5.82296	USP28	NA	N	N	IMR90	0	0	0	0	0	0	0	2.38252	0	0	0	0	0	0	0	0	2
chr11	116746089	116746167	116746581	116746725	-	116745873	116745983	116746968	116747079	NM_025164	0.00316619	0.00945575	0.456|0.533	0.376|0.243	0.185	4.76002	6.85458	8.2096	6.196	5.95806	10.4366	SIK3	NA	N	N	IMR90	0	0	0	0	0	0	0	-4.09579	0	0	0	0	0	0	0	0	1
chr11	118635916	118636063	118638930	118639060	-	118633920	118634015	118650340	118650445	NM_004397	0	0	0.637|0.675	0.377|0.391	0.272	23.3403	38.3652	45.5684	30.0758	34.6221	44.4963	DDX6	NA	N	N	IMR90	0	0	0	0	0	0	0	-4.34552	0	0	0	0	-0.10543	0	0	0	1
chr11	125481322	125481414	125482486	125482642	+	125479328	125479484	125482883	125483072	NM_152713	0	0	0.312|0.306	0.627|0.59	-0.3	65.411	41.6689	92.8249	21.5582	85.2573	56.6731	STT3A	NA	Y	N	IMR90	0	0	0	0	0	0	0	3.8254	0	0	0	0	0	0	0	0	2
chr11	126144821	126144916	126145221	126145323	+	126143230	126143349	126145688	126145765	NR_037647	5.55e-11	5.37e-10	0.256|0.22	0.587|0.671	-0.391	11.5776	13.2572	9.68027	10.3881	4.87373	5.05006	FOXRED1	NA	Y	N	IMR90	0	0	0	0	0	0	0	1.69937	0	0	0	0	0	0	0	0	2
chr1	31782890	31783011	31791955	31792013	+	31769828	31769922	31810021	31810122	NM_016505	0	0	0.268|0.229	0.65|0.67	-0.412	29.3958	45.5181	23.3359	27.9434	40.4196	24.3005	ZCCHC17	NA	N	N	IMR90	0	0	0	0	0	0	0	5.71353	0	0	0	0	0	0	0	0	1
chr12	3042583	3042696	3043612	3043727	+	3040202	3040406	3046796	3046895	NM_003324	0.000212535	0.000814194	0.326|0.305	0.479|0.443	-0.145	11.9801	16.4882	17.4939	23.0639	34.0579	17.0632	TULP3	TF	N	N	IMR90	0	0	0	0	0	0	0	2.75385	0	0	0	0	0	0	0	0	2
chr12	3043612	3043727	3046796	3046895	+	3042583	3042696	3047279	3047451	NM_003324	0.00481966	0.0138272	0.668|0.707	0.579|0.59	0.103	11.9801	16.4882	17.4939	23.0639	34.0579	17.0632	TULP3	TF	N	N	IMR90	0	0	0	0	0	0	0	-7.80314	0	0	0	0	0	0	0	0	1
chr12	6497563	6497671	6497965	6497991	+	6495512	6495610	6499277	6499506	NM_002342	8.34e-11	7.95e-10	0.883|0.949	0.451|0.374	0.503	5.77756	8.53105	17.0878	1.03961	166.472	61.5306	LTBR	NA	N	Y	IMR90	0	0	0	0	0	0	0	-9.22056	0	0	0	0	-4.08896	0	0	2.24636	1
chr12	19475451	19475601	19489448	19489550	+	19475243	19475324	19496256	19496368	NM_019012	0.000198626	0.000766424	0.301|0.377	0.482|0.5	-0.152	26.1984	21.4008	21.3637	18.9839	22.6651	10.8816	PLEKHA5	NA	N	N	IMR90	0	0	0	0	0	0	0	3.00373	0	0	0	0	0	0	0	0	2
chr12	19475451	19475601	19489448	19489550	+	19475243	19475324	19496256	19496368	NM_019012	0.000198626	0.000766424	0.301|0.377	0.482|0.5	-0.152	26.1984	21.4008	21.3637	18.9839	22.6651	10.8816	PLEKHA5	NA	N	N	IMR90	0	0	0	0	0	0	0	2.66999	0	0	0	0	0	0	0	0	2
chr12	25034234	25034345	25047208	25047409	-	25031463	25031583	25054747	25054819	NM_001178093	0	0	0.475|0.505	0.987|1.0	-0.504	62.2279	68.6453	38.8234	42.7784	46.3994	53.8183	BCAT1	NA	N	N	IMR90	0	0	0	0	0	0	0	3.91717	0	0	0	0	0	0	0	0	2
chr12	25380167	25380346	25398207	25398329	-	25378547	25378707	25403684	25403865	NM_033360	5.43e-05	0.000233416	0.269|0.291	0.45|0.42	-0.155	16.6076	24.0489	18.8666	13.6628	13.5947	14.6723	KRAS	NA	N	N	IMR90	0	0	0	0	0	0	0	3.30514	0	0	0	0	-5.26129	0	0	0	2
chr12	29509314	29509410	29510555	29510657	-	29502945	29503001	29514577	29514618	NM_016570	3.25e-05	0.000145404	0.559|0.503	0.343|0.305	0.207	32.1017	27.088	31.0262	16.5562	53.1783	16.1348	ERGIC2	NA	Y	N	IMR90	0	0	0	0	0	0	0	-4.86834	0	0	0	0	0	0	0	0	1
chr12	30872012	30872159	30873744	30873849	-	30869441	30869610	30876192	30876248	NR_038177	4.62e-07	2.79e-06	0.095|0.099	0.267|0.431	-0.252	17.2248	8.85478	6.12623	9.54477	11.8498	4.46372	CAPRIN2	NA	N	N	IMR90	0	-2.59165	0	0	0	-2.30767	0	4.75833	0	-4.5382	-2.79178	0	-2.85464	0	0	0	2
chr12	32123122	32123290	32133811	32138891	+	32113710	32113805	32140172	32140256	NM_018169	0.000839758	0.00282679	0.218|0.237	0.512|0.385	-0.221	33.5757	35.1436	14.6225	11.7671	12.8666	2.53798	KIAA1551	NA	N	N	IMR90	0	0	0	0	0	0	0	3.75525	0	0	14.8404	29.6546	-3.34172	-3.32831	0	0	2
chr12	42748962	42749024	42792655	42792796	+	42729684	42729776	42835116	42835765	NM_001143789	7.09e-06	3.59e-05	0.279|0.248	0.406|0.441	-0.16	34.2312	44.279	22.4568	43.0554	46.6864	23.2963	PPHLN1	NA	Y	N	IMR90	0	0	0	0	0	0	0	5.71353	0	0	0	0	0	0	0	0	1
chr1	32377296	32377427	32381495	32381588	-	32372021	32374561	32384570	32385259	NM_080391	8.88e-12	9.45e-11	0.647|0.584	0.27|0.333	0.314	69.8737	83.9406	88.2898	89.5436	142.687	75.8269	PTP4A2	NA	Y	N	IMR90	0	0	0	0	0	0	0	-4.67536	0	0	0	0	-3.9173	0	0	0	1
chr12	42748962	42749024	42768664	42768876	+	42729684	42729776	42781257	42781337	NM_001143789	8.38e-05	0.000348579	0.652|0.677	0.823|0.818	-0.156	34.2312	44.279	22.4568	43.0554	46.6864	23.2963	PPHLN1	NA	Y	N	IMR90	0	0	0	0	0	0	0	5.71353	0	0	0	0	0	0	0	0	1
chr12	51445874	51445990	51449926	51450028	+	51442816	51442968	51450132	51450285	NR_045017	0.018752	0.0462196	0.228|0.207	0.268|0.452	-0.142	10.6303	5.92175	7.54827	11.2128	15.0665	10.1683	LETMD1	NA	Y	N	IMR90	0	0	0	0	0	0	0	4.28515	0	0	0	0	0	0	0	0	2
chr12	53849668	53849785	53853055	53853187	+	53849244	53849277	53854798	53854927	NM_005016	5.26e-07	3.15e-06	0.243|0.299	0.545|0.415	-0.209	71.2517	129.08	118.315	158.994	112.818	139.794	PCBP2	NA	Y	N	IMR90	0	0	0	0	0	0	0	5.97939	0	0	0	0	2.11894	4.02155	0	3.67133	1
chr12	54737008	54737100	54739243	54739299	+	54735989	54736071	54741550	54741628	NM_001271736	0.00111477	0.00363988	0.724|0.684	0.549|0.6	0.129	34.0789	51.3	59.2187	95.1815	119.928	71.4769	COPZ1	NA	Y	N	IMR90	0	0	0	0	0	0	0	-9.89958	0	0	0	0	0	0	0	0	1
chr12	56641470	56641558	56641806	56642008	-	56641276	56641394	56642278	56642350	NM_173595	0.000233706	0.000888687	0.636|0.784	0.515|0.506	0.2	9.15127	8.83002	23.2361	10.5949	22.8148	24.0094	ANKRD52	NA	N	N	IMR90	0	0	0	0	0	0	0	-6.66426	0	0	0	0	0	0	0	0	1
chr12	56956200	56956367	56962758	56962817	+	56915608	56915873	56963682	56963774	NM_002898	0.00431933	0.0125483	0.858|1.0	0.376|0.356	0.563	3.1511	7.5667	8.97664	2.81662	15.2639	23.3163	RBMS2	NA	N	N	IMR90	0	0	0	0	0	0	0	-12.9027	0	0	0	0	-2.60198	0	0	0	1
chr12	57008797	57009391	57011178	57011316	-	57007736	57007922	57023908	57024115	NM_001300905	1.43e-09	1.21e-08	0.665|0.778	0.44|0.346	0.329	16.7007	19.3916	33.5129	22.9521	23.5792	13.5005	BAZ2A	TF	N	N	IMR90	0	0	0	0	0	0	0	-7.26859	0	0	0	0	-4.71085	0	0	3.78431	1
chr12	76461150	76461253	76467982	76468019	-	76453917	76454059	76478346	76478813	NM_139207	7.63e-13	9.08e-12	0.61|0.605	0.766|0.794	-0.173	322.306	285.005	115.617	469.604	195.714	97.8917	NAP1L1	NA	N	N	IMR90	0	0	0	0	0	0	0	3.40508	0	0	0	0	0	0	0	0	2
chr12	76844630	76844759	76881289	76881398	-	76804343	76804414	76953176	76953589	NM_001003712	0	0	0.196|0.15	0.62|0.67	-0.472	16.6583	22.3809	12.6447	19.8254	21.5246	17.6618	OSBPL8	NA	N	N	IMR90	0	0	3.9752	-2.48504	0	3.74033	0	2.66999	0	-2.16017	4.85733	0	-2.07065	0	0	0	2
chr12	96131643	96131922	96180716	96181246	-	96106989	96107116	96184032	96184536	NM_021229	0.00740626	0.020222	0.714|0.765	0.507|0.468	0.252	0.384398	0.485109	0.78481	3.77652	3.52399	86.2524	NTN4	NA	N	Y	IMR90	0	0	0	0	0	0	0	-5.01198	0	0	0	0	0	0	0	3.05034	1
chr12	96254945	96255071	96259101	96259166	+	96252708	96252854	96259782	96260238	NM_003095	0	0	0.561|0.549	0.824|0.824	-0.269	96.3587	163.548	42.4788	105.91	37.8845	73.0984	SNRPF	NA	N	N	IMR90	0	0	0	0	0	0	0	2.57789	0	0	0	0	-3.9173	0	0	0	2
chr12	98938219	98938315	98938728	98938839	+	98938007	98938127	98940136	98940225	NM_001032283	9.41e-07	5.44e-06	0.638|0.632	0.822|0.829	-0.19	41.367	96.0053	34.8749	70.6313	12.0145	23.1173	TMPO	NA	Y	N	IMR90	0	0	0	0	0	0	0	5.23741	0	0	0	0	-2.79731	0	0	0	2
chr12	98938728	98938839	98940136	98940225	+	98931252	98931350	98941350	98944157	NM_001032283	0.00264953	0.00803844	0.13|0.14	0.236|0.316	-0.141	41.367	96.0053	34.8749	70.6313	12.0145	23.1173	TMPO	NA	Y	N	IMR90	0	0	0	0	0	0	0	4.33873	0	0	0	0	0	0	0	0	2
chr12	110471601	110471762	110474065	110474133	+	110468449	110468563	110475163	110477235	NM_033121	1.37e-05	6.58e-05	0.562|0.592	0.316|0.417	0.21	4.82167	8.09305	11.9491	6.50456	12.6906	59.5835	ANKRD13A	NA	N	Y	IMR90	0	0	0	0	0	-2.69593	0	-7.23746	0	0	0	0	-5.65057	0	0	0	1
chr12	110825543	110825697	110826316	110826428	-	110824131	110824274	110832905	110833025	NM_016238	0.0114188	0.0296654	0.508|0.534	0.657|0.594	-0.104	20.0626	26.3422	13.6037	18.3467	14.7536	13.6774	ANAPC7	NA	Y	N	IMR90	0	0	0	0	-2.05949	-5.90274	0	4.29937	0	0	0	0	-2.57331	0	0	0	2
chr12	112219721	112219826	112220961	112221102	+	112204690	112204900	112223070	112223150	NM_000690	3.03e-05	0.000136758	0.639|0.655	0.478|0.522	0.147	15.0638	14.9015	48.7834	37.4057	95.9291	60.8796	ALDH2	NA	N	N	IMR90	0	0	0	0	0	0	0	-6.01467	0	0	0	0	-2.26598	0	0	0	1
chr12	112220961	112221102	112223070	112223150	+	112219721	112219826	112227626	112227738	NM_000690	1.51e-10	1.41e-09	0.276|0.288	0.496|0.497	-0.214	15.0638	14.9015	48.7834	37.4057	95.9291	60.8796	ALDH2	NA	N	N	IMR90	0	0	0	0	0	0	0	1.44456	0	0	0	0	0	0	0	0	2
chr12	117383168	117383333	117387422	117387511	+	117365827	117365932	117402501	117402659	NM_012174	0.00116687	0.00379769	0.677|0.679	0.53|0.502	0.162	6.11343	4.44827	6.61667	10.5953	9.73029	10.6596	FBXW8	NA	N	N	IMR90	0	0	0	0	0	0	0	-9.35071	0	0	0	0	-6.19419	0	0	0	1
chr1	35944566	35944813	35972212	35972736	-	35940405	35940507	36019950	36020120	NM_024874	3.94e-10	3.52e-09	0.284|0.241	0.51|0.449	-0.217	27.1692	9.66526	18.2161	13.7145	28.6478	16.9121	KIAA0319L	NA	Y	N	IMR90	0	0	0	0	0	0	0	2.52368	0	0	0	0	0	0	0	0	2
chr12	122616838	122616930	122617894	122618534	+	122615390	122615480	122619770	122619892	NM_014938	0.0028567	0.00862624	0.737|0.728	0.653|0.547	0.132	16.4756	26.2266	15.6735	7.4467	41.311	17.1331	MLXIP	TF	N	Y	IMR90	0	0	0	0	0	0	0	-7.61699	0	0	0	0	0	0	0	0	1
chr12	124812092	124812179	124815390	124815444	-	124810736	124810916	124816864	124817013	NM_001077261	0	0	1.0|0.997	0.796|0.812	0.194	27.82	41.7007	49.7123	21.1042	56.4047	36.2914	NCOR2	TF	N	N	IMR90	0	0	0	0	0	0	0	-5.8442	0	0	0	0	0	0	0	0	1
chr12	133393125	133393398	133398581	133398897	-	133389892	133390005	133405388	133405426	NM_001172557	7.26e-07	4.28e-06	0.259|0.206	0.487|0.59	-0.306	4.54772	6.47941	16.8485	3.97294	16.7055	43.3701	GOLGA3	NA	Y	N	IMR90	0	0	0	0	0	0	0	2.69668	0	0	0	0	-3.27397	0	0	2.97075	2
chr13	37539711	37539863	37546113	37546173	-	37526650	37526736	37559763	37559877	NM_001142364	5.77e-15	8.31e-14	0.224|0.165	0.506|0.517	-0.317	24.3491	17.9046	33.8421	9.9785	34.8957	16.3132	ALG5	NA	Y	N	IMR90	-3.05822	-4.1864	-2.96844	-4.95273	0	0	0	3.67123	-3.3334	0	0	0	0	0	0	-2.78327	2
chr13	37598476	37598579	37599456	37599574	-	37598171	37598330	37600340	37600373	NM_001278481	0	0	0.049|0.051	0.219|0.252	-0.185	24.6134	31.6413	28.63	25.5888	30.996	18.2143	SUPT20H	NA	N	N	IMR90	0	0	0	0	0	0	0	7.60851	0	0	0	0	-4.06559	0	0	0	1
chr13	53227180	53227238	53231666	53231757	+	53226830	53227093	53232533	53232603	NM_006704	0	0	0.493|0.505	0.761|0.782	-0.273	24.6525	41.5061	25.4498	19.5399	34.3916	18.2249	SUGT1	NA	Y	N	IMR90	0	0	-9.32651	-2.28863	-5.22631	1.38924	0	5.65814	-5.48987	0	13.9563	17.166	0	3.11524	0	-6.87974	2
chr1	36923523	36923582	36926292	36926377	-	36921787	36921979	36926864	36926913	NM_031280	2.86e-05	0.000130124	0.278|0.256	0.176|0.158	0.1	0.597685	0.230429	0.561189	0.278826	0.251247	0.78969	MRPS15	NA	Y	N	IMR90	0	0	0	0	0	0	0	-8.66314	0	0	0	0	0	0	0	0	1
chr13	99109421	99109558	99112625	99112694	-	99102452	99105463	99114027	99114151	NM_001032296	0.000195816	0.000756406	0.569|0.577	0.474|0.41	0.131	35.2669	53.6149	37.7072	51.5539	59.8901	23.8134	STK24	NA	N	N	IMR90	0	0	0	0	0	0	0	-4.12736	0	0	0	0	0	0	0	0	1
chr13	111274562	111274713	111279785	111279894	+	111267806	111267994	111286891	111286942	NR_040103	0.00262905	0.00798658	0.734|0.664	0.783|0.829	-0.107	14.6181	18.9738	17.0514	12.4398	16.6123	19.9654	CARKD	NA	Y	N	IMR90	0	0	0	0	0	0	0	1.68654	0	0	0	0	2.45142	0	0	0	2
chr13	114157810	114157903	114188359	114188555	+	114156066	114156195	114193671	114193822	NM_017905	5e-15	7.24e-14	0.378|0.349	0.677|0.606	-0.278	16.4707	14.1631	32.5123	13.3066	44.9285	46.103	TMCO3	NA	Y	N	IMR90	0	0	0	0	0	0	0	6.41711	0	0	0	0	-3.17548	-4.12928	0	-2.94939	1
chr13	114157810	114157903	114164552	114164739	+	114156066	114156195	114174930	114175048	NM_017905	1.22e-05	5.96e-05	0.327|0.261	0.427|0.442	-0.14	16.4707	14.1631	32.5123	13.3066	44.9285	46.103	TMCO3	NA	Y	N	IMR90	0	0	0	0	0	0	0	6.41711	0	0	0	0	-3.17548	-4.12928	0	0	1
chr13	114174930	114175048	114201614	114201694	+	114157810	114157903	114202617	114202767	NM_017905	2.45e-10	2.23e-09	0.234|0.203	0.0|0.01	0.214	16.4707	14.1631	32.5123	13.3066	44.9285	46.103	TMCO3	NA	Y	N	IMR90	0	0	0	0	0	0	0	-9.78449	0	0	0	0	0	0	0	0	1
chr1	38024927	38025097	38027157	38027336	+	38023203	38023349	38027681	38027846	NM_003462	2.7e-06	1.46e-05	0.621|0.599	0.302|0.418	0.25	4.39104	4.42474	2.62497	18.9414	9.36809	4.41577	DNALI1	NA	N	N	IMR90	3.537	0	0	0	0	0	0	-3.96146	0	0	0	0	0	0	0	5.37854	1
chr13	114193671	114193822	114201614	114201694	+	114157810	114157903	114202617	114202767	NM_017905	0	0	0.57|0.604	0.12|0.166	0.444	16.4707	14.1631	32.5123	13.3066	44.9285	46.103	TMCO3	NA	Y	N	IMR90	0	0	0	0	0	0	0	-5.67866	0	0	0	0	0	0	0	0	1
chr13	114193671	114193822	114202617	114202767	+	114157810	114157903	114203739	114204544	NM_017905	1.57e-09	1.32e-08	0.083|0.121	0.0|0.0	0.102	16.4707	14.1631	32.5123	13.3066	44.9285	46.103	TMCO3	NA	Y	N	IMR90	0	0	0	0	0	0	0	-5.67866	0	0	0	0	0	0	0	0	1
chr13	114193671	114193822	114202617	114202767	+	114188359	114188555	114203739	114204544	NM_017905	1.84e-07	1.17e-06	0.689|0.695	0.413|0.521	0.225	16.4707	14.1631	32.5123	13.3066	44.9285	46.103	TMCO3	NA	Y	N	IMR90	0	0	0	0	0	0	0	-5.67866	0	0	0	0	0	0	0	0	1
chr14	23419522	23419619	23420763	23420898	-	23416809	23416940	23421536	23421668	NM_001166269	1.73e-07	1.11e-06	0.793|0.781	0.968|0.978	-0.186	21.5155	22.6722	17.1792	29.5134	14.6302	8.40561	HAUS4	NA	Y	N	IMR90	0	0	0	0	0	0	0	4.33873	0	0	0	0	0	0	0	0	2
chr14	23516669	23517688	23518235	23518484	-	23516269	23516583	23518835	23518947	NM_144985	0.00421748	0.0122949	0.295|0.409	0.65|0.492	-0.219	7.63965	7.33945	15.4786	10.5994	3.77804	4.03911	CDH24	NA	N	N	IMR90	0	0	0	0	0	0	0	2.84624	0	0	0	0	0	0	0	3.34207	2
chr1	38442555	38442625	38444391	38444499	-	38435242	38435407	38444659	38444727	NM_006802	1.48e-05	7.08e-05	0.172|0.159	0.245|0.3	-0.107	47.9662	75.8381	22.057	32.6668	29.8287	21.8658	SF3A3	NA	Y	N	IMR90	0	0	0	0	0	0	0	2.84195	0	0	0	0	0	0	0	0	2
chr14	32559707	32563592	32586348	32586493	+	32546494	32546641	32615468	32615546	NM_001173	0.00910805	0.0243237	0.275|0.364	0.504|0.479	-0.172	3.10143	2.60477	8.01449	10.0664	0.147153	0.00840886	ARHGAP5	NA	Y	N	IMR90	0	0	0	0	0	0	0	3.85839	0	0	0	0	-0.11685	0	0	1.14244	2
chr14	32559707	32563592	32586348	32586493	+	32546494	32546641	32615468	32615546	NM_001173	0.00910805	0.0243237	0.275|0.364	0.504|0.479	-0.172	3.10143	2.60477	8.01449	10.0664	0.147153	0.00840886	ARHGAP5	NA	Y	N	IMR90	0	0	0	0	0	0	0	3.51556	0	0	0	0	-2.72839	0	0	0	2
chr14	32559707	32563592	32586348	32586493	+	32546494	32546641	32615468	32615546	NM_001173	0.00910805	0.0243237	0.275|0.364	0.504|0.479	-0.172	3.10143	2.60477	8.01449	10.0664	0.147153	0.00840886	ARHGAP5	NA	Y	N	IMR90	0	0	0	0	0	0	0	4.40693	0	0	0	0	-0.233207	0	0	0	2
chr14	32559707	32563592	32586348	32586493	+	32546494	32546641	32615468	32615546	NM_001173	0.00910805	0.0243237	0.275|0.364	0.504|0.479	-0.172	3.10143	2.60477	8.01449	10.0664	0.147153	0.00840886	ARHGAP5	NA	Y	N	IMR90	0	0	0	0	0	0	0	4.40693	0	0	0	0	0	0	0	0	2
chr14	32559707	32563592	32586348	32586493	+	32546494	32546641	32615468	32615546	NM_001173	0.00910805	0.0243237	0.275|0.364	0.504|0.479	-0.172	3.10143	2.60477	8.01449	10.0664	0.147153	0.00840886	ARHGAP5	NA	Y	N	IMR90	0	0	0	0	0	0	0	2.93285	0	0	0	0	0	0	0	0	2
chr14	45700343	45700501	45705016	45705147	-	45696865	45697017	45706850	45706924	NM_018353	1.42e-06	7.97e-06	0.239|0.243	0.492|0.667	-0.339	25.0244	31.4295	9.57011	23.7175	9.87148	2.92029	MIS18BP1	NA	N	N	IMR90	0	0	0	0	0	0	0	7.09104	0	0	0	0	0	0	0	0	1
chr14	54898825	54898938	54903086	54903155	-	54896978	54897122	54907964	54908148	NM_005776	3.54e-06	1.88e-05	0.519|0.508	0.629|0.662	-0.132	16.9437	15.445	11.8619	18.4024	31.5683	22.6374	CNIH1	NA	Y	N	IMR90	0	0	0	0	0	0	0	3.69035	0	0	0	0	0	0	0	0	2
chr14	55168779	55169298	55203741	55204005	+	55034329	55034830	55215532	55215642	NM_015589	0.00435659	0.0126475	0.884|0.904	0.756|0.825	0.104	2.54018	13.9703	9.11451	3.27437	17.8724	20.3997	SAMD4A	NA	N	N	IMR90	0	0	0	0	0	0	0	-7.51571	0	0	0	0	-6.94038	0	0	0	1
chr14	55625239	55625459	55629688	55629793	-	55621334	55621524	55636116	55636277	NM_014750	0.000284242	0.00106481	0.417|0.475	0.617|0.57	-0.147	52.4441	57.9687	26.5085	66.0871	4.51807	10.1915	DLGAP5	NA	N	N	IMR90	0	0	0	0	0	0	0	5.88836	0	0	0	0	0	0	0	0	1
chr14	58877560	58877656	58878624	58878689	-	58875211	58875886	58890725	58890813	NM_001304485	2.19e-06	1.19e-05	0.203|0.216	0.386|0.369	-0.168	10.4513	15.8898	10.1678	11.5302	15.7779	6.55771	TIMM9	NA	Y	N	IMR90	0	0	0	0	0	0	0	1.70224	0	0	0	0	0	0	0	0	2
chr1	39893126	39893286	39893632	39893959	+	39889699	39889866	39894913	39894998	NM_012090	4.72e-07	2.84e-06	0.408|0.425	0.605|0.566	-0.169	36.6307	32.8052	18.4694	13.9303	35.4489	46.0349	MACF1	NA	N	N	IMR90	0	0	0	0	0	0	0	2.44831	0	0	0	0	-2.29465	0	0	0	2
chr14	62207222	62207345	62207472	62207906	+	62204804	62205091	62211422	62211531	NM_001243084	8.13e-14	1.05e-12	0.258|0.356	0.556|0.576	-0.259	83.1546	136.099	282.387	78.6883	259.75	124.758	HIF1A	TF	N	N	IMR90	0	0	0	0	0	0	0	7.74693	0	0	0	0	0	0	0	0	1
chr14	64902286	64902389	64905813	64905890	+	64898504	64898579	64906843	64906984	NM_005956	6.11e-07	3.64e-06	0.415|0.303	0.556|0.613	-0.226	45.8481	51.7452	11.2661	10.1126	12.8787	12.3419	MTHFD1	NA	N	N	IMR90	0	0	0	0	0	0	0	8.9711	0	0	0	0	0	0	0	0	1
chr14	64920471	64920579	64921440	64921593	+	64916162	64916340	64924931	64925025	NM_005956	0.00746388	0.0203636	0.291|0.278	0.346|0.472	-0.124	45.8481	51.7452	11.2661	10.1126	12.8787	12.3419	MTHFD1	NA	N	N	IMR90	0	0	2.57148	0	0	0	0	2.62645	0	0	0	0	0	0	0	0	2
chr14	64921440	64921593	64924931	64925025	+	64920471	64920579	64926476	64926725	NM_005956	4.06e-08	2.84e-07	0.408|0.41	0.622|0.769	-0.287	45.8481	51.7452	11.2661	10.1126	12.8787	12.3419	MTHFD1	NA	N	N	IMR90	0	0	0	0	0	0	0	5.78626	0	0	0	0	0	0	0	0	1
chr1	40030357	40030445	40030777	40031050	-	40030094	40030214	40033422	40033518	NM_001135653	2.9e-06	1.56e-05	0.627|0.618	0.439|0.51	0.148	60.6531	90.9945	50.0071	38.7957	57.5849	58.0334	PABPC4	NA	N	N	IMR90	0	0	0	0	0	0	0	-8.98263	0	0	0	0	-4.97395	0	0	3.42733	1
chr14	69908785	69908983	69919957	69920026	+	69890810	69890919	69921528	69921614	NM_001252152	1.75e-08	1.29e-07	0.761|0.785	0.561|0.562	0.211	13.6446	9.5898	20.6103	11.806	24.0649	22.6556	SLC39A9	NA	N	N	IMR90	0	-3.94842	-4.19403	0	-3.3207	-4.35537	0	-8.26729	-3.39991	-3.44479	0	0	-6.01252	0	0	-2.9882	1
chr14	74766250	74766378	74766852	74766971	-	74764632	74764772	74769577	74769767	NM_005050	1.06e-06	6.07e-06	0.435|0.486	0.661|0.76	-0.25	14.2027	11.6478	7.41639	13.9027	7.41418	5.53582	ABCD4	NA	N	N	IMR90	-3.95493	0	0	-3.76305	0	-3.60859	0	5.007	0	-5.03769	-3.61661	0	-5.93329	-3.04475	0	0	2
chr14	91044449	91044652	91059829	91059970	-	91006931	91007933	91077085	91077183	NM_001010854	0.0134069	0.0341403	0.455|0.621	0.308|0.394	0.187	8.38934	11.5236	60.862	15.5416	20.8302	10.1163	TTC7B	NA	Y	N	IMR90	0	0	0	0	0	0	0	-5.52989	0	0	0	0	0	0	0	5.18211	1
chr14	91155883	91156056	91161843	91161922	-	91146815	91146879	91196418	91196540	NM_001010854	5.66e-09	4.46e-08	0.423|0.443	0.71|0.761	-0.303	8.38934	11.5236	60.862	15.5416	20.8302	10.1163	TTC7B	NA	Y	N	IMR90	0	0	0	0	0	0	0	4.28515	0	0	0	0	0	0	0	0	2
chr14	102375925	102376027	102378737	102378810	+	102372738	102372866	102391477	102394328	NM_001161726	0.000311124	0.0011606	0.836|0.779	0.651|0.722	0.121	34.0063	48.6779	44.0907	55.2385	50.9011	28.4128	PPP2R5C	NA	Y	N	IMR90	0	0	0	0	0	0	0	-8.38166	0	0	0	0	-3.61597	0	0	0	1
chr14	103934369	103934523	103941329	103941547	+	103933415	103933528	103946723	103946827	NM_002376	0.000263342	0.000993895	0.472|0.508	0.348|0.366	0.133	17.3108	28.5604	33.5699	26.5862	33.7162	23.6605	MARK3	NA	Y	N	IMR90	-4.78476	0	3.94801	0	-3.91143	3.94522	0	-10.4492	0	0	0	0	-4.1413	0	0	0	1
chr15	23014437	23014528	23021197	23021429	-	23012278	23012439	23027800	23027922	NM_001184888	0.00590784	0.0165331	0.525|0.475	0.421|0.272	0.153	42.683	52.8128	49.5484	18.3793	43.5202	24.4748	NIPA2	NA	Y	N	IMR90	0	0	0	0	0	0	0	-7.68094	0	0	0	0	0	0	0	0	1
chr1	42664772	42664901	42671432	42671534	-	42660560	42660735	42693553	42693637	NM_001198851	0.00247242	0.0075595	0.136|0.136	0.183|0.316	-0.113	14.8777	21.4106	20.7142	17.783	16.9093	12.5013	FOXJ3	TF	N	N	IMR90	0	0	0	0	0	0	0	5.23741	0	0	0	0	-5.15878	0	0	0	2
chr15	42105818	42105979	42107456	42107603	+	42105116	42105299	42107821	42107997	NM_014994	3.16e-07	1.97e-06	0.905|0.86	0.547|0.4	0.409	1.63004	1.86481	10.5611	3.49614	5.3188	4.38927	MAPKBP1	NA	N	N	IMR90	0	0	0	0	0	0	0	-5.21162	0	0	0	0	0	0	0	0	1
chr15	44127258	44127348	44128358	44128414	+	44120162	44120564	44131802	44131926	NM_024908	2.85e-08	2.05e-07	0.173|0.166	0.381|0.396	-0.219	7.4481	9.82359	7.01885	10.483	4.45953	5.70442	WDR76	NA	N	N	IMR90	0	0	0	0	0	0	0	3.80902	0	0	0	0	0	0	0	0	2
chr15	52350829	52350994	52353495	52353697	+	52342189	52342334	52356098	52358462	NM_002748	0.00193483	0.0060332	0.24|0.27	0.113|0.18	0.109	29.2424	50.6071	32.6961	33.7019	37.815	20.7672	MAPK6	NA	Y	N	IMR90	0	0	0	0	0	0	0	-6.72128	0	0	0	0	-3.46931	0	0	0	1
chr15	59934334	59934461	59944404	59944525	-	59930260	59931356	59949604	59949737	NM_004492	0	0	0.488|0.498	0.734|0.748	-0.248	42.0107	52.3982	38.6637	45.2616	46.6035	80.5687	GTF2A2	coTF	N	N	IMR90	0	0	0	0	0	0	0	3.80902	0	0	0	0	0	0	0	0	2
chr15	76165768	76165909	76168527	76168612	+	76161291	76161351	76170301	76170362	NM_173469	7.55e-06	3.81e-05	0.763|0.729	0.556|0.492	0.222	7.15775	10.669	31.9831	5.7852	30.8971	23.2913	UBE2Q2	NA	N	N	IMR90	0	0	0	0	0	0	0	-5.87493	0	0	0	0	0	0	0	0	1
chr15	85223943	85224063	85234765	85234875	-	85213955	85214013	85259255	85259691	NM_001271920	1.3e-11	1.36e-10	0.726|0.713	0.855|0.869	-0.142	257.44	191.32	265.439	200.037	272.403	70.3107	SEC11A	NA	Y	N	IMR90	0	0	0	0	0	0	0	2.5542	0	0	0	0	-2.65575	0	0	0	2
chr15	91527247	91527370	91527922	91528055	-	91524977	91525211	91537636	91537881	NM_199413	0	0	0.111|0.121	0.412|0.408	-0.294	23.1633	26.2513	40.2974	52.2802	9.34699	28.499	PRC1	NA	N	N	IMR90	0	0	0	-2.36302	0	-2.63156	0	3.11498	0	-4.23166	0	0	-0.43925	0	0	-3.70611	2
chr1	44778840	44778900	44785299	44785416	-	44773981	44774073	44804716	44804994	NM_024066	1.28e-10	1.19e-09	0.724|0.802	0.5|0.367	0.33	37.1729	47.0331	27.2093	45.2673	41.3586	28.2617	ERI3	NA	Y	N	IMR90	0	0	0	0	0	0	0	-4.99077	0	0	0	0	0	0	0	0	1
chr16	2094630	2094801	2096128	2096367	-	2093567	2093727	2097709	2097867	NM_002528	4.63e-10	4.11e-09	0.384|0.388	0.599|0.684	-0.255	19.4319	19.7386	5.12771	14.1375	10.3748	13.7865	NTHL1	NA	N	N	IMR90	-3.00805	0	0	0	0	0	0	4.82466	0	-4.62367	0	0	0	0	0	0	2
chr16	5078880	5079009	5080385	5080494	-	5077980	5078186	5081745	5081885	NM_016256	0.00424769	0.0123771	0.413|0.49	0.303|0.277	0.161	5.16946	4.61036	3.90069	1.16424	8.82966	8.18741	NAGPA	NA	N	N	IMR90	0	0	0	0	0	0	0	-5.58599	0	0	0	0	0	0	0	0	1
chr16	15112696	15112822	15116560	15116611	+	15111177	15111279	15120499	15120563	NM_001285449	0.00159157	0.00503616	0.801|0.834	0.708|0.691	0.118	49.0956	30.1896	11.366	21.4039	18.9357	8.69506	PDXDC1	NA	N	N	IMR90	0	0	0	0	0	0	0	-9.77043	0	0	0	0	0	0	0	0	1
chr16	16208622	16208933	16215831	16216031	+	16205231	16205439	16218645	16218772	NM_004996	6.67e-08	4.54e-07	0.669|0.641	0.507|0.446	0.178	41.044	19.1314	13.0574	14.5293	41.6379	81.2677	ABCC1	NA	N	N	IMR90	0	0	0	0	0	0	0	-5.68362	0	0	0	0	-3.09095	0	0	0	1
chr16	22260075	22260136	22262471	22262643	+	22255950	22256051	22268068	22268218	NM_013302	0.0039101	0.0114929	0.435|0.398	0.588|0.542	-0.148	6.7579	3.13583	3.95958	3.81108	6.25827	7.5984	EEF2K	NA	N	N	IMR90	0	0	0	0	0	0	0	1.54337	0	0	0	0	0	0	0	0	2
chr16	22260075	22260136	22261974	22262012	+	22255950	22256051	22262471	22262643	NM_013302	0.0126596	0.0324006	0.411|0.381	0.515|0.599	-0.161	6.7579	3.13583	3.95958	3.81108	6.25827	7.5984	EEF2K	NA	N	N	IMR90	0	0	0	0	0	0	0	1.54337	0	0	0	0	0	0	0	0	2
chr16	27357787	27357939	27363860	27364017	+	27356189	27356341	27367128	27367228	NM_001257406	0.00079456	0.00268872	0.647|0.662	0.562|0.53	0.109	17.2996	12.2333	11.1927	4.30668	53.9935	31.4389	IL4R	NA	N	N	IMR90	0	0	0	0	0	0	0	-5.30613	0	0	0	0	-2.79731	0	0	0	1
chr16	28500610	28500707	28502802	28502881	-	28499911	28499983	28503034	28503403	NM_000086	0.000421944	0.0015296	0.595|0.598	0.442|0.441	0.155	16.4139	10.5687	32.3855	8.81441	34.0616	11.3114	CLN3	NA	N	N	IMR90	0	0	0	0	0	0	0	-4.00931	0	0	0	0	0	0	0	0	1
chr16	28965885	28966003	28970311	28970421	+	28963452	28963525	28975025	28977767	NM_032815	3.43e-12	3.81e-11	0.794|0.738	0.496|0.489	0.274	17.5437	16.6855	10.6441	10.611	12.5086	7.215	NFATC2IP	NA	Y	N	IMR90	0	0	0	0	0	0	0	-3.98241	0	0	0	0	0	0	0	0	1
chr16	28965885	28966003	28967298	28967379	+	28963452	28963525	28967471	28967658	NM_032815	4.75e-10	4.19e-09	0.772|0.757	0.503|0.518	0.254	17.5437	16.6855	10.6441	10.611	12.5086	7.215	NFATC2IP	NA	Y	N	IMR90	0	0	0	0	0	0	0	-3.98241	0	0	0	0	0	0	0	0	1
chr16	31485002	31485055	31485155	31485298	+	31484761	31484877	31485472	31485560	NM_015927	8.43e-06	4.22e-05	0.822|0.763	0.546|0.534	0.252	3.01367	2.94065	24.0604	0.0621459	86.6886	102.559	TGFB1I1	coTF	N	N	IMR90	0	0	0	0	0	0	0	-6.39059	0	-7.16171	-8.57367	0	-3.94881	0	0	0	1
chr16	46727004	46727094	46729473	46729586	+	46726293	46726457	46729928	46729997	NM_014321	0.000608112	0.00211761	0.36|0.309	0.47|0.658	-0.23	27.9907	42.311	34.1672	34.5198	6.07416	7.50777	ORC6	NA	N	N	IMR90	0	0	0	0	0	0	0	13.4925	0	0	0	0	-4.07434	0	0	0	1
chr16	46729473	46729586	46729928	46729997	+	46727004	46727094	46731369	46732306	NM_014321	2.14e-07	1.36e-06	0.235|0.258	0.455|0.478	-0.22	27.9907	42.311	34.1672	34.5198	6.07416	7.50777	ORC6	NA	N	N	IMR90	0	0	0	0	0	0	0	8.5703	0	0	0	0	0	0	0	0	1
chr16	56832387	56832450	56839415	56839544	+	56792449	56792567	56852575	56852650	NM_014669	0.000494062	0.00175857	0.366|0.305	0.55|0.448	-0.163	32.6279	44.6832	26.2825	27.3754	14.7499	14.2993	NUP93	NA	N	N	IMR90	0	0	0	0	0	0	0	3.80902	0	0	0	0	0	0	0	0	2

## Sheet: MXE.H3K36me3.positive(n=971)
Chromosome	5'-AS-exon-str	5'-AS-exon-end	3'-AS-exon-str	3'-AS-exon-end	Strand	Upstream-exon-str	Upstream-exon-end	Downstream-exon-str	Downstream-exon-end	RefSeq-ID	p-value	FDR	PSI-H1(rep1|rep2)	PSI-Diff.cell(rep1|rep2)	ΔPSI	Exp-H1	Exp-ME	Exp-TBL	Exp-MSC	Exp-NPC	Exp-IMR90	Gene-symbol	TF	Housekeeping	Bivalent	Lineages	H2AK5ac	H2BK120ac	H2BK5ac	H3K18ac	H3K23ac	H3K27ac	H3K27me3	H3K36me3	H3K4ac	H3K4me1	H3K4me2	H3K4me3	H3K79me1	H3K9ac	H3K9me3	H4K8ac	Cluster
chr2	201283972	201284219	201303844	201304051	+	201277033	201277142	201305371	201305507	NM_001282743	6e-14	7.35e-11	0.742|0.74	0.54|0.545	0.199	105.353	173.765	106.947	9.1604	149.549	100.712	SPATS2L	NA	N	N	ME	0	0	0	0	0	0	0	9.3017	0	0	0	0	0	0	0	0	4
chr2	238486646	238486798	238494640	238494800	-	238485899	238486025	238499109	238499769	NM_022449	8.53e-11	6.72e-08	0.536|0.498	0.338|0.296	0.2	77.4937	48.0287	7.19038	0.022274	0.0402596	0.0804335	RAB17	NA	N	N	ME	0	0	0	0	0	0	0	4.00498	0	0	0	0	0	0	0	0	4
chr2	242440892	242441123	242447420	242447550	-	242440154	242440211	242447857	242448110	NM_001271977	4.18e-06	0.000743679	0.271|0.229	0.141|0.13	0.114	35.6702	45.5256	40.5897	40.4238	46.7406	46.8751	STK25	NA	N	N	ME	0	0	0	0	0	0	0	5.00574	0	0	0	0	0	0	0	0	4
chr2	242440942	242441123	242447420	242447550	-	242440154	242440211	242447857	242448110	NM_001282306	3.91e-05	0.00399469	0.719|0.621	0.452|0.467	0.21	35.6702	45.5256	40.5897	40.4238	46.7406	46.8751	STK25	NA	N	N	ME	0	0	0	0	0	0	0	5.00574	0	0	0	0	0	0	0	0	4
chr20	42302445	42302539	42310423	42310495	+	42295658	42295943	42311433	42311526	NM_002466	0	0	0.488|0.519	0.233|0.25	0.262	76.0688	148.177	46.6532	43.9142	8.56953	12.6053	MYBL2	TF	N	N	ME	0	0	0	0	0	0	0	5.5077	0	0	0	0	0	0	0	0	4
chr20	48760038	48760158	48767748	48767852	-	48746082	48746227	48770053	48770335	NR_027889	1.78e-08	7.56e-06	0.075|0.048	0.27|0.293	-0.22	149.176	211.508	230.362	148.194	255.036	100.678	TMEM189	NA	Y	N	ME	0	0	2.61781	2.3801	0	2.96307	0	0	0	6.99514	0	0	0	0	0	0	3
chr1	93594834	93595005	93599259	93599365	+	93592788	93592856	93599484	93599537	NM_001164391	0.000207028	0.013847	0.652|0.687	0.559|0.555	0.112	24.3364	33.1155	16.0417	34.5293	9.81324	3.32779	MTF2	CRF	N	N	ME	0	0	0	0	0	0	0	8.09417	0	0	0	0	0	0	0	0	4
chr3	47543139	47543341	47545819	47545938	-	47537129	47537687	47551673	47551744	NM_001031703	4.08e-06	0.000737528	1.0|1.0	0.851|0.886	0.131	22.4691	30.7044	17.0348	18.4124	20.8146	12.3608	ELP6	NA	Y	N	ME	0	0	0	0	0	0	0	10.9509	0	0	0	0	0	0	0	0	4
chr3	50012755	50012825	50036872	50036946	+	50000008	50000118	50085677	50085752	NM_005777	9.86e-05	0.00788134	0.331|0.395	0.178|0.179	0.184	37.2026	39.4566	36.9629	40.0782	32.2496	18.6877	RBM6	NA	Y	N	ME	0	0	0	0	0	0	0	4.26959	0	0	0	0	0	0	0	0	4
chr1	93599259	93599365	93599484	93599537	+	93594834	93595005	93599647	93599752	NM_001164391	1.6e-05	0.00197671	0.776|0.78	0.667|0.669	0.11	24.3364	33.1155	16.0417	34.5293	9.81324	3.32779	MTF2	CRF	N	N	ME	0	0	0	0	0	0	0	6.66579	0	0	0	0	0	0	0	0	4
chr1	110591733	110591860	110592081	110592182	+	110590393	110590491	110592964	110593031	NM_033088	0.000314593	0.0191815	0.737|0.772	0.625|0.612	0.136	11.6015	15.2823	13.9749	14.8175	14.6514	13.1697	STRIP1	NA	Y	N	ME	0	0	0	0	0	0	0	4.67247	0	0	0	0	0	0	0	0	4
chr4	1221986	1222131	1231970	1232125	-	1209778	1209993	1242703	1242908	NM_001328	0.000452821	0.0251122	0.926|0.88	0.647|0.475	0.342	52.1657	65.9366	67.7747	101.986	99.3903	65.735	CTBP1	NA	Y	N	ME	0	0	0	0	0	0	0	7.61135	0	0	0	0	0	0	0	0	4
chr4	76898798	76898909	76902524	76902698	-	76897076	76897148	76903085	76903190	NM_001288984	4.73e-05	0.0046562	0.164|0.178	0.045|0.072	0.112	22.7437	28.9363	12.4986	12.5768	18.8329	7.82204	SDAD1	NA	Y	N	ME	0	0	0	0	0	0	0	9.14007	0	0	0	0	0	0	0	0	4
chr5	131930560	131930736	131931264	131931502	+	131927568	131927726	131938991	131939181	NM_005732	0.000262472	0.0166474	0.522|0.556	0.411|0.424	0.122	22.0344	28.4067	13.1531	21.8038	21.6084	13.5784	RAD50	NA	Y	N	ME	0	0	0	0	0	0	0	3.18506	0	0	0	0	0	0	0	0	4
chr5	148889441	148889516	148891356	148891435	-	148886589	148886696	148892632	148892772	NM_001271741	0.000605863	0.0315392	0.588|0.565	0.481|0.473	0.1	46.7574	67.5886	134.038	59.315	100.968	112.343	CSNK1A1	NA	Y	N	ME	0	0	0	0	0	0	0	9.59377	0	0	0	0	0	0	0	0	4
chr5	176958282	176958522	176958953	176959201	-	176951185	176952206	176959443	176959642	NR_024019	0.000806762	0.0380488	0.234|0.191	0.07|0.123	0.116	13.2923	11.0909	9.74264	14.6261	8.87876	8.97506	FAM193B	NA	N	N	ME	0	0	0	0	0	0	0	4.33873	0	0	0	0	0	0	0	0	4
chr1	151403141	151403317	151413403	151413562	-	151400598	151400889	151414556	151414681	NM_015100	0.000168468	0.0117139	0.813|0.789	0.693|0.636	0.136	14.4618	16.4695	15.1769	20.0112	9.72337	12.5266	POGZ	NA	N	N	ME	0	0	0	0	0	0	0	2.50311	0	0	0	0	0.24515	0	0	5.62454	4
chr9	131088057	131088160	131095128	131095222	+	131085294	131085426	131095752	131096351	NM_016035	1.03e-07	3.46e-05	0.196|0.19	0.009|0.037	0.17	9.72705	14.4148	10.9045	9.11328	19.4963	9.86929	COQ4	NA	Y	N	ME	0	0	0	0	0	0	0	3.53406	0	0	0	0	0	0	0	0	4
chrX	48676626	48676819	48678512	48678662	+	48676447	48676516	48681029	48681204	NM_006044	1.52e-05	0.00190717	0.409|0.423	0.202|0.162	0.234	7.86063	6.66002	20.7503	21.7925	9.37003	6.6703	HDAC6	NA	Y	N	ME	0	0	0	0	0	0	0	5.71353	0	0	0	0	0	0	0	0	4
chr10	12041904	12042008	12043674	12043824	-	12039670	12039756	12046528	12046726	NM_015542	8.24e-05	0.00694205	0.309|0.347	0.189|0.211	0.128	20.0674	27.7168	23.3505	15.2919	14.3648	7.48308	UPF2	NA	Y	N	ME	0	0	0	0	0	0	0	4.20627	0	0	0	0	0	0	0	0	4
chr10	135213032	135213123	135215032	135215094	+	135212673	135212730	135215652	135215749	NM_138384	5.79e-05	0.00533891	0.414|0.415	0.296|0.241	0.146	30.8971	37.7657	29.703	12.8528	24.1324	22.1944	MTG1	NA	N	N	ME	0	0	0	0	0	0	0	6.00747	0	0	0	0	2.63861	0	0	0	4
chr1	35873608	35873760	35879572	35879684	+	35870973	35871069	35881066	35881315	NM_005095	0.00110652	0.0461302	0.413|0.411	0.328|0.284	0.106	15.6815	21.1103	11.2842	17.5259	15.1436	14.9728	ZMYM4	NA	N	N	ME	0	0	0	0	0	0	0	10.9509	0	0	0	0	0	0	0	0	4
chr12	95918455	95918564	95926604	95928102	-	95914772	95914978	95945047	95945266	NM_032147	4.14e-09	1.99e-06	0.418|0.428	0.223|0.258	0.182	125.278	26.2304	0.0368731	55.3916	0.031943	11.3078	USP44	NA	N	N	ME	0	0	0	0	0	0	0	8.64515	0	0	0	0	0	0	0	0	4
chr12	100601440	100601564	100603850	100603986	+	100599453	100599522	100604072	100604129	NM_022496	0.000357059	0.0210722	0.5|0.397	0.217|0.296	0.192	8.80925	12.3214	10.2826	12.3758	7.14336	6.58255	ACTR6	NA	N	N	ME	0	0	0	0	0	0	0	6.52862	0	0	0	0	0	0	0	0	4
chr13	50237192	50237331	50243912	50243982	-	50234811	50235344	50265389	50265623	NM_032565	1.87e-06	0.000374951	0.761|0.835	0.661|0.669	0.133	146.857	132.585	32.4374	68.9064	64.3005	40.2331	EBPL	NA	N	N	ME	0	0	0	0	0	0	0	4.93781	0	0	0	0	0	0	0	0	4
chr13	114193671	114193822	114201614	114201694	+	114157810	114157903	114202617	114202767	NM_017905	0.00083128	0.0387089	0.57|0.604	0.345|0.312	0.258	16.4707	14.1631	32.5123	13.3066	44.9285	46.103	TMCO3	NA	Y	N	ME	0	0	0	0	0	0	0	2.33624	0	0	0	0	0	0	0	0	4
chr14	21967907	21967946	21968636	21968824	-	21967168	21967281	21969054	21969271	NM_019852	9.23e-06	0.00137641	1.0|0.991	0.877|0.906	0.104	29.3606	25.8723	16.8124	24.8499	15.1935	14.9556	METTL3	CRF	Y	N	ME	0	0	0	0	0	5.16145	0	7.66982	0	0	0	0	0	0	0	0	4
chr1	59154709	59154788	59155897	59155921	-	59150824	59150923	59156011	59156089	NM_001085487	2.31e-05	0.00265755	0.785|0.841	0.697|0.686	0.121	18.8924	18.8808	8.50402	7.80932	6.32294	4.7873	MYSM1	TF	N	N	ME	0	0	0	0	0	-3.34443	0	4.14299	0	0	0	0	0	0	0	0	4
chr15	65411713	65411801	65412055	65412292	-	65409716	65411178	65421369	65421508	NM_005707	0.000224843	0.0147701	0.786|0.816	0.727|0.675	0.1	11.6228	10.4944	8.75124	19.8467	15.024	8.70289	PDCD7	NA	N	N	ME	0	0	0	0	0	0	0	2.33696	0	0	0	0	0	0	0	0	4
chr16	347721	348251	354303	354441	-	343487	343718	359972	360069	NM_003502	2.22e-16	4.9e-13	0.957|1.0	0.735|0.712	0.255	13.5653	20.5916	10.0962	13.1754	7.68056	8.56266	AXIN1	NA	Y	N	ME	0	0	0	0	0	0	0	3.64109	0	0	0	0	0	0	0	0	4
chr16	75271080	75271242	75276367	75276988	-	75268786	75269884	75285368	75285526	NM_014567	0.000955167	0.0418302	0.936|0.915	0.807|0.657	0.194	31.3261	49.8838	87.8703	16.5381	89.9417	53.0316	BCAR1	NA	N	N	ME	0	0	0	0	0	0	0	3.33767	0	0	0	0	0	0	0	0	4
chr17	1265195	1265302	1268152	1268352	-	1247833	1248793	1303340	1303556	NM_006761	1.22e-15	2.25e-12	0.838|1.0	0.791|0.806	0.121	309.725	496.532	344.203	491.815	289.624	267.617	YWHAE	NA	Y	N	ME	0	0	0	0	0	0	0	3.00373	0	0	0	0	0	0	0	0	4
chr17	1265195	1265302	1268152	1268352	-	1257504	1257641	1303340	1303556	NM_006761	2.66e-15	4.2e-12	0.836|1.0	0.791|0.804	0.12	309.725	496.532	344.203	491.815	289.624	267.617	YWHAE	NA	Y	N	ME	0	0	0	0	0	0	0	3.00373	0	0	0	0	0	0	0	0	4
chr1	93586105	93586229	93592788	93592856	+	93584889	93584958	93599259	93599365	NM_001164392	8.31e-07	0.000190947	0.771|0.813	0.668|0.586	0.165	24.3364	33.1155	16.0417	34.5293	9.81324	3.32779	MTF2	CRF	N	N	ME	0	0	0	0	0	0	0	4.05821	0	0	0	0	0	0	0	0	4
chr19	8152708	8152831	8154428	8154554	-	8151083	8151209	8154777	8154843	NM_032447	8.39e-06	0.00128672	0.568|0.679	0.333|0.355	0.279	8.76744	6.11866	4.87177	4.58652	0.000488546	0	FBN3	NA	N	N	ME	0	0	0	0	0	0	0	4.60687	0	0	0	0	0	0	0	0	4
chr19	36497324	36497573	36497651	36497846	-	36496234	36496339	36498026	36498170	NM_001039876	0.000935084	0.0411139	0.435|0.447	0.29|0.243	0.175	25.2143	26.119	22.8035	10.9431	16.5198	10.3434	SYNE4	NA	N	N	ME	0	0	0	0	0	0	0	3.39348	0	0	0	0	0	0	0	0	4
chr19	36497324	36497573	36497651	36497846	-	36496234	36496339	36498026	36498170	NM_001039876	0.000935084	0.0411139	0.435|0.447	0.29|0.243	0.175	25.2143	26.119	22.8035	10.9431	16.5198	10.3434	SYNE4	NA	N	N	ME	0	0	0	0	0	0	0	3.00373	0	0	0	0	0	0	0	0	4
chr2	189248489	189248616	189342385	189342457	+	189157389	189157839	189348157	189348219	NR_045562	0.000107706	0.00837076	0.378|0.42	0.217|0.303	0.139	28.3434	33.8842	16.7472	20.5155	35.9637	8.92849	GULP1	NA	N	N	ME	0	0	0	0	0	0	0	3.33748	0	0	0	0	0	0	0	0	4
chr11	88061279	88061364	88068104	88068250	-	88053980	88059611	88070668	88070941	NM_148170	0	0	0.988|0.981	0.892|0.845	0.116	312.187	157.894	55.3455	31.6535	184.146	350.257	CTSC	NA	N	N	TBL	0	0	0	0	0	0	0	4.09507	0	0	0	0	0	0	0	0	4
chr11	95555034	95555142	95560949	95561191	+	95551990	95552068	95562350	95562495	NM_001243777	4.59e-05	0.00166833	0.71|0.722	0.595|0.605	0.116	23.4315	22.77	19.4288	32.7067	16.0615	10.1546	CEP57	NA	Y	N	TBL	0	0	0	0	0	0	0	4.76128	0	0	0	0	0	0	0	0	4
chr11	125449988	125450100	125452241	125452315	+	125448844	125448964	125453415	125454584	NR_110769	4.91e-08	3.93e-06	1.0|1.0	0.976|0.713	0.155	69.4436	84.4435	82.2671	67.277	97.5194	52.8067	EI24	NA	Y	N	TBL	0	0	0	0	0	0	0	9.52256	0	0	0	0	0	0	0	0	4
chr11	125451106	125451218	125452241	125452315	+	125448844	125448964	125453415	125454584	NR_110769	7.94e-05	0.00275242	1.0|1.0	0.736|0.221	0.522	69.4436	84.4435	82.2671	67.277	97.5194	52.8067	EI24	NA	Y	N	TBL	0	0	0	0	0	0	0	6.18966	0	0	0	0	0	0	0	0	4
chr12	2975558	2975687	2977728	2977920	-	2973848	2973918	2981261	2981413	NM_202003	1.11e-16	2.85e-14	0.391|0.419	0.683|0.655	-0.264	41.3845	71.5104	29.9494	53.0874	8.92243	17.3435	FOXM1	TF	N	N	TBL	0	0	0	0	0	0	-3.02071	-3.23645	0	0	0	0	0	0	0	0	3
chr12	3069113	3069206	3103903	3104158	+	3068477	3068647	3120169	3120234	NM_003213	0.000146113	0.00456334	0.492|0.483	0.348|0.26	0.183	37.0145	70.6731	14.4815	9.85587	11.1417	10.0266	TEAD4	TF	N	N	TBL	0	-10.3324	-2.81567	2.91652	-3.59029	0.75818	0	4.9437	-7.5389	0	28.2359	17.1239	-0.6855	14.8034	0	2.28489	4
chr12	19512345	19512480	19514515	19514640	+	19511161	19511371	19518897	19519043	NM_019012	0.00193527	0.0386722	0.521|0.492	0.4|0.413	0.1	26.1984	21.4008	21.3637	18.9839	22.6651	10.8816	PLEKHA5	NA	N	N	TBL	0	0	0	0	0	0	0	4.33873	0	0	0	0	0	0	0	0	4
chr12	27800661	27800775	27807654	27807747	+	27798994	27799081	27809548	27809663	NM_001198916	4.58e-05	0.00166833	0.281|0.232	0.411|0.394	-0.146	3.61282	12.7859	51.1244	6.4968	28.7205	10.346	PPFIBP1	NA	N	N	TBL	0	0	0	0	0	0	0	-4.53265	0	0	0	0	0	0	0	0	3
chr1	33490042	33490168	33497144	33497262	-	33487193	33487304	33502336	33502512	NR_037592	0.00180935	0.036908	0.213|0.156	0.075|0.068	0.113	22.6618	19.5082	17.4919	11.4846	22.3912	17.9146	AK2	NA	Y	N	TBL	0	0	0	0	0	0	0	6.51813	0	0	0	0	0	0	0	0	4
chr12	76449812	76449941	76453577	76453658	-	76448798	76448870	76453917	76454059	NM_139207	2.09e-09	2.14e-07	0.803|0.835	0.668|0.73	0.12	322.306	285.005	115.617	469.604	195.714	97.8917	NAP1L1	NA	N	N	TBL	0	0	0	0	0	3.48525	0	6.87427	0	0	0	0	0	0	0	0	4
chr12	104332117	104332237	104333286	104333403	+	104331472	104331584	104335187	104335325	NM_003299	3.23e-08	2.71e-06	0.774|0.808	0.686|0.661	0.118	580.589	378.402	532.744	157.045	643.991	258.371	HSP90B1	NA	N	N	TBL	0	0	0	0	0	0	0	11.1226	0	0	0	0	0	0	0	0	4
chr1	36438975	36439112	36469941	36470076	+	36437624	36437833	36474290	36474378	NM_024852	1.29e-08	1.16e-06	0.829|0.729	0.445|0.524	0.294	3.52068	3.85893	5.69125	4.52282	6.56813	5.71463	AGO3	NA	N	N	TBL	0	0	0	0	0	0	0	3.80902	0	0	0	0	0	0	0	0	4
chr13	37598171	37598330	37598476	37598579	-	37596147	37596454	37599456	37599574	NM_001278480	1.43e-08	1.26e-06	0.834|0.838	0.711|0.698	0.132	24.6134	31.6413	28.63	25.5888	30.996	18.2143	SUPT20H	NA	N	N	TBL	0	0	0	0	0	0	0	2.6638	0	0	0	0	0	0	0	0	4
chr13	53250364	53250455	53254108	53254290	+	53240946	53241054	53261868	53262433	NM_006704	2.02e-08	1.73e-06	0.435|0.43	0.265|0.294	0.153	24.6525	41.5061	25.4498	19.5399	34.3916	18.2249	SUGT1	NA	Y	N	TBL	0	0	0	0	0	0	0	4.28515	0	0	0	0	0	0	0	0	4
chr14	23816668	23816940	23818480	23818635	-	23816309	23816421	23820960	23821064	NM_020372	0.00253815	0.04717	0.521|0.474	0.606|0.667	-0.139	NA	NA	NA	NA	NA	NA	SLC22A17	NA	N	Y	TBL	0	0	0	0	0	0	0	-5.64335	0	0	0	0	0	0	0	0	3
chr1	46067926	46068037	46072153	46072263	+	46056894	46056942	46078840	46078920	NM_152298	1.22e-11	1.83e-09	0.725|0.71	0.535|0.499	0.201	107.052	146.886	42.5704	88.6316	16.6927	40.6046	NASP	CRF	N	N	TBL	0	0	0	0	0	0	0	6.28449	0	0	0	0	0	0	0	0	4
chr14	50300140	50300214	50301080	50301167	-	50298924	50298995	50304856	50304924	NM_004713	0.00074287	0.0180907	0.43|0.552	0.302|0.311	0.184	309.439	142.332	159.989	357.101	247.651	995.948	NEMF	NA	N	N	TBL	0	0	0	0	0	0	0	8.09417	0	0	0	0	0	0	0	0	4
chr14	97026985	97027048	97029155	97029230	+	97022511	97022750	97031291	97033453	NM_032632	0.000111564	0.00366011	0.695|0.667	0.558|0.588	0.108	52.3775	82.1042	191.168	61.7418	57.2104	43.8527	PAPOLA	NA	Y	N	TBL	0	0	0	0	0	0	0	3.80902	0	0	0	0	0	0	0	0	4
chr15	22864186	22864369	22866715	22866800	+	22862934	22863123	22866895	22867016	NM_052903	0.00169482	0.0350897	0.472|0.403	0.296|0.259	0.16	4.58832	7.02386	4.34008	5.40153	7.29064	5.2718	TUBGCP5	NA	N	N	TBL	0	0	0	0	0	0	0	3.27428	0	0	0	0	0	0	0	0	4
chr15	22864186	22864369	22866715	22866800	+	22862934	22863123	22866895	22867016	NM_052903	0.00169482	0.0350897	0.472|0.403	0.296|0.259	0.16	4.58832	7.02386	4.34008	5.40153	7.29064	5.2718	TUBGCP5	NA	N	N	TBL	0	0	0	0	0	0	0	3.00373	0	0	0	0	0	0	0	0	4
chr15	23014437	23014528	23021197	23021429	-	23012278	23012439	23034146	23034427	NM_001008892	0.00267895	0.0491185	0.58|0.533	0.625|0.702	-0.107	42.683	52.8128	49.5484	18.3793	43.5202	24.4748	NIPA2	NA	Y	N	TBL	0	0	0	0	0	0	0	-8.65325	0	0	0	0	0	0	0	0	5
chr15	42820459	42820618	42821872	42822017	+	42807434	42807552	42823610	42825259	NM_003825	0.00206791	0.0403021	0.57|0.593	0.476|0.479	0.104	14.1234	26.6602	32.9669	8.00589	33.0923	31.7922	SNAP23	NA	Y	N	TBL	0	0	0	0	0	0	0	5.23741	0	0	0	0	0	0	0	0	4
chr15	74631577	74631656	74640240	74640396	-	74630911	74631109	74659657	74660081	NM_000781	3.56e-10	4.04e-08	0.0|0.0	0.247|0.295	-0.271	1.4171	2.20254	172.571	0.529992	0.0504979	0.121273	CYP11A1	NA	N	N	TBL	-2.61046	-3.4763	-2.92912	3.86967	0	-3.01336	0	-3.24667	-2.60105	-4.13117	0	0	-4.17167	0	0	-3.74212	5
chr15	75197494	75197572	75198618	75198706	-	75192327	75195127	75198927	75199462	NM_020447	0.000216851	0.00641044	0.853|0.715	0.519|0.568	0.241	11.1534	7.88809	10.4016	19.9914	18.0446	11.0794	FAM219B	NA	N	N	TBL	-2.06379	-3.46393	0	0	0	0	0	7.67621	-5.14085	-4.21755	17.7582	0	-3.26193	0	0	-3.74932	4
chr16	347721	348251	354303	354441	-	343487	343718	359972	360069	NM_003502	6.55e-15	1.57e-12	0.957|1.0	0.742|0.664	0.275	13.5653	20.5916	10.0962	13.1754	7.68056	8.56266	AXIN1	NA	Y	N	TBL	0	0	0	-3.03872	0	0	0	4.06771	0	0	0	0	2.91418	0	0	0	4
chr16	25182034	25182126	25186257	25186355	+	25180432	25180534	25189321	25189551	NM_001032391	2.49e-06	0.000129082	0.514|0.462	0.663|0.642	-0.165	29.6876	36.2153	35.1018	35.9512	21.5436	19.6609	LCMT1	NA	N	N	TBL	0	0	0	0	0	0	0	-2.6676	0	0	0	0	0	0	0	0	3
chr16	28993676	28993866	28994177	28994243	+	28992790	28992936	28994512	28994611	NM_001142449	3.26e-07	2.11e-05	0.097|0.089	0.193|0.209	-0.108	27.6158	18.1261	34.111	11.6765	47.9915	27.9226	SPNS1	NA	Y	N	TBL	0	0	0	0	0	0	0	-6.09837	0	0	0	0	0	0	0	0	3
chr16	85743769	85743913	85768795	85768841	-	85741123	85741672	85784531	85784689	NM_206967	0.000867259	0.0203576	0.609|0.548	0.822|0.799	-0.232	0.131364	0.230357	0.631501	0	0	0	C16orf74	NA	N	N	TBL	0	0	0	0	0	0	0	-3.91331	0	0	0	0	0	0	0	0	3
chr17	19185267	19185390	19186262	19187027	+	19140689	19140844	19213197	19213310	NM_148921	0.00141316	0.0303377	0.413|0.486	0.601|0.597	-0.149	9.28323	12.796	16.7364	9.67815	16.0438	13.1724	EPN2	NA	N	N	TBL	4.12419	0	2.91003	0	0	0	0	-3.54531	0	0	0	0	0	0	0	0	3
chr17	35931889	35932086	35936438	35936516	-	35930735	35930984	35944755	35944867	NM_001163546	1.75e-08	1.53e-06	0.354|0.241	0.017|0.026	0.276	5.53223	6.36847	8.60663	8.25915	8.98779	10.2867	SYNRG	NA	N	N	TBL	0	0	0	0	0	0	0	3.33289	0	0	0	0	0	0	0	0	4
chr1	62910408	62911100	62913011	62913182	+	62908829	62908990	62914135	62914337	NM_001017416	5.08e-05	0.00184187	0.829|0.819	0.735|0.713	0.1	18.2015	35.7845	16.3165	26.5547	9.7558	8.36641	USP1	NA	Y	Y	TBL	0	0	0	0	0	0	0	5.43541	0	0	0	0	0	0	0	0	4
chr1	62910408	62911100	62913011	62913182	+	62908829	62908990	62914135	62914337	NM_001017416	5.08e-05	0.00184187	0.829|0.819	0.735|0.713	0.1	18.2015	35.7845	16.3165	26.5547	9.7558	8.36641	USP1	NA	Y	Y	TBL	0	0	0	0	0	0	0	4.17084	0	0	0	0	0	0	0	0	4
chr17	60002321	60002460	60003712	60004023	-	59999085	59999188	60005014	60005377	NR_026641	0.000434038	0.0115077	0.571|0.635	0.377|0.27	0.279	9.69075	10.8281	40.3091	12.5948	13.3217	13.7471	INTS2	NA	N	N	TBL	0	0	0	0	0	0	0	5.00622	0	0	0	0	0	0	0	0	4
chr17	77079101	77079205	77079563	77079672	+	77077979	77078145	77079842	77080033	NM_001042573	0.00126427	0.0274612	0.357|0.429	0.588|0.644	-0.223	4.52592	2.75156	9.60823	5.93397	3.3953	3.52934	ENGASE	NA	N	N	TBL	0	0	0	0	0	0	0	-3.01742	0	0	3.76594	0	0	0	-2.37762	4.55507	3
chr18	61026968	61027025	61030011	61030101	-	61022436	61022532	61034243	61034506	NM_002035	0	0	1.0|0.994	0.667|0.708	0.309	14.7539	11.0392	10.0705	7.25644	20.6502	11.5343	KDSR	NA	Y	N	TBL	0	0	0	0	0	0	0	6.34121	0	0	0	0	0	0	0	0	4
chr19	8486672	8486900	8495541	8495751	+	8478186	8478304	8503271	8503899	NM_016496	0.00255868	0.0472552	0.168|0.197	0.297|0.354	-0.143	7.91974	4.06736	8.82653	8.87445	20.0668	11.7546	42065	NA	Y	N	TBL	-4.35135	0	0	0	0	0	0	-4.81639	0	0	0	0	0	0	0	0	3
chr1	67428770	67428843	67436490	67436642	+	67425361	67425426	67437337	67437419	NM_001077702	5.85e-14	1.18e-11	0.847|0.844	0.605|0.591	0.247	6.99009	8.51767	9.49884	8.38573	14.2975	9.69285	MIER1	NA	Y	N	TBL	0	0	0	0	0	0	0	7.14192	0	0	0	0	0	0	0	0	4
chr19	35749847	35749967	35753448	35753595	+	35741217	35741562	35757261	35757435	NM_001260489	4.49e-06	0.000222483	0.335|0.333	0.45|0.473	-0.128	0.142313	0.14988	0.214544	0.201576	0.216886	0.260961	LSR	NA	N	Y	TBL	0	0	0	0	0	0	0	0.25894	0	0	0	0	4.92143	0	0	6.55466	3
chr19	36235526	36235639	36236025	36236113	-	36235223	36235322	36236248	36236343	NR_110173	6.19e-05	0.00217816	0.44|0.288	0.667|0.67	-0.305	NA	NA	NA	NA	NA	NA	U2AF1L4	NA	Y	N	TBL	-4.10004	0	0	-4.4322	0	6.37771	0	0	-3.25131	0.36244	10.3218	-5.72675	0	0.75273	-3.43434	5.38315	3
chr19	36235526	36235639	36236025	36236088	-	36235223	36235322	36236248	36236343	NR_110171	0.000811031	0.0193249	0.518|0.406	0.697|0.704	-0.238	5.5683	4.937	4.43358	4.26827	5.28488	2.1642	U2AF1L4	NA	Y	N	TBL	-4.10004	0	0	-4.4322	-2.88475	6.37771	0	-3.23145	-3.25131	-5.47432	16.3129	-6.13823	-6.17459	1.51122	-3.43434	-0.1823	5
chr19	46319739	46319835	46320055	46320232	-	46319108	46319441	46321216	46321404	NM_004819	0.000795053	0.0189851	0.571|0.555	0.66|0.698	-0.116	17.6042	19.4621	25.5965	21.3785	21.8172	26.8366	SYMPK	NA	Y	N	TBL	-6.27616	-7.65299	-7.78967	-1.96742	0	6.90245	0	-3.53063	-6.67189	-1.63532	18.1782	20.2983	-9.53115	4.16437	0	-2.01545	5
chr2	71653589	71654544	71655676	71655781	+	71651779	71651845	71658456	71658558	NM_001252612	8.01e-06	0.00036888	0.538|0.578	0.416|0.383	0.159	32.9321	30.0431	26.9606	28.5222	16.6837	11.6154	ZNF638	NA	Y	N	TBL	0	0	0	0	0	0	0	6.5091	0	0	0	0	0	0	0	0	4
chr2	71653589	71654544	71655676	71655781	+	71651779	71651845	71658456	71658558	NM_001252612	8.01e-06	0.00036888	0.538|0.578	0.416|0.383	0.159	32.9321	30.0431	26.9606	28.5222	16.6837	11.6154	ZNF638	NA	Y	N	TBL	0	0	0	0	0	0	0	4.0056	0	0	0	0	0	0	0	0	4
chr2	99787805	99787892	99787972	99788109	-	99786999	99787115	99790377	99790479	NM_138798	5.78e-08	4.6e-06	0.538|0.571	0.358|0.374	0.189	32.2939	24.1084	24.8648	26.3792	33.6531	8.6512	MITD1	NA	Y	N	TBL	0	0	0	0	0	0	0	2.25315	0	0	0	0	0	0	0	0	4
chr2	130921946	130922018	130925030	130925163	-	130914823	130914969	130929921	130930073	NR_033230	1.22e-06	6.92e-05	0.466|0.501	0.666|0.621	-0.16	NA	NA	NA	NA	NA	NA	SMPD4	NA	Y	N	TBL	0	0	0	0	0	0	0	-5.19184	0	0	0	0	0	0	0	0	3
chr2	160585519	160585686	160599571	160599764	+	160568967	160569117	160604315	160605414	NM_001282806	0.00145761	0.0309315	0.827|0.835	0.691|0.752	0.109	21.5712	36.8362	35.2065	32.3312	30.127	24.7079	42070	NA	Y	N	TBL	0	0	0	0	0	0	0	4.00498	0	0	0	0	0	0	0	0	4
chr2	216236831	216237023	216238044	216238134	-	216236631	216236738	216239936	216240116	NM_212478	1.44e-07	1.04e-05	0.593|0.608	0.707|0.755	-0.13	47.843	35.9102	0	11.8763	0	870.352	FN1	NA	Y	Y	TBL	0	0	0	0	0	0	0	-2.63231	0	0	0	0	0	0	0	0	3
chr2	228211941	228212100	228217229	228217289	+	228207460	228207535	228220392	228220477	NM_001277061	6.08e-08	4.67e-06	0.09|0.146	0.268|0.347	-0.19	25.3864	32.9697	27.4341	36.9148	40.8966	47.0577	MFF	NA	Y	N	TBL	0	0	0	0	0	0	0	-4.02322	0	0	0	0	0	0	0	0	3
chr2	228212058	228212100	228217229	228217289	+	228205007	228205096	228220392	228220477	NM_001277068	3.82e-05	0.00144707	0.047|0.047	0.18|0.173	-0.13	NA	NA	NA	NA	NA	NA	MFF	NA	Y	N	TBL	0	0	0	0	0	0	0	-4.02322	0	0	0	0	0	0	0	0	3
chr22	38273680	38274178	38282771	38282852	+	38271847	38272018	38284432	38284789	NM_001242923	2.45e-07	1.64e-05	0.343|0.304	0.47|0.46	-0.141	106.883	138.296	137.701	213.983	138.352	109.95	EIF3L	NA	Y	N	TBL	0	0	0	0	0	0	0	-3.71296	0	0	0	0	0	0	0	0	3
chr22	38273680	38274178	38282771	38282852	+	38271847	38272018	38284432	38284789	NM_001242923	2.45e-07	1.64e-05	0.343|0.304	0.47|0.46	-0.141	106.883	138.296	137.701	213.983	138.352	109.95	EIF3L	NA	Y	N	TBL	0	0	0	0	0	0	0	-6.58993	0	0	0	0	0	0	0	0	3
chr3	42240668	42240745	42242309	42242546	+	42236295	42236433	42243927	42245681	NM_001265610	0.00250483	0.0468585	0.614|0.545	0.693|0.684	-0.109	11.5551	15.2284	35.2003	20.5639	14.413	12.0312	TRAK1	NA	N	N	TBL	0	0	0	0	0	0	0	-5.7197	0	0	0	0	0	0	0	0	3
chr3	42251258	42251477	42260985	42261088	+	42243927	42244244	42264433	42267382	NM_001042646	0.00115639	0.0258283	0.514|0.49	0.609|0.633	-0.119	11.5551	15.2284	35.2003	20.5639	14.413	12.0312	TRAK1	NA	N	N	TBL	0	0	0	0	0	0	0	-3.38921	0	0	0	0	0	0	0	0	3
chr3	133692506	133692669	133698324	133698462	-	133672506	133672605	133748550	133748920	NM_005630	0.000109921	0.00363858	0.643|0.833	0.95|0.952	-0.213	1.04981	4.74694	188.716	0.265584	0.817378	0.440427	SLCO2A1	NA	N	Y	TBL	0	0	0	-2.47512	0	0	0	-7.21292	0	0	0	0	0	0	-5.04597	0	5
chr3	133692506	133692669	133698324	133698462	-	133672506	133672605	133748550	133748920	NM_005630	0.000109921	0.00363858	0.643|0.833	0.95|0.952	-0.213	1.04981	4.74694	188.716	0.265584	0.817378	0.440427	SLCO2A1	NA	N	Y	TBL	0	0	0	0	0	0	0	-9.22583	0	0	0	0	0	0	0	0	5
chr3	142769780	142769891	142772517	142772636	+	142761958	142762118	142773784	142773961	NM_001080415	0.000174411	0.00528299	0.628|0.657	0.531|0.53	0.112	45.0944	65.9615	26.8424	31.0838	21.1401	11.9731	U2SURP	NA	N	N	TBL	0	0	0	0	0	0	0	2.85677	0	0	0	0	0	0	0	0	4
chr1	93599259	93599365	93599484	93599537	+	93594834	93595005	93599647	93599752	NM_001164391	4.51e-07	2.84e-05	0.776|0.78	0.638|0.642	0.138	24.3364	33.1155	16.0417	34.5293	9.81324	3.32779	MTF2	CRF	N	N	TBL	0	0	0	0	0	0	0	6.66579	0	0	0	0	0	0	0	0	4
chr3	185327034	185327138	185329438	185329533	+	185324117	185324286	185330394	185330446	NM_021627	0.000959726	0.0221057	0.779|0.799	0.695|0.671	0.106	12.5651	15.3329	13.4095	12.4657	16.9399	12.1337	SENP2	NA	Y	N	TBL	0	0	0	0	0	0	0	6.66579	0	0	0	0	0	0	0	0	4
chr3	196202101	196202183	196210640	196210762	-	196195656	196199643	196214269	196214449	NM_152617	3.91e-05	0.00147073	0.717|0.766	0.631|0.574	0.139	26.4238	23.3364	20.5952	23.4192	21.6753	16.7844	RNF168	NA	N	N	TBL	0	0	0	0	0	0	0	7.61804	0	0	0	0	0	0	0	0	4
chr4	83799882	83800081	83803010	83803093	-	83796879	83796975	83812240	83812433	NM_001300745	7.61e-07	4.57e-05	0.407|0.384	0.28|0.234	0.138	26.924	47.594	125.581	32.9583	145.917	108.449	SEC31A	NA	Y	N	TBL	0	0	0	0	0	0	0	2.005	0	0	0	0	0	0	0	0	4
chr4	110384056	110384800	110394159	110394342	+	110354927	110355158	110412482	110412563	NM_001042734	0.00155971	0.0327214	0.224|0.258	0.335|0.389	-0.121	7.39634	11.4391	14.6395	11.2027	18.3932	13.6395	SEC24B	NA	Y	N	TBL	0	0	0	-2.79566	0	4.61844	0	-1.96764	-2.82255	0	0	0	0.45527	0	0	0	3
chr4	183522076	183522314	183549803	183550042	+	183245098	183245405	183574923	183575046	NM_001080477	2.29e-11	3.21e-09	0.063|0.103	0.228|0.276	-0.169	20.295	6.80481	40.7278	8.84132	0.117982	7.65284	TENM3	NA	N	N	TBL	0	0	0	-4.12519	-4.03673	0	0	-4.77757	0	0	0	0	0	0	0	2.3069	3
chr5	37058992	37059267	37060945	37061120	+	37057287	37057434	37063891	37064080	NM_133433	8.29e-05	0.00285622	0.664|0.629	0.495|0.505	0.147	9.55009	13.7287	13.3054	15.1971	11.4688	9.47853	NIPBL	NA	Y	N	TBL	0	0	0	0	0	0	0	4.09507	0	0	0	0	-5.15878	0	0	0	4
chr5	135369451	135369550	135379746	135379811	+	135364583	135364878	135382023	135382184	NM_000358	0.000690468	0.0170398	0.354|0.398	0.533|0.558	-0.17	9.19242	3.47366	0	4.48868	2024.26	871.286	TGFBI	NA	N	Y	TBL	0	-4.94904	-2.80196	-4.99905	0	-5.17592	0	-12.604	0	-5.00084	0	0	-5.0204	0	0	-4.33744	5
chr6	4891946	4892613	4952499	4952643	+	4776679	4777041	4954131	4955778	NM_004824	0	0	0.026|0.047	0.514|0.505	-0.473	45.4874	47.643	117.465	21.2602	33.6722	18.5096	CDYL	NA	Y	N	TBL	0	0	0	-3.42022	0	0	0	-4.67988	-4.10883	0	0	0	2.89476	0	0	0	3
chr6	13800572	13800614	13801519	13801621	-	13799064	13799136	13802474	13802578	NM_001031713	0.000540994	0.0138455	0.628|0.678	0.537|0.489	0.14	8.28029	14.1362	15.3962	9.06443	9.02561	8.95595	MCUR1	NA	Y	N	TBL	0	0	0	0	0	0	0	4.67247	0	0	0	0	0	0	0	0	4
chr6	18255961	18256082	18256591	18256686	-	18249881	18250070	18258183	18258293	NM_003472	8.9e-05	0.0030457	0.618|0.611	0.529|0.48	0.11	91.2551	147.312	45.6957	145.982	43.6369	37.2037	DEK	NA	Y	N	TBL	0	0	0	0	0	0	0	10.4748	0	0	0	0	0	0	0	0	4
chr6	136693638	136693763	136698892	136699006	-	136687464	136687577	136709530	136709648	NM_001198611	0	0	0.072|0.045	0.35|0.332	-0.282	23.2279	19.5795	28.7339	0.950563	0.389747	0.412986	MAP7	NA	N	N	TBL	0	0	0	0	0	0	0	-3.53107	0	0	0	0	0	0	0	0	3
chr7	882977	883157	891020	891119	+	881582	881767	891586	891680	NM_001130965	0	0	0.244|0.362	0.013|0.0	0.296	38.2836	18.1114	30.1204	20.2429	29.0377	31.0664	SUN1	NA	N	N	TBL	0	0	0	0	0	0	0	2.70012	0	0	0	0	0	0	0	0	4
chr7	99936395	99936512	99943487	99943591	+	99935801	99935887	99947421	99947510	NR_036569	2.88e-05	0.00114899	0.942|0.912	0.813|0.779	0.131	21.8647	19.5886	22.9829	20.4985	14.7538	4.80985	STAG3L5P-PVRIG2P-PILRB	NA	N	N	TBL	0	0	0	0	0	0	0	6.66579	0	0	0	0	0	0	0	0	4
chr7	100071896	100072063	100074899	100075827	-	100065174	100065223	100076416	100076902	NM_001303043	1.42e-06	7.88e-05	0.007|0.028	0.167|0.106	-0.119	8.7188	11.7635	17.9	9.47432	40.0347	22.3844	TSC22D4	TF	N	N	TBL	0	0	0	0	0	0	0	-2.3636	0	0	0	-3.65584	0	0	0	2.85611	3
chr8	22449063	22449181	22451245	22451345	+	22447108	22447254	22452042	22455538	NM_176871	0	0	0.606|0.701	0.924|0.912	-0.265	11.0513	9.43391	149.55	5.37292	52.8219	57.252	PDLIM2	NA	N	Y	TBL	-2.34288	0	0	-2.2144	0	0	0	-6.90267	-4.40542	-5.65671	0	0	-2.78111	0	0	0	5
chr8	22494434	22494475	22502267	22502316	-	22487954	22488091	22526556	22526661	NM_018688	0.000958233	0.0221057	0.336|0.536	0.907|0.829	-0.432	6.04704	9.51255	8.47467	7.73727	11.4087	10.8967	BIN3	NA	N	N	TBL	0	0	0	0	0	0	0	-6.64088	0	0	0	0	0	0	0	0	3
chr8	54684548	54684727	54714358	54714456	-	54682177	54682303	54727221	54727326	NM_213619	0.000110395	0.00364337	0.333|0.23	0.101|0.152	0.155	7.68224	16.409	25.2566	13.522	29.6126	18.345	ATP6V1H	NA	Y	N	TBL	0	0	0	0	0	0	0	3.33748	0	0	0	0	0	0	3.39698	0	4
chr8	124238739	124238872	124243539	124243997	-	124232195	124232537	124250037	124250181	NM_032847	9.35e-07	5.56e-05	0.482|0.582	0.713|0.748	-0.198	15.2587	20.8511	30.9508	35.1155	33.5263	16.3315	C8orf76	NA	Y	N	TBL	0	0	0	0	0	0	0	-3.77177	0	0	0	0	0	0	0	0	3
chr8	146219864	146219978	146221892	146221993	-	146198974	146203939	146224988	146225155	NR_023392	0.00209853	0.0405617	0.241|0.239	0.117|0.048	0.157	5.23141	4.98057	3.39576	3.07579	4.30559	5.49111	ZNF252P	NA	N	N	TBL	0	0	0	0	0	0	0	4.33873	0	0	0	0	0	0	0	0	4
chr9	112898406	112900819	112918598	112918777	+	112887780	112887876	112930678	112934791	NM_001136562	1.77e-06	9.49e-05	0.451|0.438	0.596|0.629	-0.168	10.7923	15.3742	27.5443	17.1055	84.9996	108.683	AKAP2	NA	N	N	TBL	0	-1.23541	-1.22722	-1.5563	0	0	0	-5.00114	-1.60171	0	0	-1.00612	-1.62641	0	-1.0501	3.82629	3
chr9	112898406	112900819	112918598	112918777	+	112887780	112887876	112930678	112934791	NM_001136562	1.77e-06	9.49e-05	0.451|0.438	0.596|0.629	-0.168	10.7923	15.3742	27.5443	17.1055	84.9996	108.683	AKAP2	NA	N	N	TBL	0	0	0	-1.37966	0	0	0	-4.45402	0	0	0	0	0	0	0	0	3
chr1	201459303	201459472	201465319	201465432	-	201457982	201458112	201476197	201476387	NM_004078	1.29e-05	0.000553066	0.468|0.412	0.617|0.594	-0.165	NA	NA	NA	NA	NA	NA	CSRP1	coTF	N	N	TBL	-3.80371	-3.18208	-3.27435	-3.80147	0	-3.2177	0	-9.20721	-3.23836	-3.88417	0	-3.35668	-4.73918	0	0	-3.38056	5
chrX	70756057	70756208	70764416	70764485	+	70752911	70753186	70767756	70767873	NM_181673	0.000934417	0.0217036	0.347|0.202	0.143|0.079	0.163	28.3845	21.0718	22.3488	35.0907	24.5601	22.564	OGT	NA	Y	N	TBL	0	0	0	0	0	0	0	3.33289	-8.85205	0	11.1718	4.22017	0	0	0	0	4
chr1	211469017	211469095	211477424	211477482	+	211462519	211462738	211486765	211489725	NM_001136224	0.000224793	0.00662751	0.914|0.971	0.737|0.741	0.204	4.64102	5.94097	12.246	6.8233	13.6491	8.82795	RCOR3	TF	N	N	TBL	0	0	0	0	0	0	0	5.94209	0	0	0	0	0	0	0	0	4
chr1	214813263	214816667	214817899	214820743	+	214811208	214811344	214822017	214822170	NM_016343	2.23e-05	0.000920909	0.293|0.341	0.194|0.197	0.121	32.7472	26.7678	19.2893	36.2779	2.60996	11.17	CENPF	NA	N	N	TBL	0	0	0	0	0	0	0	4.83098	0	0	0	0	0	0	0	0	4
chr1	214813263	214816667	214817899	214820743	+	214811208	214811344	214822017	214822170	NM_016343	2.23e-05	0.000920909	0.293|0.341	0.194|0.197	0.121	32.7472	26.7678	19.2893	36.2779	2.60996	11.17	CENPF	NA	N	N	TBL	0	0	0	0	0	0	0	4.26009	0	0	0	0	0	0	0	0	4
chr1	214813263	214816667	214817899	214820743	+	214811208	214811344	214822017	214822170	NM_016343	2.23e-05	0.000920909	0.293|0.341	0.194|0.197	0.121	32.7472	26.7678	19.2893	36.2779	2.60996	11.17	CENPF	NA	N	N	TBL	0	0	0	0	0	0	0	5.3584	0	0	0	0	0	0	0	0	4
chr10	12041904	12042008	12043674	12043824	-	12039670	12039756	12046528	12046726	NM_015542	7.54e-05	0.00262868	0.309|0.347	0.185|0.205	0.133	20.0674	27.7168	23.3505	15.2919	14.3648	7.48308	UPF2	NA	Y	N	TBL	0	0	0	0	0	0	0	4.20627	0	0	0	0	0	0	0	0	4
chr10	13243420	13243534	13246218	13246364	+	13240688	13240807	13251090	13251133	NM_018518	4.22e-07	2.67e-05	0.854|0.888	0.741|0.72	0.141	11.6874	18.908	5.86871	8.12331	1.26998	2.20471	MCM10	NA	N	N	TBL	0	0	0	0	0	0	0	2.04152	0	0	0	0	0	0	0	0	4
chr10	21124441	21124552	21129667	21129778	-	21120401	21120512	21134186	21134297	NM_006393	0.00212625	0.0410258	0.759|0.727	0.52|0.453	0.256	3.10143	2.60477	8.01449	10.0664	0.147153	0.00840886	NEBL	NA	N	Y	TBL	0	0	0	0	0	0	0	3.55924	0	0	0	0	0	0	0	0	4
chr1	21329205	21329301	21377358	21377487	-	21306826	21306941	21415630	21415706	NM_001198803	8.39e-05	0.00287977	0.97|0.782	0.978|0.975	-0.1	22.5821	30.1407	22.4808	25.3481	43.8148	30.7582	EIF4G3	NA	Y	N	TBL	0	0	0	0	-3.78389	0	0	-4.57609	0	-3.02424	0	0	-3.64423	0	0	0	5
chr10	103917805	103917971	103918949	103919095	+	103911932	103912287	103919189	103919325	NM_001284388	1.64e-10	2.04e-08	0.003|0.047	0.134|0.138	-0.111	56.7444	106.766	37.3854	25.3444	20.0362	23.6967	NOLC1	NA	Y	N	TBL	0	0	0	0	0	0	0	-3.40955	0	0	0	0	0	0	0	0	3
chr11	725727	725847	726097	726170	+	724723	724829	726303	726484	NM_022772	2.44e-06	0.00012738	0.278|0.25	0.421|0.399	-0.146	10.0436	4.49849	71.2885	2.80658	9.60714	4.7077	EPS8L2	NA	N	N	TBL	0	0	-3.01724	3.50356	0	3.13434	-3.18554	-2.90859	0	1.70402	11.6078	20.3421	0	0	0	1.59292	3
chr11	57505079	57505140	57561481	57561553	+	57479994	57480279	57563048	57563201	NR_037646	0	0	0.773|0.77	0.451|0.375	0.359	94.0487	106.227	120.937	54.4775	77.7145	132.466	TMX2-CTNND1	NA	N	N	TBL	0	0	0	0	0	0	0	4.38739	0	0	0	0	0	0	0	0	4
chr11	57558856	57559145	57561481	57561553	+	57556508	57556627	57563048	57563201	NM_001085461	0	0	0.364|0.343	0.111|0.094	0.251	94.0487	106.227	120.937	54.4775	77.7145	132.466	CTNND1	NA	Y	N	TBL	0	0	-3.0057	0	0	0	0	6.96386	0	0	0	0	0	0	0	0	4
chr1	26598511	26598562	26601454	26601562	+	26597504	26597598	26603025	26603251	NM_001281517	0.000146064	0.00456334	0.098|0.157	0.254|0.233	-0.116	9.32024	11.6972	32.8151	12.6682	3.45451	2.31108	CEP85	NA	N	N	TBL	0	0	0	0	0	0	0	-4.73774	0	0	0	0	0	0	0	0	3
chr11	62334870	62335000	62340055	62340214	-	62334277	62334482	62341302	62341460	NM_001404	2.27e-06	0.00011942	0.279|0.256	0.473|0.383	-0.16	333.336	444.542	378.843	621.109	462.427	173.975	EEF1G	NA	N	N	TBL	0	0	0	-4.11149	0	0	0	-0.7894	-4.04924	0	0	0	3.91932	4.4509	0	3.90158	3
chr11	72466745	72466798	72468811	72468929	-	72465773	72466187	72469574	72469678	NM_006645	4.84e-06	0.000237726	0.249|0.345	0.508|0.544	-0.229	10.1624	12.2254	138.843	12.3141	14.543	7.48802	STARD10	NA	N	N	TBL	0	0	0	0	0	0	0	-6.32151	0	0	0	0	0	0	0	0	3
chr1	45243285	45243461	45243671	45243801	+	45242346	45242446	45244247	45244412	NM_001012	0.000655596	0.0161179	0.71|0.591	0.537|0.498	0.133	0.0360884	0.0150092	0	0.00312121	0	0	RPS8	NA	Y	N	MSC	0	0	4.60345	-2.87044	-3.68947	3.22569	0	3.57774	0.15867	-1.33749	12.5563	30.7448	5.47722	1.05554	0	0.42283	4
chr11	118486755	118486926	118495649	118495775	+	118485273	118485397	118498020	118499366	NM_001144759	0	0	0.028|0.076	0.523|0.496	-0.458	12.6169	13.6056	8.25668	21.6305	61.98	37.5273	PHLDB1	NA	N	Y	MSC	-1.3385	-0.71607	1.03549	-3.08546	0	5.22029	0	-3.35914	-4.07797	-1.83277	10.8658	0	-4.7883	-1.27434	0	-5.39544	5
chr11	118495649	118495775	118498020	118499366	+	118486755	118486926	118501923	118502196	NM_001144759	8.29e-07	5.1e-05	0.029|0.226	0.421|0.471	-0.318	12.6169	13.6056	8.25668	21.6305	61.98	37.5273	PHLDB1	NA	N	Y	MSC	-2.92351	0	0	0	0	-3.5102	0	-4.66175	-2.57132	-9.06489	0	0	-1.57685	0	0	0	5
chr12	32890798	32890876	32891197	32891230	+	32890038	32890095	32892997	32893174	NM_001278464	2.22e-16	3.85e-14	0.087|0.111	0.399|0.466	-0.334	1.16902	0.839311	0.556947	0.968282	0.495261	0.805819	DNM1L	NA	Y	N	MSC	0	0	0	0	0	0	0	-7.97351	0	0	0	0	0	0	0	0	5
chr12	57008797	57009391	57011178	57011316	-	57007736	57007922	57029965	57030163	NM_013449	1.04e-05	0.000474836	0.085|0.232	0.447|0.441	-0.285	16.7007	19.3916	33.5129	22.9521	23.5792	13.5005	BAZ2A	TF	N	N	MSC	0	-2.56819	0	-3.66687	0	0	0	-3.25923	-3.47756	0	0	0	-3.53786	-2.91036	0	3.78431	3
chr12	57501387	57501526	57501945	57502082	-	57501013	57501097	57504911	57505196	NM_003153	0.00137405	0.0292617	0.638|0.67	0.779|0.743	-0.107	9.39824	10.306	23.4314	2.60051	52.7697	34.1998	STAT6	TF	N	N	MSC	-3.3708	0	0	0	-2.78275	0	0	-5.34263	0	-5.97199	0	0	-0.17471	-4.00862	0	0	5
chr12	123787370	123787447	123789128	123789266	-	123782524	123782718	123793856	123793949	NM_018183	0.00242656	0.0446853	0.752|0.692	0.609|0.617	0.109	NA	NA	NA	NA	NA	NA	SBNO1	NA	N	N	MSC	0	0	0	0	0	0	0	5.33997	0	0	0	0	0	0	0	0	4
chr12	124811954	124812179	124815390	124815444	-	124810736	124810916	124816864	124817013	NM_001206654	0	0	0.56|0.539	0.776|0.771	-0.224	27.82	41.7007	49.7123	21.1042	56.4047	36.2914	NCOR2	TF	N	N	MSC	0	0	0	0	0	0	0	-3.05445	0	0	0	0	0	0	0	0	3
chr13	28963932	28964241	28971096	28971205	-	28959021	28959168	28979916	28980031	NM_001160030	3.51e-11	4.14e-09	0.519|0.5	0.277|0.339	0.202	43.4835	22.6214	12.0634	0.0229088	33.3251	4.5109	FLT1	NA	N	Y	MSC	0	0	0	0	0	0	0	3.20478	0	0	0	0	0	0	0	0	4
chr13	45912794	45912911	45913631	45913737	-	45907605	45911523	45914128	45914319	NM_003295	2.13e-09	1.99e-07	0.55|0.517	0.382|0.369	0.158	484.285	665.019	1020.67	649.278	1172.46	1441.06	TPT1	NA	N	N	MSC	0	0	0	0	0	0	0	7.00871	0	0	0	0	0	0	0	0	4
chr13	50237192	50237331	50243912	50243982	-	50234811	50235344	50265389	50265623	NM_032565	0.000126653	0.00406782	0.761|0.835	0.694|0.666	0.118	146.857	132.585	32.4374	68.9064	64.3005	40.2331	EBPL	NA	N	N	MSC	0	0	0	0	0	0	0	4.93781	0	0	0	0	0	0	0	0	4
chr1	46067926	46068037	46072153	46072263	+	46056894	46056942	46078840	46078920	NM_152298	0	0	0.725|0.71	0.366|0.402	0.334	107.052	146.886	42.5704	88.6316	16.6927	40.6046	NASP	CRF	N	N	MSC	0	0	0	0	0	0	0	6.28449	0	0	0	0	0	0	0	0	4
chr14	105221966	105222161	105222940	105223097	+	105219469	105219656	105225764	105225996	NM_006427	8.76e-05	0.0030047	0.349|0.339	0.451|0.48	-0.122	272.391	261.635	152.154	142.807	135.591	44.7331	SIVA1	NA	Y	N	MSC	0	0	0	0	0	0	0	-4.43687	0	0	0	0	0	0	0	0	3
chr16	684888	684956	685280	685340	-	684718	684797	685611	685774	NM_032366	8.2e-05	0.0028563	0.291|0.343	0.485|0.454	-0.153	105.287	113.293	89.772	63.0861	98.2508	56.3135	C16orf13	NA	Y	N	MSC	0	0	0	0	-2.86085	0	0	-4.76491	0	-6.60393	0	0	-3.6354	0	0	3.45745	5
chr16	25139795	25139887	25143722	25143844	+	25123046	25123317	25151491	25151568	NM_001032391	1.53e-05	0.000666532	0.44|0.468	0.332|0.256	0.16	29.6876	36.2153	35.1018	35.9512	21.5436	19.6609	LCMT1	NA	N	N	MSC	0	0	0	0	0	0	0	4.28515	0	0	0	0	0	0	0	0	4
chr17	27043920	27044012	27044230	27044443	-	27042817	27042919	27045139	27045286	NM_001256276	2.24e-05	0.00093041	0.721|0.692	0.899|0.836	-0.161	82.0062	96.0672	61.4971	34.4642	84.3182	107.45	RAB34	NA	N	N	MSC	0	-6.81408	0	-5.78423	-3.02101	8.87927	0	0	-8.87125	0	7.38577	-17.5793	3.1509	2.35134	0	-1.0409	3
chr17	40714629	40715340	40715978	40716193	+	40714091	40714237	40716463	40716595	NM_001042532	0.00233825	0.0434787	0.16|0.088	0.282|0.184	-0.109	31.2263	35.0429	40.0127	20.1297	28.2549	21.239	COASY	NA	Y	N	MSC	-0.7066	0	0	-3.80071	-4.36028	0	0	-3.25637	0	0	0	0	4.30001	0	0	0	3
chr17	73887893	73887959	73888091	73888266	-	73885040	73887428	73888347	73888581	NM_173547	5.45e-08	4.3e-06	0.367|0.422	0.654|0.765	-0.315	13.1716	22.9172	5.29579	8.25496	12.0957	7.86735	TRIM65	NA	Y	N	MSC	0	0	0	0	0	0	0	-2.18265	0	0	0	0	0	0	0	0	3
chr17	76187050	76187141	76202026	76202131	+	76183397	76183514	76202991	76203782	NM_001010982	0.00137632	0.0292617	0.535|0.482	0.624|0.634	-0.121	14.7886	14.662	7.07097	17.9229	21.9456	8.42943	AFMID	NA	N	N	MSC	0	0	0	0	0	0	0	-2.80438	0	0	0	0	0	0	0	0	3
chr17	76198783	76198832	76202026	76202131	+	76187050	76187141	76202991	76203782	NM_001010982	0.00147443	0.0307758	0.114|0.124	0.215|0.309	-0.143	14.7886	14.662	7.07097	17.9229	21.9456	8.42943	AFMID	NA	N	N	MSC	0	0	0	0	0	0	0	-3.60753	0	0	0	0	0	0	0	0	3
chr19	10463601	10463774	10464203	10464322	-	10461203	10461644	10464717	10464910	NM_003331	8.26e-07	5.1e-05	0.786|0.857	1.0|0.992	-0.174	16.4426	10.8449	34.2726	11.7638	42.1979	14.89	TYK2	NA	Y	N	MSC	0	0	5.62338	3.07593	0	10.581	0	-6.34713	-1.84563	1.0962	11.2229	8.1619	0	5.68499	0	4.95901	3
chr1	67428770	67428843	67436490	67436642	+	67425361	67425426	67437337	67437419	NM_001077702	0.000198579	0.00586455	0.847|0.844	0.716|0.77	0.102	6.99009	8.51767	9.49884	8.38573	14.2975	9.69285	MIER1	NA	Y	N	MSC	0	0	0	0	0	0	0	7.14192	0	0	0	0	0	0	0	0	4
chr19	16472589	16472795	16487932	16488065	-	16466054	16466662	16495939	16496022	NM_001258374	0.00209854	0.0400359	0.547|0.57	0.715|0.72	-0.159	9.33506	9.21754	11.7749	14.4045	18.0861	14.0626	EPS15L1	NA	N	N	MSC	0	0	0	0	0	0	0	-4.75931	0	0	0	0	0	0	0	0	3
chr19	18453668	18453721	18466704	18466821	+	18451396	18451525	18468192	18468425	NM_017712	0.00239454	0.044181	0.424|0.405	0.607|0.585	-0.181	8.16835	4.83376	8.82647	2.42095	17.7447	7.009	PGPEP1	NA	Y	N	MSC	0	0	0	0	0	0	0	-4.26699	0	0	0	0	0	0	0	0	3
chr19	47181652	47181920	47184906	47185005	-	47178289	47178375	47192793	47192955	NM_001079880	0.000829267	0.0196776	0.439|0.357	0.609|0.532	-0.172	11.7521	12.1568	21.8972	10.9504	10.1799	8.34126	PRKD2	NA	N	N	MSC	0	0	0	0	0	0	0	-7.88448	0	0	0	0	0	0	0	0	5
chr2	54826228	54826380	54839297	54839471	+	54785530	54786024	54843343	54843435	NM_178313	0	0	0.308|0.275	0.091|0.088	0.202	55.8197	38.6115	49.3463	13.7251	65.162	61.7752	SPTBN1	NA	N	N	MSC	0	0	0	0	0	0	0	3.98777	0	0	0	0	0	0	0	0	4
chr2	99787805	99787892	99787972	99788109	-	99786999	99787115	99790377	99790479	NM_138798	1.12e-05	0.000504101	0.538|0.571	0.422|0.383	0.152	32.2939	24.1084	24.8648	26.3792	33.6531	8.6512	MITD1	NA	Y	N	MSC	0	0	0	0	0	0	0	2.25315	0	0	0	0	0	0	0	0	4
chr2	189248489	189248616	189342385	189342457	+	189157389	189157839	189348157	189348219	NR_045562	1.36e-05	0.00060267	0.378|0.42	0.244|0.269	0.143	28.3434	33.8842	16.7472	20.5155	35.9637	8.92849	GULP1	NA	N	N	MSC	0	0	0	0	0	0	0	3.33748	0	0	0	0	0	0	0	0	4
chr2	201283972	201284219	201303844	201304051	+	201277033	201277142	201305371	201305507	NM_001282743	2.88e-05	0.00116017	0.742|0.74	0.631|0.629	0.111	105.353	173.765	106.947	9.1604	149.549	100.712	SPATS2L	NA	N	N	MSC	0	0	0	0	0	0	0	3.95907	0	0	0	0	0	0	0	0	4
chr2	216245533	216245803	216246934	216247048	-	216243852	216244040	216248050	216248206	NM_212482	6.76e-06	0.000324149	0.468|0.47	0.606|0.589	-0.128	47.843	35.9102	0	11.8763	0	870.352	FN1	NA	Y	Y	MSC	-2.62492	0	0	0	0	-4.26239	0	-4.92869	0	-4.95475	0	0	-3.94935	-2.80404	0	0	5
chr21	44317036	44317157	44323291	44324386	+	44313377	44313491	44328973	44329773	NM_021075	0	0	0.929|0.941	0.752|0.745	0.187	52.0757	46.8972	38.1739	41.0282	40.6634	22.6591	NDUFV3	NA	N	N	MSC	0	0	0	0	0	0	0	3.67123	0	0	0	0	0	0	0	0	4
chr22	24219907	24220056	24224645	24224833	+	24219228	24219358	24224945	24225056	NM_030807	0.000950333	0.0218439	0.0|0.0	0.188|0.29	-0.239	890.08	912.609	575.468	536.91	678.409	538.967	SLC2A11	NA	N	N	MSC	0	0	0	0	0	0	0	-8.32777	0	0	0	0	0	0	0	0	5
chr3	42240668	42240745	42242309	42242546	+	42236295	42236433	42243927	42245681	NM_001265610	0.00137326	0.0292617	0.614|0.545	0.685|0.722	-0.124	11.5551	15.2284	35.2003	20.5639	14.413	12.0312	TRAK1	NA	N	N	MSC	0	0	0	0	0	0	0	-3.50908	0	0	0	0	0	0	0	0	3
chr1	150990942	150991145	150997990	150998149	+	150990287	150990380	150999708	150999803	NM_001303242	0.000866708	0.020255	0.397|0.251	0.168|0.14	0.17	11.7869	14.7878	10.0187	13.9655	7.09957	5.72195	PRUNE	NA	Y	N	MSC	0	0	0	0	0	0	0	3.64007	0	0	0	0	0	0	0	0	4
chr4	83750152	83750211	83763292	83763634	-	83748521	83748785	83765538	83765662	NM_001077207	0	0	0.68|0.643	0.341|0.337	0.322	26.924	47.594	125.581	32.9583	145.917	108.449	SEC31A	NA	Y	N	MSC	0	0	0	0	0	0	0	3.75525	0	0	0	0	0	0	0	0	4
chr4	110384056	110384800	110394159	110394342	+	110354927	110355158	110402832	110402937	NM_006323	4.97e-05	0.00187291	0.419|0.533	0.749|0.676	-0.237	7.39634	11.4391	14.6395	11.2027	18.3932	13.6395	SEC24B	NA	Y	N	MSC	0	0	0	0	0	4.61844	0	-3.60805	0	0	0	0	-3.44197	0	0	0	3
chr5	43298619	43299077	43307867	43307926	-	43297103	43297268	43313457	43313614	NM_001098272	0	0	0.591|0.546	0.272|0.204	0.331	109.807	191.957	117.585	186.326	181.382	6.39995	HMGCS1	NA	N	N	MSC	0	0	0	0	0	0	0	4.63009	0	0	0	0	0	0	0	0	4
chr5	82815167	82818128	82832825	82838087	+	82807921	82808215	82841355	82841469	NM_004385	3.03e-12	3.85e-10	0.204|0.194	0.087|0.091	0.11	108.49	55.3923	2.78127	14.0835	55.8028	34.9825	VCAN	NA	N	N	MSC	0	0	0	0	0	0	0	4.61726	0	0	0	0	-0.528993	0	0	0	4
chr5	137625189	137625252	137626327	137626429	-	137622857	137622956	137627658	137627805	NM_001790	0.00221219	0.0417037	0.503|0.55	0.191|0.262	0.3	10.0478	14.6049	7.81078	16.3969	0.887803	3.00221	CDC25C	NA	N	N	MSC	0	0	0	0	0	0	0	3.80902	0	0	0	0	0	0	0	0	4
chr5	141024139	141024257	141024425	141024509	-	141023784	141024005	141024586	141024715	NM_033449	0.00257838	0.0463743	0.424|0.428	0.556|0.592	-0.148	4.99424	2.7617	5.39147	2.72968	6.43659	5.6854	FCHSD1	NA	N	N	MSC	0	0	0	0	0	0	0	-5.86812	0	0	0	0	0	0	0	0	3
chr6	36567597	36568053	36568928	36568967	+	36566625	36566760	36569484	36569571	NR_036610	2.16e-12	2.79e-10	0.098|0.107	0.211|0.242	-0.124	114.498	187.158	105.821	123.244	70.3973	53.4912	SRSF3	NA	Y	N	MSC	0	0	0	0	-4.02488	-3.34197	0	-4.01228	0	-10.3385	3.55005	-2.41654	3.1316	-3.73872	0	-0.90825	5
chr1	155279854	155279996	155282045	155282186	+	155278538	155278756	155287731	155287812	NM_001135822	1.55e-15	2.56e-13	0.14|0.196	0.336|0.368	-0.184	427.217	474.227	520.142	437.939	832.501	37.8816	FDPS	NA	Y	N	MSC	0	-2.19519	0	0	-3.80916	-3.34839	0	-5.25667	-2.57132	-6.00298	-3.97389	26.1671	-3.99073	-2.13445	0	-3.14306	5
chr6	131186675	131186774	131190951	131191266	-	131184777	131184858	131206235	131206408	NM_001199388	4.98e-10	5e-08	0.378|0.403	0.193|0.218	0.185	49.7171	64.5593	23.6585	26.9193	38.082	85.9538	EPB41L2	NA	N	N	MSC	0	0	0	0	0	0	0	4.33873	0	0	0	0	0	0	0	0	4
chr6	131190702	131191266	131201283	131201346	-	131186675	131186774	131206235	131206408	NM_001431	0	0	0.017|0.004	0.706|0.72	-0.703	49.7171	64.5593	23.6585	26.9193	38.082	85.9538	EPB41L2	NA	N	N	MSC	0	0	0	0	0	0	0	-8.15822	0	0	0	0	0	0	0	0	5
chr6	138768137	138768330	138794442	138794570	-	138751529	138754817	138817355	138817508	NM_020464	0	0	1.0|0.979	0.7|0.735	0.272	6.67368	10.2298	15.5343	6.18072	7.40844	3.42109	NHSL1	NA	N	N	MSC	0	0	0	0	0	0	0	3.50126	0	0	0	0	0	0	0	0	4
chr7	6439756	6439819	6441498	6441658	+	6431554	6431672	6441946	6443598	NM_018890	5.93e-05	0.00215213	0.356|0.392	0.192|0.129	0.213	144.126	206.703	161.184	122.384	223.597	101.867	RAC1	NA	Y	N	MSC	0	0	0	0	0	0	0	4.76694	0	0	0	0	0	0	0	0	4
chr7	45077851	45078025	45108041	45108178	+	45039786	45039962	45109424	45109560	NM_031443	3.75e-05	0.00147055	0.149|0.176	0.325|0.289	-0.145	10.5351	13.8589	16.9875	16.4554	31.0888	27.7962	CCM2	NA	Y	N	MSC	0	0	0	0	-3.69626	0	0	-3.69661	0	-3.34812	0	0	-0.9559	0	0	2.82227	3
chr7	99936395	99936512	99943487	99943591	+	99935801	99935887	99947421	99947510	NR_036569	5.25e-05	0.00195484	0.942|0.912	0.784|0.811	0.129	21.8647	19.5886	22.9829	20.4985	14.7538	4.80985	STAG3L5P-PVRIG2P-PILRB	NA	N	N	MSC	0	0	0	0	0	0	0	6.66579	0	0	0	0	0	0	0	0	4
chr1	167985018	167985189	167992225	167992285	+	167973770	167974031	168007608	168007726	NM_001198956	0.000459811	0.0118866	0.0|0.0	0.16|0.211	-0.185	5.37851	6.86523	50.2609	4.6391	39.9421	30.8724	DCAF6	coTF	N	N	MSC	0	0	0	0	-5.0311	0	0	-6.34437	0	-3.66849	0	0	-5.89643	0	0	0	5
chr7	150776009	150776108	150776586	150777009	-	150775648	150775788	150777771	150777970	NM_001258461	0.00244549	0.0447746	0.596|0.733	0.804|0.835	-0.155	17.181	13.3488	26.384	14.3221	43.1615	37.5436	FASTK	NA	Y	N	MSC	0	-2.19519	-3.10104	-5.27471	-4.28172	-3.79391	0	-4.50882	-5.30746	1.03568	3.53998	0	-3.80553	-3.44519	0	-6.7856	5
chr1	211469017	211469095	211477424	211477482	+	211462519	211462738	211486765	211489725	NM_001136224	1.41e-06	8.18e-05	0.914|0.971	0.662|0.692	0.265	4.64102	5.94097	12.246	6.8233	13.6491	8.82795	RCOR3	TF	N	N	MSC	0	0	0	0	0	0	0	5.94209	0	0	0	0	0	0	0	0	4
chr9	117819431	117819704	117826925	117827198	-	117804497	117804620	117835881	117836145	NM_002160	1.52e-10	1.67e-08	0.258|0.25	0.745|0.974	-0.605	8.04349	8.51282	61.1862	3.99731	20.1017	159.557	TNC	NA	N	N	MSC	-4.34927	0	0	-2.92661	-4.79447	-5.23779	0	-9.2403	0	-3.83461	-2.58907	0	0	0	0	0	5
chr9	117819431	117819704	117822008	117822281	-	117804497	117804620	117825195	117825468	NM_002160	0.00169749	0.0340891	0.947|0.769	1.0|0.984	-0.134	8.04349	8.51282	61.1862	3.99731	20.1017	159.557	TNC	NA	N	N	MSC	-4.34927	0	0	-4.03932	-4.79447	-5.23779	0	-9.2403	0	-3.83461	-2.58907	0	0	0	0	0	5
chr9	117819431	117819704	117825195	117825468	-	117804497	117804620	117826074	117826347	NM_002160	0.00182457	0.0361091	0.963|0.744	1.0|0.985	-0.139	8.04349	8.51282	61.1862	3.99731	20.1017	159.557	TNC	NA	N	N	MSC	-4.34927	0	0	0	0	0	0	-6.18103	0	0	0	0	0	0	0	0	3
chr9	130950141	130950213	130952607	130952723	-	130947825	130948055	130952966	130953141	NM_001131016	4.63e-05	0.00176615	0.469|0.415	0.313|0.315	0.128	25.2336	41.3973	40.6612	37.4844	64.6831	45.6444	CIZ1	NA	N	N	MSC	0	0	0	0	0	0	0	4.78765	0	0	0	0	0	0	0	0	4
chrX	100646742	100646810	100650322	100650445	+	100646446	100646552	100650715	100651142	NM_021029	3.75e-06	0.000195296	0.964|0.849	0.22|0.352	0.621	24.9582	45.7163	47.5805	35.7306	52.4582	33.5166	RPL36A	NA	Y	N	MSC	0	0	0	0	0	1.87654	0	4.80717	0	0	3.44868	29.3071	0	11.0192	0	0	4
chrY	15470343	15470499	15470967	15471102	-	15469756	15469849	15471646	15471866	NM_001258262	0.00127239	0.0275222	0.874|0.872	0.77|0.65	0.163	2.86237	2.60417	4.27933	4.3557	3.76786	0.0690158	UTY	NA	N	N	MSC	0	0	0	0	0	0	0	3.67123	0	0	0	0	0	0	0	0	4
chr10	79795109	79795175	79795268	79795478	+	79793517	79793662	79796951	79797062	NM_001142283	0	0	0.125|0.139	0.028|0.023	0.107	1366.82	2268.96	1110.3	608.287	1326.05	239.124	RPS24	NA	Y	N	MSC	0	0	0	0	0	2.2589	0	3.37973	0	4.17159	5.53399	16.4125	0	7.95473	0	0	4
chr10	126727565	126727724	126799558	126799662	-	126691906	126692061	126847203	126847384	NM_001290215	1.98e-07	1.34e-05	0.159|0.183	0.346|0.399	-0.202	47.258	71.1838	23.4427	25.0903	32.6154	20.1132	CTBP2	NA	N	N	MSC	-3.37248	-3.58553	0	-3.88653	-3.57137	3.59694	0	-4.37449	-4.43637	4.24715	0	0	0.23377	0	4.59663	-3.86079	3
chr10	126727565	126727724	126799558	126799662	-	126691906	126692061	126848887	126849103	NM_001329	0.00169123	0.0340696	0.225|0.266	0.338|0.381	-0.114	47.258	71.1838	23.4427	25.0903	32.6154	20.1132	CTBP2	NA	N	N	MSC	-3.37248	-3.58553	0	-3.88653	-3.57137	3.59694	0	-4.37449	-4.43637	4.24715	0	0	0.23377	0	4.59663	-3.86079	3
chr1	19244855	19244996	19246171	19246267	-	19243396	19243536	19247554	19247615	NM_001136265	0.000100696	0.00339413	0.103|0.141	0.336|0.304	-0.198	2.32499	8.65062	12.204	2.15603	7.03511	3.26502	IFFO2	NA	N	N	MSC	3.7062	0	0	0	0	0	0	-7.22105	3.30313	0	0	0	-5.86195	0	0	0	5
chr10	135211938	135212019	135215032	135215094	+	135209666	135209771	135215652	135215749	NM_138384	0.000331159	0.00907737	0.74|0.704	0.554|0.625	0.132	30.8971	37.7657	29.703	12.8528	24.1324	22.1944	MTG1	NA	N	N	MSC	0	0	0	0	0	0	0	3.00373	0	0	0	0	0	0	0	0	4
chr11	6637545	6637734	6638205	6638384	-	6637235	6637305	6638531	6638659	NM_000391	0.0010516	0.0236029	0.341|0.328	0.985|0.35	-0.333	48.1313	17.9767	70.4488	25.2511	300.038	61.1852	TPP1	NA	Y	N	MSC	0	0	0	0	-3.52451	0	0	-5.06273	-3.06458	-5.70752	0	0	-2.5365	2.50727	0	-3.19306	5
chr11	57505079	57505140	57556508	57556627	+	57479994	57480279	57558856	57559145	NR_037646	0	0	0.882|0.887	0.695|0.704	0.185	94.0487	106.227	120.937	54.4775	77.7145	132.466	TMX2-CTNND1	NA	N	N	MSC	0	0	0	0	0	0	0	4.38739	0	0	0	0	0	0	0	0	4
chr11	61732458	61732584	61732840	61732987	-	61731756	61732363	61734783	61735132	NM_002032	0.00219995	0.0416876	0.75|0.724	0.589|0.431	0.227	356.722	524.46	1257.48	433.257	1412.16	1857.89	FTH1	NA	N	N	MSC	0	0	0	0	0	0	0	13.0919	0	0	-3.82258	0	0	0	0	0	4
chr11	82985681	82985783	82991183	82991303	-	82984993	82985035	82996595	82997450	NM_001286117	0.000107195	0.00355046	0.529|0.59	0.42|0.4	0.149	7.3996	18.004	9.98406	11.4679	14.7359	7.88944	CCDC90B	NA	N	N	MSC	0	0	0	0	0	0	0	5.23741	0	0	0	0	0	0	0	0	4
chr11	82985681	82985783	82991183	82991303	-	82984993	82985035	82996169	82996254	NM_001286119	0.000174688	0.00534085	0.433|0.476	0.245|0.338	0.163	7.3996	18.004	9.98406	11.4679	14.7359	7.88944	CCDC90B	NA	N	N	MSC	0	0	0	0	0	0	0	5.23741	0	0	0	0	0	0	0	0	4
chr11	85422155	85422275	85425455	85425550	-	85420373	85420543	85429832	85429886	NM_001162951	2.23e-13	2.95e-11	0.014|0.0	0.5|0.7	-0.593	NA	NA	NA	NA	NA	NA	SYTL2	NA	N	N	MSC	-2.92351	0	-3.35843	-2.62938	-2.6162	0	0	-3.6752	0	0	0	0	-6.7309	0	0	-2.25365	5
chr11	88061279	88061364	88068104	88068250	-	88053980	88059611	88070668	88070941	NM_148170	0	0	0.988|0.981	0.625|0.609	0.367	312.187	157.894	55.3455	31.6535	184.146	350.257	CTSC	NA	N	N	MSC	0	0	0	0	0	0	0	4.09507	0	0	0	0	0	0	0	0	4
chr1	1756835	1756938	1770628	1770677	-	1747194	1747301	1822258	1822556	NM_002074	2.1e-07	1.2e-05	0.667|0.61	0.432|0.472	0.187	107.446	165.986	153.779	171.211	213.867	188.805	GNB1	NA	Y	N	NPC	0	0	0	0	0	0	0	4.40657	0	0	0	0	-2.5069	0	0	0	4
chr12	1035961	1036112	1036310	1036429	-	1034615	1034691	1038984	1039052	NM_001297420	2.77e-07	1.49e-05	0.618|0.733	0.304|0.248	0.399	NA	NA	NA	NA	NA	NA	RAD52	NA	N	N	NPC	0	0	0	0	0	0	0	4.9883	0	0	0	0	0	0	0	0	4
chr12	11905383	11905513	11992073	11992238	+	11802787	11803094	12006360	12006495	NM_001987	0.000587492	0.0112608	0.223|0.164	0.318|0.304	-0.117	8.33623	4.98227	6.02758	4.41423	8.47923	7.43873	ETV6	TF	Y	N	NPC	0	0	-3.09401	-4.21199	0	3.20011	0	-5.76127	0	-0.58385	5.95318	0	-3.7102	-4.19814	0	3.76968	5
chr12	32866142	32866305	32871576	32871697	+	32863862	32863949	32873597	32873729	NM_001278463	0.000696916	0.0130029	0.764|0.705	0.618|0.613	0.119	18.5149	21.5158	26.3661	24.4263	23.2285	14.8904	DNM1L	NA	Y	N	NPC	0	0	0	0	0	0	0	4.58832	0	0	0	0	0	0	0	0	4
chr12	72008314	72008480	72008613	72008718	-	72007114	72007215	72008985	72009096	NM_144982	0.000156396	0.00372344	0.522|0.581	0.423|0.322	0.179	8.43875	4.62224	8.56339	7.98889	9.8576	8.80647	ZFC3H1	NA	N	N	NPC	0	0	0	0	0	0	0	4.28515	0	0	0	0	0	0	0	0	4
chr12	95442843	95443009	95445537	95445719	-	95422162	95422300	95451328	95451419	NM_003297	1.38e-06	6.13e-05	0.988|0.978	0.835|0.868	0.132	21.6593	18.4837	37.9652	34.0513	13.9962	8.81642	NR2C1	TF	Y	N	NPC	0	0	0	0	0	0	0	6.18966	0	0	0	0	0	0	0	0	4
chr12	95918455	95918564	95926604	95928102	-	95914772	95914978	95945047	95945266	NM_032147	0	0	0.418|0.428	0.172|0.126	0.274	125.278	26.2304	0.0368731	55.3916	0.031943	11.3078	USP44	NA	N	N	NPC	0	0	0	0	0	0	0	8.64515	0	0	0	0	0	0	0	0	4
chr12	95918455	95918564	95922582	95922778	-	95910335	95912129	95926604	95928102	NM_001042403	3.88e-10	3.75e-08	0.898|0.932	0.793|0.814	0.112	125.278	26.2304	0.0368731	55.3916	0.031943	11.3078	USP44	NA	N	N	NPC	0	0	0	0	0	0	0	8.64515	0	0	0	0	0	0	0	0	4
chr12	95922582	95922778	95926604	95928102	-	95918455	95918564	95945047	95945266	NM_032147	4.22e-07	2.17e-05	0.31|0.293	0.212|0.161	0.115	125.278	26.2304	0.0368731	55.3916	0.031943	11.3078	USP44	NA	N	N	NPC	0	0	0	0	0	0	0	5.77586	0	0	0	0	0	0	0	0	4
chr12	123686710	123686866	123687170	123687631	-	123682793	123682881	123687796	123687922	NM_022782	0.00168007	0.0265058	0.698|0.61	0.55|0.434	0.162	5.28064	5.85403	4.23488	8.41105	3.64188	3.45541	MPHOSPH9	NA	N	N	NPC	0	0	0	0	0	0	0	3.80902	0	0	0	0	0	0	0	0	4
chr12	123687170	123687631	123687796	123687922	-	123686710	123686866	123694602	123694709	NM_022782	6.82e-07	3.35e-05	0.455|0.446	0.286|0.262	0.176	5.28064	5.85403	4.23488	8.41105	3.64188	3.45541	MPHOSPH9	NA	N	N	NPC	0	0	0	0	0	0	0	3.92402	0	0	0	0	0	0	0	0	4
chr12	123687170	123687631	123687796	123687922	-	123686710	123686866	123694602	123694709	NM_022782	6.82e-07	3.35e-05	0.455|0.446	0.286|0.262	0.176	5.28064	5.85403	4.23488	8.41105	3.64188	3.45541	MPHOSPH9	NA	N	N	NPC	0	0	0	0	0	0	0	6.08919	0	0	0	0	0	0	0	0	4
chr13	21732060	21732264	21734040	21734126	-	21727733	21729289	21735928	21736014	NM_145061	0.00135622	0.0222992	0.7|0.674	0.59|0.546	0.119	27.0718	43.8743	11.2299	13.5572	1.95167	5.75325	SKA3	NA	N	N	NPC	0	0	0	0	0	0	0	4.76128	0	0	0	0	0	0	0	0	4
chr13	50237192	50237331	50243912	50243982	-	50234811	50235344	50265389	50265623	NM_032565	1.21e-12	1.77e-10	0.761|0.835	0.602|0.559	0.218	146.857	132.585	32.4374	68.9064	64.3005	40.2331	EBPL	NA	N	N	NPC	0	0	0	0	0	0	0	2.66712	0	0	0	0	0	0	0	0	4
chr13	111806251	111806338	111885551	111885640	+	111767623	111768038	111896218	111896313	NM_145735	0	0	0.027|0.111	0.386|0.423	-0.335	10.9458	14.5059	13.7093	18.3317	11.5546	14.7313	ARHGEF7	NA	N	N	NPC	-4.18311	-2.12662	-1.94391	-3.64795	-5.51062	7.92437	0	0	-3.32548	0	13.5291	26.0472	0	6.69249	0	9.21559	3
chr13	111806251	111806338	111857635	111857720	+	111767623	111768038	111862218	111862349	NM_145735	0	0	0.052|0.107	0.459|0.479	-0.389	10.9458	14.5059	13.7093	18.3317	11.5546	14.7313	ARHGEF7	NA	N	N	NPC	-4.18311	0	-1.94391	-3.64795	-5.51062	7.92437	0	0	-3.32548	0	13.5291	26.0472	0	6.69249	0	9.21559	3
chr13	111806251	111806338	111870025	111870227	+	111767623	111768038	111885551	111885640	NM_145735	0	0	0.049|0.106	0.368|0.366	-0.289	10.9458	14.5059	13.7093	18.3317	11.5546	14.7313	ARHGEF7	NA	N	N	NPC	-4.18311	0	-1.94391	-3.64795	-5.51062	7.92437	0	0	-3.32548	0	13.5291	26.0472	0	6.69249	0	9.21559	3
chr13	114193671	114193822	114201614	114201694	+	114157810	114157903	114202617	114202767	NM_017905	1.71e-05	0.000564814	0.57|0.604	0.284|0.251	0.32	16.4707	14.1631	32.5123	13.3066	44.9285	46.103	TMCO3	NA	Y	N	NPC	0	0	0	0	0	0	0	2.33624	0	0	0	0	0	0	0	0	4
chr13	114193671	114193822	114202617	114202767	+	114188359	114188555	114203739	114204544	NM_017905	0.00255829	0.0364288	0.689|0.695	0.597|0.557	0.115	16.4707	14.1631	32.5123	13.3066	44.9285	46.103	TMCO3	NA	Y	N	NPC	0	0	0	0	0	0	0	2.33624	0	0	0	0	0	0	0	0	4
chr14	74759856	74759951	74762556	74762682	-	74759450	74759572	74763035	74763152	NR_003256	7.9e-07	3.82e-05	0.39|0.388	0.601|0.552	-0.188	14.2027	11.6478	7.41639	13.9027	7.41418	5.53582	ABCD4	NA	N	N	NPC	0	0	-3.91888	0	-3.72475	0	0	-3.78905	0	2.33179	0	0	0.66847	0	0	2.15259	3
chr14	89063077	89063152	89069171	89069389	+	89042183	89042284	89073586	89073707	NM_001160104	1.85e-05	0.000605047	0.835|0.794	0.568|0.626	0.218	17.4694	33.6871	32.3538	23.9762	19.7124	18.9862	ZC3H14	NA	N	N	NPC	0	0	0	0	0	0	0	6.02455	0	0	0	0	0	0	0	0	4
chr14	89063077	89063152	89069171	89069404	+	89042183	89042284	89073586	89073707	NM_001160103	9.47e-05	0.00245879	0.393|0.278	0.179|0.171	0.161	17.4694	33.6871	32.3538	23.9762	19.7124	18.9862	ZC3H14	NA	N	N	NPC	0	0	0	0	0	0	0	6.02455	0	0	0	0	0	0	0	0	4
chr14	97026985	97027048	97029155	97029230	+	97022511	97022750	97031291	97033453	NM_032632	1.3e-07	7.77e-06	0.695|0.667	0.527|0.531	0.152	52.3775	82.1042	191.168	61.7418	57.2104	43.8527	PAPOLA	NA	Y	N	NPC	0	0	0	0	0	0	0	3.80902	0	0	0	0	0	0	0	0	4
chr14	102661274	102661457	102674939	102676199	+	102606188	102606509	102689166	102690010	NM_181291	1.58e-05	0.000525839	0.885|0.871	0.681|0.721	0.177	7.15169	9.32782	12.0266	7.69741	10.0536	7.40795	WDR20	NA	Y	N	NPC	0	0	0	0	0	0	0	3.33725	0	0	0	0	0	0	0	0	4
chr15	65114464	65114590	65114676	65114809	-	65113365	65113480	65115976	65116553	NM_001286499	0.000117809	0.00288302	0.947|0.959	0.879|0.78	0.123	NA	NA	NA	NA	NA	NA	PIF1	NA	Y	N	NPC	0	0	2.59308	0	-4.31196	0	0	2.37358	0	0	0	0	3.1509	-0.01584	0	4.23268	4
chr15	68506627	68506726	68510873	68510988	-	68504012	68504201	68521839	68522080	NM_017882	0.000628956	0.0119038	0.491|0.447	0.593|0.587	-0.121	26.8457	26.082	9.69642	7.35445	13.1159	8.02984	CLN6	NA	N	N	NPC	0	0	0	0	0	0	0	-3.69661	0	0	0	-3.59383	-2.78545	-3.15362	0	3.42733	3
chr15	73052747	73052868	73067212	73067438	-	73043707	73045233	73075799	73076126	NM_031284	5.77e-05	0.00159431	0.965|0.902	0.737|0.703	0.214	23.7586	25.796	21.1808	9.11441	46.5074	23.7734	ADPGK	NA	N	N	NPC	0	0	0	0	0	0	0	6.18966	0	0	0	0	0	0	0	0	4
chr1	6609630	6609758	6610455	6610675	-	6593339	6593501	6614166	6614658	NM_024654	0.00121328	0.0202312	0.983|0.928	0.874|0.822	0.108	6.88913	9.42414	5.93518	3.39793	4.78372	7.7114	NOL9	NA	N	N	NPC	0	0	0	0	0	0	0	5.00622	0	0	0	0	0	0	0	0	4
chr16	1420130	1420358	1421519	1421612	-	1417656	1417859	1429533	1429684	NM_001193389	0.000614216	0.0116458	0.288|0.193	0.098|0.123	0.13	21.7742	32.5678	33.4546	26.0539	44.3239	50.6007	UNKL	NA	N	N	NPC	0	0	0	0	0	0	0	3.06132	0	0	0	0	0	0	0	0	4
chr16	8898623	8898700	8904935	8905035	+	8895655	8895767	8905494	8905570	NM_000303	0.00301254	0.0413851	0.458|0.507	0.346|0.345	0.137	16.4355	30.2741	22.6542	4.44338	33.5094	21.4845	PMM2	NA	N	N	NPC	0	0	0	0	0	0	0	11.4271	0	0	0	0	0	0	0	0	4
chr1	36438975	36439112	36469941	36470076	+	36437624	36437833	36474290	36474378	NM_024852	0.000181657	0.00418288	0.829|0.729	0.561|0.621	0.188	3.52068	3.85893	5.69125	4.52282	6.56813	5.71463	AGO3	NA	N	N	NPC	0	0	0	0	0	0	0	3.80902	0	0	0	0	0	0	0	0	4
chr16	11791980	11792181	11815432	11815526	-	11785145	11785938	11824500	11824630	NM_001303447	6.67e-05	0.00179841	0.739|0.645	0.5|0.487	0.198	6.37437	6.73941	14.7336	4.74215	20.8878	13.8416	TXNDC11	NA	Y	N	NPC	0	0	0	0	0	0	0	5.00622	0	0	0	0	0	0	0	0	4
chr16	89592736	89592876	89595884	89595987	+	89590413	89590655	89597090	89597216	NM_199367	5.76e-06	0.00021968	0.644|0.701	0.525|0.518	0.151	29.2672	17.8974	21.0438	20.2244	25.3022	22.7203	SPG7	NA	Y	N	NPC	0	0	0	0	0	0	0	2.07339	0	0	0	0	0	0	0	0	4
chr17	1265195	1265302	1268152	1268352	-	1257504	1257641	1303340	1303556	NM_006761	3.38e-14	6.12e-12	0.836|1.0	0.791|0.825	0.11	309.725	496.532	344.203	491.815	289.624	267.617	YWHAE	NA	Y	N	NPC	0	0	0	0	0	0	0	3.00373	0	0	0	0	0	0	0	0	4
chr17	7157901	7158122	7160175	7160357	+	7156236	7156317	7161906	7162002	NM_203414	0.00311283	0.0423755	0.54|0.608	0.464|0.474	0.105	16.3674	21.2967	16.976	26.3353	17.4958	11.9945	ELP5	NA	N	N	NPC	0	0	0	0	0	0	0	2.90344	0	0	0	0	0	0	0	0	4
chr17	18256985	18257131	18259199	18259314	-	18251638	18251754	18266685	18266877	NM_148918	0.00174185	0.0272761	0.449|0.497	0.323|0.343	0.14	11.2264	26.793	13.139	11.5559	3.84671	2.48519	SHMT1	NA	N	N	NPC	0	0	0	0	0	0	0	2.25315	0	0	0	0	0	0	0	0	4
chr17	74723051	74723295	74725771	74725876	+	74722911	74722961	74729059	74729297	NM_001302703	5.38e-07	2.7e-05	0.198|0.153	0.432|0.462	-0.272	26.1013	17.4757	15.3722	17.9849	33.9383	15.5199	METTL23	NA	Y	N	NPC	0	0	4.11689	-3.19349	-6.0915	9.22789	0	0	0	0	2.14907	6.54525	0	2.30563	0	6.53719	3
chr18	33718757	33718835	33721099	33721164	+	33718232	33718389	33722243	33722310	NM_001242875	0.002131	0.0315838	0.427|0.444	0.307|0.324	0.12	19.348	23.9728	13.8795	14.4626	18.9278	24.5156	ELP2	NA	Y	N	NPC	0	0	0	0	0	0	0	5.22289	0	0	0	0	0	0	0	0	4
chr1	46067926	46068037	46072153	46072263	+	46056894	46056942	46078840	46078920	NM_152298	0	0	0.725|0.71	0.461|0.487	0.244	107.052	146.886	42.5704	88.6316	16.6927	40.6046	NASP	CRF	N	N	NPC	0	0	0	0	0	0	0	6.28449	0	0	0	0	0	0	0	0	4
chr18	77679183	77679400	77693968	77694022	-	77662419	77664183	77703328	77703462	NM_025078	8.53e-06	0.000305166	0.01|0.0	0.103|0.116	-0.104	4.9499	3.73798	8.09195	10.334	13.2391	17.4873	PQLC1	NA	Y	Y	NPC	0	0	0	0	0	0	0	-2.52299	0	0	0	0	0	0	0	0	3
chr19	4408899	4409756	4418016	4418073	+	4402659	4402811	4422562	4422792	NM_005483	7.39e-09	5.68e-07	0.069|0.113	0.231|0.205	-0.127	84.9589	124.978	29.2528	41.4766	10.0486	6.97933	CHAF1A	NA	N	N	NPC	3.98931	2.60477	2.25538	4.76019	-4.26819	5.83549	0	-1.42864	0.21066	2.98016	10.4529	2.78089	-1.1753	3.00931	0	-0.25276	3
chr19	10659579	10659710	10662572	10662651	+	10657864	10657929	10662720	10662797	NM_001281504	0.000390069	0.00793946	0.358|0.372	0.242|0.232	0.128	15.0226	14.395	8.77336	12.5403	11.2848	6.85913	ATG4D	NA	Y	N	NPC	0	0	-2.54232	0	0	0	0	4.18209	0	0	0	0	-3.06399	-2.75769	0	0	4
chr19	12246314	12246375	12258209	12258270	-	12242167	12244800	12258490	12258617	NR_037802	0.000491776	0.00967281	0.73|0.783	0.533|0.385	0.297	11.2378	7.9846	6.72479	9.59119	5.54722	3.69671	ZNF625-ZNF20	NA	N	N	NPC	0	0	0	0	0	0	0	7.59713	0	0	0	0	0	0	0	0	4
chr19	17291735	17291849	17294637	17294677	+	17286471	17286550	17295673	17295796	NM_001130065	0.00309682	0.0422669	0.34|0.313	0.441|0.437	-0.112	9.94463	12.3686	26.5444	6.97037	25.57	30.5263	MYO9B	NA	N	N	NPC	0	0	0	0	0	4.70604	0	-3.40723	0	1.89872	2.83485	0	-4.22014	0	-4.5253	0	3
chr19	35993037	35993085	36000812	36000863	-	35991434	35991482	36001085	36001154	NR_033746	0.00108921	0.0186673	0.91|0.931	0.777|0.856	0.104	519.036	715.593	163.17	112.216	15.4442	0.777384	DMKN	NA	N	N	NPC	0	0	0	0	0	0	0	4.06654	0	0	0	0	0	0	0	0	4
chr19	35996840	35996888	36000812	36000863	-	35996619	35996667	36001085	36001154	NR_033746	7.42e-06	0.00027492	0.516|0.505	0.318|0.362	0.17	519.036	715.593	163.17	112.216	15.4442	0.777384	DMKN	NA	N	N	NPC	0	0	0	0	0	0	0	8.83308	0	0	0	0	0	0	0	0	4
chr19	47646750	47646862	47653458	47653632	+	47634079	47634285	47656154	47656297	NM_001145713	3.88e-05	0.0011353	0.297|0.297	0.391|0.431	-0.114	85.703	121.776	75.5707	95.1722	78.943	45.4418	SAE1	NA	Y	N	NPC	0	0	0	0	0	0	0	-1.56677	0	0	0	0	2.93949	0	0	0	3
chr19	50735186	50735327	50747498	50747594	+	50733781	50733880	50750260	50750379	NM_001077186	0.000504145	0.00986081	0.605|0.639	0.286|0.379	0.289	4.11213	2.29555	8.57881	1.42741	0.00175725	0.00309937	MYH14	NA	N	N	NPC	-3.42572	0	0	-5.09706	-4.2541	0	0	4.98246	0	0	0	0	0	-3.86076	0	2.97075	4
chr19	51850153	51850312	51853582	51853645	-	51848408	51848635	51856385	51856544	NM_001985	0.00202812	0.0304301	0.523|0.513	0.607|0.643	-0.107	64.2012	121.741	119.138	64.1851	206.786	44.9073	ETFB	NA	Y	N	NPC	0	0	-4.13837	-4.1534	-5.31522	0	0	-9.73669	0	-3.50576	0	0	0	0	0	-3.41383	5
chr2	33572433	33572577	33585663	33585846	+	33540210	33540336	33586495	33586582	NM_206943	0.000234292	0.00520139	0.403|0.324	0.525|0.507	-0.152	15.7624	9.67858	20.5041	30.7043	79.5481	210.585	LTBP1	NA	N	N	NPC	0	0	-4.4896	0	0	0	0	-4.28908	0	0	0	0	-3.85791	0	0	-3.19306	5
chr2	61304054	61304293	61308586	61308645	+	61298740	61298927	61310288	61310449	NM_001129993	2.87e-09	2.38e-07	0.105|0.099	0.427|0.391	-0.307	5.0081	7.34657	8.03643	10.4163	7.79805	3.99248	KIAA1841	NA	N	N	NPC	0	0	0	0	0	0	0	-3.83313	0	0	0	0	0	0	0	0	3
chr2	189248489	189248616	189342385	189342457	+	189157389	189157839	189348157	189348219	NR_045562	0	0	0.378|0.42	0.148|0.127	0.262	28.3434	33.8842	16.7472	20.5155	35.9637	8.92849	GULP1	NA	N	N	NPC	0	0	0	0	0	0	0	3.33748	0	0	0	0	0	0	0	0	4
chr2	197542016	197542085	197565832	197565904	+	197541277	197541455	197576868	197576976	NM_001080539	0.00356374	0.0465854	0.452|0.479	0.2|0.304	0.214	9.4932	6.1117	2.3063	5.21614	0.503411	0.656632	CCDC150	NA	N	N	NPC	0	0	0	0	0	0	0	7.14192	0	0	0	0	0	0	0	0	4
chr2	201725960	201726189	201726424	201726585	-	201724402	201724469	201729286	201729467	NR_027855	0.00106278	0.0183038	0.87|0.739	0.652|0.66	0.148	9.38371	7.89556	21.5617	15.4506	11.8548	14.0088	CLK1	NA	N	N	NPC	0	0	0	0	0	4.10266	0	3.00373	0	0	4.09681	0	0	0	0	0	4
chr2	204131236	204131404	204137392	204137471	+	204103163	204103857	204143295	204143411	NM_177538	2.67e-07	1.47e-05	0.144|0.133	0.418|0.391	-0.266	3.99964	2.816	2.17788	2.5989	4.23411	4.3009	CYP20A1	NA	N	N	NPC	0	0	0	0	0	0	0	-2.19927	0	0	0	0	0	0	0	0	3
chr2	219374701	219374863	219394678	219394763	-	219362748	219362880	219399331	219399429	NM_020935	0.00114607	0.0194205	0.553|0.58	0.422|0.397	0.157	6.2962	8.46874	4.75203	4.24484	3.00096	2.59265	USP37	NA	N	N	NPC	0	0	0	0	0	0	0	4.76128	0	0	0	0	0	0	0	0	4
chr20	3835204	3835388	3841978	3842151	+	3827445	3827550	3842900	3843060	NM_020746	1.03e-06	4.69e-05	0.46|0.503	0.648|0.679	-0.182	27.739	33.7385	31.5167	25.0352	45.5523	42.1977	MAVS	NA	Y	N	NPC	0	0	0	0	-3.13018	3.28213	0	-3.69661	0	-3.23601	0	0	-4.3653	-4.71917	0	4.28322	5
chr20	17933230	17933354	17936008	17936119	-	17932143	17932239	17937576	17937681	NM_001282454	9.08e-07	4.26e-05	0.337|0.306	0.141|0.207	0.148	50.014	61.7957	71.8115	25.0856	26.1207	19.8808	SNX5	NA	Y	N	NPC	0	0	0	0	0	0	0	5.44168	0	0	0	0	0	0	0	0	4
chr20	32659871	32660136	32661368	32661441	+	32619327	32619410	32663679	32663846	NM_007367	2.85e-10	2.89e-08	0.911|0.923	0.798|0.791	0.123	39.1081	55.4127	71.1714	52.4938	50.3017	78.8447	RALY	NA	Y	N	NPC	0	0	-3.10312	0	0	0	0	3.00373	0	0	0	0	-3.40582	0	0	0	4
chr20	42302445	42302539	42310423	42310495	+	42295658	42295943	42311433	42311526	NM_002466	0	0	0.488|0.519	0.235|0.237	0.268	76.0688	148.177	46.6532	43.9142	8.56953	12.6053	MYBL2	TF	N	N	NPC	0	0	0	0	0	0	0	5.5077	0	0	0	0	0	0	0	0	4
chr20	45867501	45867882	45874751	45875261	-	45865069	45865260	45878030	45878183	NM_001281775	5.96e-06	0.00022623	0.898|0.876	0.77|0.8	0.102	55.0906	28.6182	33.9069	33.042	22.9157	8.18984	ZMYND8	NA	N	N	NPC	0	0	0	0	0	0	0	11.613	0	0	0	0	0	0	0	4.23341	4
chr21	44108026	44108104	44119077	44119121	+	44073861	44073993	44153465	44153536	NM_001001570	0.0014211	0.0230775	0.722|0.565	0.166|0.277	0.422	22.2315	32.1057	15.3907	35.8531	24.7174	2.17231	PDE9A	NA	N	N	NPC	0	0	0	0	0	0	0	5.79146	0	0	0	0	-2.83178	0	0	0	4
chr21	45163604	45163688	45165959	45166006	+	45161547	45161652	45168875	45168961	NM_003681	1.02e-05	0.000357413	0.78|0.788	0.606|0.558	0.202	11.8889	7.93393	11.803	6.79146	19.7046	17.1959	PDXK	NA	N	N	NPC	0	0	0	0	0	0	0	4.09507	0	0	0	0	0	0	0	0	4
chr22	20825636	20825802	20843271	20843531	-	20819144	20819863	20850046	20850170	NM_032775	0.00016864	0.00396115	0.0|0.097	0.243|0.273	-0.21	12.4327	8.36739	16.2104	7.47151	31.5767	44.7743	KLHL22	NA	N	Y	NPC	0	0	0	0	-3.11088	0	0	-5.21162	0	0	0	0	0	0	0	0	3
chr3	37058996	37059090	37067127	37067498	+	37053501	37053590	37070274	37070423	NM_001167618	2.16e-13	3.5e-11	0.0|0.005	0.15|0.122	-0.134	15.109	21.7805	14.3597	14.4675	12.6926	13.1141	MLH1	NA	Y	N	NPC	0	0	0	0	0	0	0	-2.17211	0	0	0	0	0	0	0	0	3
chr3	47458611	47458697	47458793	47459316	-	47456316	47456483	47459623	47459739	NM_012235	6.05e-05	0.00165721	1.0|1.0	0.861|0.692	0.224	43.6145	21.1087	19.5084	23.4455	25.3319	19.9625	SCAP	NA	Y	N	NPC	0	0	0	0	0	0	0	2.72072	0	0	0	0	0	0	0	0	4
chr3	109050717	109050878	109052716	109052840	-	109050580	109050631	109056310	109056419	NM_018189	9.98e-05	0.0025621	0.39|0.391	0.494|0.509	-0.111	276.969	235.311	16.0955	82.393	7.11805	0.0542709	DPPA4	NA	N	N	NPC	0	0	0	0	0	4.13619	0	-2.42197	0	2.99795	11.2973	7.00678	0	3.13726	0	0	3
chr1	167734819	167734986	167742472	167742605	+	167691186	167691479	167745300	167745403	NM_003953	2.38e-11	3.02e-09	0.378|0.367	0.601|0.539	-0.198	37.4639	42.3242	165.274	33.3926	81.6568	55.0812	MPZL1	NA	N	N	NPC	0	0	0	0	0	0	0	-2.60184	0	0	0	0	0	0	0	0	3
chr4	77053675	77053872	77055327	77055515	-	77051808	77051902	77065301	77065445	NR_103780	0.00171142	0.02696	0.667|0.889	0.222|0.235	0.55	25.7944	43.0944	16.8164	24.2893	14.7602	11.6738	NUP54	NA	Y	N	NPC	0	0	0	0	0	0	0	5.5077	0	0	0	0	0	0	0	0	4
chr4	88979134	88979255	88983057	88983156	+	88977237	88977419	88986525	88986647	NM_000297	0.000804507	0.0146215	0.321|0.27	0.224|0.153	0.107	0.363644	0.226221	0.0808481	0.191667	0.0585346	0.0411184	PKD2	NA	N	N	NPC	0	0	0	0	0	0	0	4.3714	0	0	0	0	0	0	0	0	4
chr1	201958510	201958659	201965274	201965391	+	201958031	201958172	201966446	201966682	NM_020216	0.0020034	0.0301599	0.461|0.433	0.328|0.327	0.119	23.629	25.1536	38.3186	19.724	47.8185	34.8819	RNPEP	NA	Y	N	NPC	0	0	0	0	0	0	0	2.25315	0	0	0	0	0	0	0	4.23341	4
chr4	139983018	139983211	139988837	139988924	-	139981477	139981828	139993019	139993157	NM_201999	1.58e-05	0.000525839	0.534|0.605	0.379|0.367	0.197	9.62386	12.9965	9.56834	9.14884	11.6503	9.05442	ELF2	TF	Y	N	NPC	0	0	0	0	0	0	0	5.23741	0	0	0	0	0	0	0	0	4
chr5	27477745	27477908	27494341	27494442	+	27475641	27475802	27496055	27496508	NR_038848	0.000899984	0.0160246	1.0|1.0	0.849|0.77	0.191	36.7008	8.75207	11.8952	29.8552	12.4423	0.160516	LINC01021	NA	N	N	NPC	0	0	0	0	0	0	0	3.4774	0	0	0	0	-3.34254	0	5.8234	0	4
chr5	43298619	43299077	43307867	43307926	-	43297103	43297268	43313457	43313614	NM_001098272	0	0	0.591|0.546	0.153|0.213	0.386	109.807	191.957	117.585	186.326	181.382	6.39995	HMGCS1	NA	N	N	NPC	0	0	0	0	0	0	0	4.86003	0	0	0	0	0	0	0	0	4
chr6	13321139	13321327	13325325	13325406	-	13307831	13307977	13327018	13327138	NM_016495	0.000115524	0.0028337	0.647|0.631	0.49|0.469	0.16	23.0728	23.5439	19.3136	18.4054	22.3655	11.1293	TBC1D7	NA	Y	N	NPC	0	0	0	0	0	0	0	6.41449	0	0	0	0	0	-2.81793	0	0	4
chr6	30610544	30610788	30613671	30613751	+	30609952	30610024	30613843	30613886	NM_001031722	1.64e-05	0.000543201	0.672|0.748	0.85|0.9	-0.165	9.744	12.9719	15.6816	28.5581	9.32661	7.02246	ATAT1	NA	N	N	NPC	0	0	0	0	-4.34711	0	0	-4.44007	0	0	0	-3.94219	0	0	0	0	3
chr6	31803187	31803228	31805012	31805212	+	31802691	31802977	31807319	31807543	NM_001040438	2.94e-10	2.94e-08	0.179|0.123	0.319|0.268	-0.142	0	0	0	0	0	0	C6orf48	NA	N	N	NPC	0	0	7.61472	5.02465	0	25.9809	0	0	0	0	5.26006	23.7955	-1.56548	1.65012	0	0	3
chr6	32150023	32150165	32150344	32150475	-	32149382	32149409	32150617	32150800	NM_001206932	0.00190761	0.029177	0.808|0.75	0.938|0.897	-0.138	24.972	20.7173	32.803	50.6237	30.6012	18.8503	AGER	NA	N	N	NPC	0	0	0	0	0	0	0	-2.52557	0	0	0	0	0	0	0	0	3
chr6	36437828	36438034	36449338	36449536	+	36410543	36410888	36452490	36452601	NM_173562	0.0030808	0.042103	0.166|0.237	0.31|0.293	-0.1	7.84975	12.0802	21.6706	14.6204	22.727	30.1806	KCTD20	NA	Y	N	NPC	0	0	-3.41125	0	0	0	0	-3.83313	0	0	0	0	-8.77428	-4.6357	0	0	5
chr6	36437828	36438034	36446897	36447000	+	36410543	36410888	36447367	36447488	NM_173562	0.0033762	0.0447453	0.344|0.443	0.574|0.518	-0.153	7.84975	12.0802	21.6706	14.6204	22.727	30.1806	KCTD20	NA	Y	N	NPC	0	0	-3.41125	0	0	0	0	-3.83313	0	0	0	0	-3.41464	-4.6357	0	0	5
chr6	170065581	170065652	170070664	170070789	-	170064261	170064382	170072350	170072492	NM_182552	1.42e-05	0.000475651	0.805|0.706	0.438|0.34	0.367	6.5272	3.60252	3.35124	6.7559	1.79032	3.13575	WDR27	NA	N	N	NPC	0	0	3.16744	0	0	0	0	3.46551	0	0	0	0	2.37334	-3.86076	0	5.71222	4
chr6	170068077	170068281	170070664	170070789	-	170064261	170064382	170072350	170072492	NM_182552	0.000100254	0.00256684	0.98|1.0	0.71|0.818	0.226	6.5272	3.60252	3.35124	6.7559	1.79032	3.13575	WDR27	NA	N	N	NPC	0	0	0	0	0	0	0	2.88497	0	0	0	0	0	0	0	0	4
chr7	74148264	74148323	74149802	74149874	+	74146819	74147003	74150841	74151025	NM_033001	0.00013596	0.00328144	0.799|0.771	0.717|0.652	0.101	37.6833	56.8666	36.4073	37.6332	38.9807	47.8712	GTF2I	TF	Y	N	NPC	0	0	0	0	0	0	0	4.28515	0	0	0	0	0	0	0	0	4
chr7	89984399	89984544	90001468	90001542	+	89983771	89983863	90003615	90003668	NM_033107	0.00187096	0.0287833	0.519|0.401	0.295|0.222	0.202	6.22633	9.3195	7.67246	5.98654	7.62664	4.61746	GTPBP10	NA	Y	N	NPC	0	0	0	0	0	0	0	3.67123	0	0	0	0	0	0	0	0	4
chr7	128449503	128449698	128452761	128452983	+	128445814	128445955	128454691	128454973	NM_022742	0.00114105	0.0193665	0.115|0.156	0.048|0.0	0.112	7.53013	2.62	1.33235	20.8301	0.725564	3.31324	CCDC136	NA	N	N	NPC	0	0	-3.70521	0	0	0	0	4.04003	0	0	0	0	0	0	0	3.12475	4
chr1	228434228	228434504	228459625	228459922	+	228433113	228433389	228460972	228461248	NM_001271223	0.000132916	0.00321535	0.8|0.923	0.513|0.318	0.446	1.10695	1.24395	1.50854	1.86254	1.4102	5.38175	OBSCN	NA	N	N	NPC	0	0	-3.61391	0	0	0	0	5.35567	0	0	0	0	0	0	6.28785	0	4
chr8	144663455	144663498	144668388	144668460	-	144663223	144663324	144668898	144669022	NM_001195203	0.00147944	0.0237682	0.554|0.633	0.496|0.441	0.125	116.888	192.821	171.585	184.448	214.527	211.382	EEF1D	NA	N	N	NPC	0	0	0	0	0	0	0	8.85631	0	0	0	0	0	0	0	0	4
chrX	130929836	130930359	130938999	130939065	-	130928351	130928494	130959249	130959393	NR_026975	2.22e-16	5.56e-14	0.818|0.708	0.258|0.306	0.481	0.624614	0.634998	0.046598	0.4136	0.0479077	0	FIRRE	NA	N	N	NPC	0	0	0	0	0	0	0	4.76128	0	0	0	0	0	0	0	0	4
chrX	153072733	153072824	153073796	153074050	-	153072196	153072295	153095693	153096022	NM_001303512	9.45e-05	0.00245879	0.828|0.851	0.766|0.66	0.126	86.2163	31.6664	0.171172	6.64043	0.300282	0.144802	PDZD4	NA	N	N	NPC	0	0	0	0	0	0	0	2.85677	0	0	0	0	0	0	0	0	4
chr10	111667448	111667573	111674768	111674857	-	111648260	111648353	111683159	111683311	NM_020383	3.1e-05	0.000937269	0.892|0.811	0.733|0.725	0.123	39.7184	37.47	61.3757	42.4027	75.8175	29.0724	XPNPEP1	NA	Y	N	NPC	0	0	0	-3.70087	0	0	0	6.09338	0	0	0	0	-3.62912	-3.60414	0	-2.67571	4
chr1	15964801	15964929	15970016	15970145	+	15959933	15960060	15976214	15976318	NM_032341	0.00373296	0.0484365	0.672|0.579	0.467|0.445	0.169	7.8965	12.0361	9.29689	5.71054	4.96776	3.34978	DDI2	NA	N	N	NPC	0	0	0	0	0	0	0	7.50816	0	0	0	0	0	0	0	0	4
chr10	123276832	123276977	123278195	123278343	-	123274630	123274833	123279492	123279683	NR_073009	0.00153288	0.0245145	0.117|0.147	0.0|0.0	0.132	22.8181	6.80543	10.0001	1.19374	0.495648	0	FGFR2	NA	N	N	NPC	0	0	0	0	0	0	0	2.73005	0	0	0	0	0	0	0	0	4
chr11	46529740	46529920	46534276	46534363	-	46515673	46515754	46563494	46564531	NM_017749	0.003349	0.0446096	0.616|0.563	0.364|0.466	0.174	5.44869	7.95183	7.23504	5.06236	6.87579	6.72801	AMBRA1	NA	Y	N	NPC	0	0	0	0	0	0	0	5.20582	0	0	0	0	0	0	0	0	4
chr11	57505307	57505498	57506135	57506242	+	57505079	57505140	57506445	57506511	NR_026593	0	0	0.125|0.107	0.542|0.581	-0.446	94.0487	106.227	120.937	54.4775	77.7145	132.466	TMX2	NA	Y	N	NPC	0	0	0	0	0	0	0	-3.68337	0	0	0	0	-6.61563	0	0	0	5
chr11	57505307	57505498	57505825	57505902	+	57505079	57505140	57506135	57506242	NR_026593	0	0	0.077|0.071	0.549|0.462	-0.432	94.0487	106.227	120.937	54.4775	77.7145	132.466	TMX2	NA	Y	N	NPC	0	0	0	0	0	0	0	-3.68337	0	0	0	0	0	0	0	0	3
chr11	82985681	82985783	82991183	82991303	-	82984993	82985035	82996169	82996254	NM_001286119	1.99e-06	8.38e-05	0.433|0.476	0.303|0.257	0.174	7.3996	18.004	9.98406	11.4679	14.7359	7.88944	CCDC90B	NA	N	N	NPC	0	0	0	0	0	0	0	5.23741	0	0	0	0	0	0	0	0	4
chr16	58704016	58704071	58704948	58705148	-	58699012	58701391	58705999	58706147	NM_018231	2.61e-13	3.23e-12	0.073|0.094	0.301|0.434	-0.284	21.0755	13.4873	16.8745	4.9053	33.2898	8.89111	SLC38A7	NA	N	N	IMR90	0	0	0	0	0	0	0	-3.00671	0	-5.64222	0	0	0	0	0	0	3
chr16	66776340	66776571	66783099	66783216	-	66769977	66770147	66785175	66785249	NM_006141	1.19e-05	5.82e-05	0.569|0.517	0.404|0.375	0.153	23.8804	34.1674	38.9431	28.0635	56.3027	38.9987	DYNC1LI2	NA	N	N	IMR90	0	0	0	0	0	-2.80699	0	7.0098	-2.28034	-5.37523	-6.03133	0	-5.12196	-4.16039	0	3.29265	4
chr16	67070541	67070658	67100584	67100701	+	67063629	67063716	67116115	67116242	NM_001755	0.00149905	0.00477119	0.357|0.299	0.455|0.423	-0.111	9.65026	20.5268	33.6893	29.5038	24.7617	20.739	CBFB	TF	N	N	IMR90	0	0	-3.15609	0	0	-4.35887	0	-4.25656	0	-6.29213	-3.85744	0	-6.19419	0	0	0	5
chr1	52257249	52257333	52257717	52257770	-	52256571	52256662	52258048	52258096	NM_002525	0.00849251	0.0228961	0.091|0.067	0.29|0.103	-0.117	46.7503	69.0143	64.0127	46.4947	65.7085	54.551	NRD1	NA	Y	N	IMR90	0	0	0	0	0	0	0	-5.28362	0	0	0	0	0	3.13924	0	0	3
chr16	70170096	70170289	70172801	70172926	+	70166053	70166203	70176136	70176292	NM_017990	6.22e-14	8.14e-13	0.314|0.389	0.722|0.696	-0.357	25.5175	12.4887	9.47034	7.84819	10.3205	11.5094	PDPR	NA	N	N	IMR90	0	0	0	0	0	0	0	-3.96693	0	0	0	0	0	0	0	0	3
chr16	70182366	70182456	70187293	70187476	+	70180036	70180131	70190377	70195184	NM_017990	0.0121739	0.0313277	0.522|0.505	0.613|0.622	-0.104	25.5175	12.4887	9.47034	7.84819	10.3205	11.5094	PDPR	NA	N	N	IMR90	0	0	0	0	0	0	0	-4.1331	0	0	0	0	0	0	0	0	3
chr16	81730164	81730272	81733289	81733406	+	81727043	81727092	81735264	81735405	NM_030629	0.000969448	0.00321437	0.174|0.171	0.269|0.299	-0.112	25.9465	32.5822	62.3348	22.5725	34.389	9.75901	CMIP	NA	N	N	IMR90	0	0	0	0	0	3.7143	0	-6.95846	0	0	0	0	0	0	0	4.25931	3
chr16	84104192	84104381	84108201	84108346	-	84103470	84103643	84115351	84115513	NM_003791	1.11e-16	1.84e-15	0.274|0.209	0.487|0.478	-0.241	23.2456	23.6992	28.7367	23.6848	61.8899	42.9292	MBTPS1	NA	Y	N	IMR90	0	0	0	0	0	0	0	-4.83423	0	0	0	0	0	0	0	3.42733	3
chr16	86585638	86585752	86588250	86588354	-	86582069	86582183	86588774	86588841	NM_022764	3.74e-07	2.3e-06	0.08|0.16	0.568|0.7	-0.514	2.23839	2.46449	4.28638	4.565	3.75436	4.52583	MTHFSD	NA	N	N	IMR90	0	0	0	0	0	0	0	-6.58911	0	0	0	0	0	0	0	0	3
chr16	86585638	86585752	86588250	86588357	-	86582069	86582183	86588774	86588841	NM_001159377	8.48e-05	0.000352576	0.179|0.16	0.5|0.684	-0.423	2.23839	2.46449	4.28638	4.565	3.75436	4.52583	MTHFSD	NA	N	N	IMR90	0	0	0	0	0	0	0	-6.58911	0	0	0	0	0	0	0	0	3
chr16	89383340	89383483	89484691	89484776	-	89357420	89357591	89556652	89556969	NM_001256183	0.000156566	0.00061865	0.774|0.951	0.991|0.952	-0.109	30.7848	37.2822	39.0346	17.03	42.2708	40.7264	ANKRD11	NA	N	N	IMR90	0	0	0	0	0	0	0	-2.78448	0	0	0	0	0	0	0	0	3
chr1	53742363	53742750	53746258	53746387	-	53741302	53741425	53755238	53755361	NM_004631	3.55e-06	1.89e-05	0.904|0.948	0.711|0.743	0.199	24.7482	23.6533	1.52709	8.8405	7.40757	2.24196	LRP8	NA	N	N	IMR90	0	0	0	0	0	0	0	6.16091	0	0	0	0	0	0	0	0	4
chr16	89807211	89807274	89809207	89809346	-	89806401	89806507	89811366	89811479	NM_001286167	3.36e-06	1.8e-05	0.374|0.387	0.705|0.645	-0.295	9.37299	9.14897	9.21611	5.1652	1.19383	2.94184	FANCA	NA	N	N	IMR90	0	0	0	0	0	0	0	-9.01676	0	0	0	0	0	0	0	0	5
chr17	673283	673397	673660	673747	-	673108	673195	674564	674701	NM_016080	3.2e-08	2.28e-07	0.3|0.317	0.543|0.481	-0.204	0.0245896	0.0312483	0.0428851	0.0783679	0.0498611	0.381432	GLOD4	NA	N	N	IMR90	0	0	0	0	0	0	0	-5.21995	0	0	0	0	0	0	0	3.27968	3
chr17	1456297	1456443	1461822	1461853	-	1451589	1451681	1465834	1466110	NM_006224	4.39e-13	5.31e-12	0.03|0.076	0.396|0.337	-0.314	21.2483	22.5324	39.5727	29.5404	45.5839	27.4404	PITPNA	NA	Y	N	IMR90	0	0	0	0	0	0	0	-9.68239	0	0	0	0	-5.28227	0	0	4.60632	5
chr17	1791968	1792145	1795126	1795234	+	1787105	1787238	1798302	1798389	NM_002945	3.36e-07	2.09e-06	0.371|0.405	0.597|0.545	-0.183	22.0266	32.2065	24.2071	29.1343	13.9077	15.9101	RPA1	NA	N	Y	IMR90	0	0	0	0	0	0	0	-6.68258	0	0	0	0	0	0	0	0	3
chr1	54254805	54254869	54258901	54258952	-	54252830	54252931	54262361	54262477	NR_033142	3.52e-08	2.49e-07	0.72|0.712	0.389|0.473	0.285	36.7425	25.9064	11.8487	12.3071	5.05781	10.1995	NDC1	NA	Y	Y	IMR90	0	0	0	0	0	0	0	2.33624	0	0	-6.54828	0	0	0	0	0	4
chr17	5329290	5329402	5331390	5331531	+	5326088	5326149	5335861	5336340	NM_001033002	5.31e-05	0.000229073	0.147|0.134	0.242|0.4	-0.18	24.9183	27.8437	18.1081	29.7988	19.4052	11.4925	RPAIN	NA	Y	N	IMR90	0	0	0	0	0	0	0	-6.40194	0	0	0	0	-4.3653	0	0	0	5
chr17	5329555	5329619	5331390	5331531	+	5329290	5329402	5335861	5336340	NM_001033002	5.03e-09	3.98e-08	0.262|0.253	0.479|0.515	-0.239	24.9183	27.8437	18.1081	29.7988	19.4052	11.4925	RPAIN	NA	Y	N	IMR90	0	0	0	0	0	0	0	-6.40194	0	0	0	0	-4.3653	0	0	0	5
chr17	7125985	7126184	7126451	7126556	+	7125495	7125621	7126962	7127049	NM_001270448	0.000323397	0.00120258	0.271|0.32	0.395|0.433	-0.119	32.9467	25.9596	105.998	44.3784	67.3466	46.9523	ACADVL	NA	Y	N	IMR90	-2.79436	0	0	0	0	2.65835	0	-6.13318	0	0	0	0	-0.31753	0	0	0	3
chr17	7489049	7489115	7489263	7489396	+	7486964	7487283	7490009	7490095	NM_004870	0	0	0.148|0.131	0.651|0.658	-0.515	44.3401	38.4266	34.4452	27.9952	35.3965	30.5208	MPDU1	NA	Y	N	IMR90	0	0	0	0	0	-2.8313	0	-3.59683	0	0	0	0	0	0	0	4.30403	3
chr17	17721573	17721688	17722326	17722548	-	17721009	17721230	17722633	17722768	NM_001005291	1.35e-05	6.52e-05	0.572|0.565	0.399|0.439	0.149	21.6919	17.4942	23.7054	11.771	29.387	24.0549	SREBF1	TF	N	N	IMR90	-2.59613	0	0	2.76098	0	0	0	3.21814	0	-1.3311	3.96879	0	4.34369	0	0	4.25931	4
chr17	17924436	17924552	17925058	17925171	-	17921333	17922000	17927937	17928018	NM_145691	1.21e-06	6.84e-06	0.259|0.179	0.408|0.5	-0.235	7.83058	10.1347	12.4718	9.57253	10.8459	9.7945	ATPAF2	NA	Y	N	IMR90	0	0	0	0	0	0	0	-5.99974	0	0	0	0	0	0	0	0	3
chr17	26959959	26960180	26960300	26960419	-	26959066	26959257	26960566	26960769	NM_014680	0.00130326	0.00419906	0.413|0.457	0.519|0.575	-0.112	25.3718	25.3927	32.1333	16.6535	25.3579	31.7863	KIAA0100	NA	Y	N	IMR90	0	0	0	0	0	0	0	-4.10685	0	0	0	0	-3.46931	0	0	0	5
chr17	27043010	27043076	27044230	27044443	-	27042817	27042919	27045139	27045286	NM_001256277	2.55e-11	2.56e-10	0.151|0.127	0.302|0.293	-0.158	82.0062	96.0672	61.4971	34.4642	84.3182	107.45	RAB34	NA	N	N	IMR90	-4.49931	-6.81408	-12.6547	-5.78423	-3.02101	8.87927	0	-4.21361	-8.87125	-1.66368	7.38577	-17.5793	3.1509	2.35134	0	-1.0409	3
chr1	54348785	54348949	54354579	54354659	-	54344314	54344395	54355385	54355487	NR_036640	1.34e-14	1.86e-13	0.292|0.271	0.558|0.547	-0.271	24.593	17.8027	19.3412	16.597	27.1237	15.3137	YIPF1	NA	Y	N	IMR90	0	0	0	0	0	0	0	-4.0784	0	0	0	0	0	0	0	0	3
chr17	27043010	27043076	27043920	27044012	-	27042817	27042919	27044230	27044309	NM_001142624	0.00110077	0.00359915	0.41|0.419	0.509|0.528	-0.104	82.0062	96.0672	61.4971	34.4642	84.3182	107.45	RAB34	NA	N	N	IMR90	-4.49931	0	0	0	0	0	0	-2.09612	0	-1.66368	-2.96715	0	-0.02816	-6.37484	0	3.29265	3
chr17	27043010	27043079	27043920	27044012	-	27042817	27042919	27044230	27044309	NM_001142625	0.00183053	0.00572821	0.429|0.447	0.53|0.548	-0.101	82.0062	96.0672	61.4971	34.4642	84.3182	107.45	RAB34	NA	N	N	IMR90	-4.49931	0	0	0	0	0	0	-2.09612	0	-1.66368	-2.96715	0	-0.02816	-6.37484	0	3.29265	3
chr17	27184956	27185003	27185163	27185225	+	27183522	27183600	27185391	27185504	NM_005702	7.91e-08	5.34e-07	0.111|0.124	0.322|0.366	-0.226	29.0934	36.3007	24.3252	19.674	18.4002	18.7547	ERAL1	NA	Y	N	IMR90	0	0	0	0	0	0	0	-5.50864	0	0	0	0	0	0	0	0	3
chr17	27834913	27835150	27837881	27838010	+	27829606	27829741	27844470	27844674	NM_020791	0.000103793	0.000424359	0.361|0.338	0.463|0.546	-0.155	8.49241	13.3353	14.5884	15.5229	17.1744	19.9265	TAOK1	NA	N	N	IMR90	0	0	0	0	0	0	0	-3.85351	0	0	0	0	-3.43414	0	0	0	5
chr17	27837881	27838010	27844470	27844674	+	27834913	27835150	27849297	27849537	NM_020791	4.26e-06	2.25e-05	0.678|0.632	0.503|0.497	0.155	8.49241	13.3353	14.5884	15.5229	17.1744	19.9265	TAOK1	NA	N	N	IMR90	0	0	0	0	0	0	0	3.33289	0	0	0	0	0	0	0	0	4
chr17	36916683	36916861	36918663	36918758	+	36912135	36912243	36920371	36920484	NM_002795	0	0	0.438|0.461	0.708|0.756	-0.282	126.727	174.835	174.159	120.036	131.847	88.9935	PSMB3	NA	Y	N	IMR90	0	0	0	0	0	0	0	-9.8574	0	0	0	0	0	0	0	3.67133	5
chr17	38418776	38418893	38420741	38421398	+	38416786	38416919	38430041	38430251	NM_133264	9.14e-07	5.29e-06	0.183|0.228	0.559|0.407	-0.277	4.88374	6.93414	11.8541	7.4218	11.1596	8.0455	WIPF2	NA	N	N	IMR90	0	0	0	0	0	0	0	-5.6993	0	0	0	0	-3.69331	0	0	0	5
chr17	39975781	39975927	39976520	39976713	+	39975461	39975651	39977198	39977341	NM_021939	0	0	0.28|0.282	0.536|0.512	-0.243	99.2676	60.7429	94.5549	62.9443	443.651	248.067	FKBP10	NA	N	N	IMR90	0	0	0	0	0	6.65365	0	-9.04755	0	2.85521	7.53187	0	-4.44609	0	0	4.39778	5
chr17	39975781	39975927	39976520	39976713	+	39975461	39975651	39977198	39977341	NM_021939	0	0	0.28|0.282	0.536|0.512	-0.243	99.2676	60.7429	94.5549	62.9443	443.651	248.067	FKBP10	NA	N	N	IMR90	0	0	0	0	0	0	0	-11.7232	0	9.77235	0	0	0	0	0	0	5
chr17	39983677	39983878	39985041	39985204	-	39981333	39981909	39987052	39987142	NM_052935	3.97e-10	3.54e-09	0.798|0.805	0.586|0.639	0.189	23.1943	30.7928	22.8584	43.1677	30.2395	26.376	NT5C3B	NA	N	N	IMR90	0	0	0	0	0	0	0	8.38045	0	-2.86404	0	0	0	0	3.33827	0	4
chr17	40870471	40870635	40871122	40871225	-	40869993	40870085	40872290	40872467	NM_001991	0.00582553	0.0163322	0.373|0.388	0.571|0.527	-0.168	3.39569	2.8612	3.99115	6.99496	4.64925	4.698	EZH1	CRF	N	N	IMR90	0	0	0	0	0	0	0	-2.09194	0	0	0	0	0	0	0	0	3
chr17	40874812	40874933	40876322	40876442	-	40872290	40872467	40879652	40879781	NM_001991	0.00672019	0.0185205	0.544|0.671	0.443|0.343	0.215	3.39569	2.8612	3.99115	6.99496	4.64925	4.698	EZH1	CRF	N	N	IMR90	0	0	0	0	0	0	0	2.36266	0	0	0	0	0	0	0	0	4
chr17	46056194	46056283	46057958	46058164	+	46055197	46055276	46058528	46058700	NM_001278216	7.73e-05	0.000323728	0.716|0.733	0.457|0.56	0.216	18.531	14.395	23.2565	35.0676	19.2078	11.1545	CDK5RAP3	NA	N	N	IMR90	0	2.79899	0	0	0	0	0	2.22778	0	0	0	0	0	0	0	0	4
chr17	46988169	46988242	46990195	46990383	+	46985730	46986182	46993437	46993549	NM_023079	0	0	0.137|0.135	0.385|0.384	-0.248	24.2196	35.6501	38.2485	21.1161	57.4178	49.5473	UBE2Z	NA	Y	N	IMR90	0	0	0	0	0	0	0	-2.66245	0	-3.8276	-12.5659	0	0.3401	0	0	0	3
chr17	49233011	49233141	49237340	49237442	+	49230919	49231023	49238520	49238633	NM_000269	0	0	0.333|0.322	0.717|0.747	-0.404	683.438	1072.16	600.76	463.967	999.622	343.063	NME1	NA	Y	N	IMR90	0	0	0	0	0	0	0	-5.59434	0	0	0	0	-1.87743	-4.12928	0	0	5
chr17	49237340	49237442	49238520	49238633	+	49233011	49233141	49239088	49239450	NM_000269	1.68e-07	1.08e-06	0.516|0.588	0.387|0.392	0.163	683.438	1072.16	600.76	463.967	999.622	343.063	NME1	NA	Y	N	IMR90	0	0	0	0	0	0	0	4.03525	0	0	0	0	1.63911	0	0	0	4
chr17	56582139	56582335	56582832	56582944	-	56581663	56581849	56584103	56584232	NM_004687	1.11e-06	6.34e-06	0.208|0.221	0.477|0.504	-0.276	4.19351	5.05323	17.1625	7.26773	7.41287	9.23279	MTMR4	NA	N	N	IMR90	0	0	0	0	0	0	0	-7.90248	0	0	0	0	0	0	0	0	5
chr17	60522197	60522304	60525061	60525127	+	60517977	60518117	60525935	60527454	NM_181725	0.00355379	0.0105156	0.487|0.466	0.704|0.615	-0.183	13.7653	11.7013	6.09351	12.8273	6.7111	4.91515	METTL2A	NA	Y	N	IMR90	0	0	0	0	0	0	0	-3.96113	0	0	0	0	0	0	0	0	3
chr17	71231614	71233134	71238382	71238490	+	71229358	71229464	71239034	71239142	NM_017941	0.0120106	0.0309639	0.835|0.85	0.784|0.693	0.104	9.88728	15.1582	11.5543	11.5036	10.2034	6.89505	C17orf80	NA	N	N	IMR90	0	0	0	0	0	0	0	2.16575	0	0	0	0	0	0	0	0	4
chr17	73264163	73264273	73266194	73266326	-	73263618	73263711	73267224	73267311	NM_020679	0.0179516	0.0445056	0.4|0.688	0.909|1.0	-0.41	11.0032	6.17737	6.65348	18.5757	6.41553	2.65416	MIF4GD	NA	Y	N	IMR90	3.38888	0	5.46045	5.10607	0	0	0	0	0	3.75144	8.14195	0	3.1509	3.81509	0	3.63253	3
chr17	73492810	73492888	73493193	73493279	+	73492362	73492552	73493861	73493943	NM_014738	3.77e-06	2e-05	0.261|0.294	0.476|0.475	-0.198	16.4111	10.3644	19.8956	15.9114	14.2158	8.37089	KIAA0195	NA	Y	N	IMR90	0	0	0	0	0	0	0	-6.21127	0	0	0	0	0	0	0	0	3
chr17	76198783	76198832	76202026	76202131	+	76187050	76187141	76202991	76203782	NM_001010982	0.0159709	0.0401201	0.114|0.124	0.19|0.331	-0.142	14.7886	14.662	7.07097	17.9229	21.9456	8.42943	AFMID	NA	N	N	IMR90	0	0	0	0	0	0	0	-5.34326	0	0	0	0	-2.5365	0	0	0	5
chr17	78188413	78188564	78188831	78188937	-	78187970	78188127	78190830	78190991	NM_000199	2.49e-06	1.35e-05	0.257|0.331	0.499|0.5	-0.205	6.73408	3.98396	7.63956	3.7465	42.3385	22.5437	SGSH	NA	N	N	IMR90	0	0	0	0	0	0	0	-3.34258	0	0	0	0	0	0	0	0	3
chr17	80213304	80213453	80223561	80223672	-	80210891	80211120	80231181	80231594	NM_139062	4.65e-10	4.12e-09	0.19|0.173	0.362|0.349	-0.174	25.2337	33.1989	42.5345	31.2476	48.1592	41.3179	CSNK1D	NA	Y	N	IMR90	0	0	0	0	0	0	0	-12.7328	0	0	0	0	-4.07807	0	0	0	5
chr17	80714040	80714091	80721840	80721938	+	80709939	80710253	80724142	80724244	NM_005993	1.58e-10	1.47e-09	0.223|0.172	0.58|0.437	-0.311	26.0826	24.1004	15.8039	27.5108	13.6839	17.0399	TBCD	NA	Y	N	IMR90	0	0	0	0	0	6.99406	0	-4.75995	0	7.99454	12.2904	0	-5.03729	0	0	5.19737	3
chr17	80772715	80772810	80828099	80828256	+	80767583	80767658	80842020	80842078	NM_005993	3.35e-08	2.39e-07	0.154|0.258	0.431|0.552	-0.286	26.0826	24.1004	15.8039	27.5108	13.6839	17.0399	TBCD	NA	Y	N	IMR90	0	0	3.8794	0	0	6.99406	0	-2.00619	0	7.99454	12.2904	0	-3.568	0	0	5.19737	3
chr17	80772715	80772810	80828099	80828256	+	80767583	80767658	80842020	80842078	NM_005993	3.35e-08	2.39e-07	0.154|0.258	0.431|0.552	-0.286	26.0826	24.1004	15.8039	27.5108	13.6839	17.0399	TBCD	NA	Y	N	IMR90	0	0	0	0	0	0	0	-2.25125	0	0	0	0	2.63861	0	0	0	3
chr18	732833	732965	736807	736961	-	721591	724632	739734	739811	NM_005433	7.5e-11	7.18e-10	0.167|0.131	0.316|0.366	-0.192	37.1547	32.5944	24.5106	27.5876	21.3095	13.0297	YES1	NA	N	N	IMR90	0	0	0	0	0	0	0	-6.38081	0	0	0	0	0	0	0	0	3
chr18	5396199	5396331	5397056	5397425	-	5395607	5395706	5406775	5406967	NM_001281534	1.5e-08	1.11e-07	0.207|0.213	0.424|0.396	-0.2	4.41739	13.7494	138.346	1.36377	0.190329	17.6277	EPB41L3	NA	N	N	IMR90	0	0	0	0	0	0	0	-5.7596	0	0	0	0	0	0	0	0	3
chr18	12337339	12337534	12340199	12340400	-	12328942	12329782	12344130	12344246	NM_006796	0	0	0.125|0.094	0.451|0.511	-0.371	22.2586	30.5091	14.6136	9.63089	15.3608	12.2523	AFG3L2	NA	N	N	IMR90	0	0	3.26299	4.58441	0	19.9637	0	-0.45863	0	7.40857	18.71	0	4.17513	0	0	0	3
chr18	12546672	12546903	12635060	12635095	-	12535474	12535600	12657528	12657912	NM_020148	0.0182367	0.0451542	0.171|0.289	0.469|0.353	-0.181	5.77624	5.60458	3.97438	6.11802	15.7142	9.57077	SPIRE1	NA	N	N	IMR90	0	0	0	0	0	0	0	-3.75786	0	0	0	0	-5.64058	0	0	0	5
chr18	13671860	13671972	13681603	13682104	-	13663345	13666712	13726327	13726591	NM_152352	2.24e-09	1.83e-08	0.292|0.28	0.579|0.565	-0.286	4.15215	7.22877	3.46348	2.71962	4.83935	3.23324	FAM210A	NA	N	N	IMR90	0	0	0	0	0	0	0	-7.8166	0	0	0	0	-4.22014	0	0	0	5
chr18	13730625	13730754	13731474	13731933	+	13726658	13726728	13734462	13734598	NM_003799	1.74e-10	1.61e-09	0.077|0.098	0.44|0.302	-0.283	11.8897	16.5041	10.9057	11.7346	11.0952	7.00037	RNMT	NA	Y	N	IMR90	0	0	0	0	0	0	0	-4.19337	0	0	0	0	-4.06394	0	0	0	5
chr18	19112433	19112621	19116002	19116146	-	19109261	19110451	19119880	19119970	NM_052911	7.09e-06	3.59e-05	0.431|0.478	0.875|1.0	-0.483	21.4528	12.3511	9.98392	8.82919	8.23534	2.60488	ESCO1	NA	N	N	IMR90	0	0	0	0	0	0	0	-3.53145	0	0	0	0	0	0	0	0	3
chr18	21057142	21057232	21059280	21059388	+	21056969	21057050	21061135	21063099	NM_003831	0.000132957	0.000534019	0.312|0.33	0.517|0.468	-0.172	4.4584	9.94955	15.4568	6.95763	29.5038	13.946	RIOK3	NA	Y	N	IMR90	0	0	0	0	0	0	0	-12.0232	0	0	0	0	-3.24531	0	0	0	5
chr18	22804308	22807661	22901971	22902151	-	22775123	22775208	22930870	22930911	NM_015461	0.000158065	0.000623874	0.25|0.222	0.575|0.592	-0.347	2.64296	5.73126	49.2552	67.8115	27.3906	15.5665	ZNF521	TF	N	N	IMR90	0	0	0	0	0	0	0	-2.32074	0	0	0	0	-1.02596	0.974923	0	5.141	3
chr18	22804308	22807661	22901971	22902151	-	22775123	22775208	22930870	22930911	NM_015461	0.000158065	0.000623874	0.25|0.222	0.575|0.592	-0.347	2.64296	5.73126	49.2552	67.8115	27.3906	15.5665	ZNF521	TF	N	N	IMR90	0	0	0	0	0	0	0	-2.30488	0	0	0	0	-0.80036	0	0	3.90158	3
chr18	22804308	22807661	22901971	22902151	-	22775123	22775208	22930870	22930911	NM_015461	0.000158065	0.000623874	0.25|0.222	0.575|0.592	-0.347	2.64296	5.73126	49.2552	67.8115	27.3906	15.5665	ZNF521	TF	N	N	IMR90	0	0	0	0	0	0	0	-3.27069	0	0	0	0	0	0	0	0	3
chr18	33750025	33750159	33751009	33751123	+	33747063	33747185	33754447	33754688	NM_001242875	0.00132951	0.00427882	0.324|0.297	0.381|0.452	-0.106	19.348	23.9728	13.8795	14.4626	18.9278	24.5156	ELP2	NA	Y	N	IMR90	0	0	0	0	0	0	0	-7.32475	0	-4.07932	0	0	4.74509	0	0	0	3
chr18	34378411	34378572	34380160	34380274	-	34374068	34377013	34385336	34385360	NM_001271949	0.000452855	0.00163162	0.319|0.355	0.447|0.433	-0.103	28.2166	34.8226	31.7643	47.7332	45.4479	45.3953	TPGS2	NA	N	N	IMR90	0	0	0	0	0	0	0	-3.35862	0	0	0	0	0	0	0	0	3
chr18	47799933	47800230	47800555	47800723	-	47799193	47799325	47801346	47801415	NM_001204138	0.000629952	0.00218612	0.712|0.836	0.523|0.532	0.246	10.2837	16.9788	21.5782	14.9215	20.9796	16.0751	MBD1	TF	Y	N	IMR90	0	0	0	0	0	0	0	4.36492	0	0	0	0	0	0	0	0	4
chr18	56585502	56587865	56601664	56601846	+	56532701	56532811	56606676	56606853	NM_018181	0.00375188	0.0110647	0.572|0.609	0.682|0.716	-0.109	67.9656	56.4441	57.1416	50.2781	45.6466	24.3217	ZNF532	TF	N	N	IMR90	0	0	0	0	0	0	0	-9.54203	0	0	0	0	0.79389	0	0	0	5
chr18	56585502	56587865	56601664	56601846	+	56532701	56532811	56606676	56606853	NM_018181	0.00375188	0.0110647	0.572|0.609	0.682|0.716	-0.109	67.9656	56.4441	57.1416	50.2781	45.6466	24.3217	ZNF532	TF	N	N	IMR90	0	0	0	0	0	0	0	-9.59718	0	0	0	0	0	0	0	0	5
chr18	56585502	56587865	56601664	56601846	+	56532701	56532811	56606676	56606853	NM_018181	0.00375188	0.0110647	0.572|0.609	0.682|0.716	-0.109	67.9656	56.4441	57.1416	50.2781	45.6466	24.3217	ZNF532	TF	N	N	IMR90	0	0	0	0	0	0	0	-2.005	0	0	0	0	0	0	0	0	3
chr18	72173083	72173246	72178047	72178248	+	72168563	72168707	72179682	72179767	NM_018235	5.72e-06	2.95e-05	0.594|0.583	0.72|0.752	-0.147	40.4789	57.7519	64.7408	29.3063	31.1574	22.1355	CNDP2	NA	N	N	IMR90	0	0	0	0	0	2.4616	0	-0.50901	0	5.2676	0	0	5.00055	0	0	3.83147	3
chr1	76254843	76255041	76255636	76255742	+	76253181	76253289	76256969	76257022	NM_004582	0.000947828	0.00315303	0.775|0.813	0.645|0.703	0.12	26.3538	63.4795	20.2668	14.9031	29.763	19.1483	RABGGTB	NA	Y	N	IMR90	0	0	2.84416	0	-2.47138	3.63638	0	7.00871	0	0	-1.22771	13.3185	0	-6.98638	0	0	4
chr19	1032557	1032695	1036414	1036561	+	1032390	1032457	1037623	1039067	NM_001303501	1.49e-13	1.89e-12	0.238|0.232	0.41|0.413	-0.176	158.914	342.36	195.966	112.533	240.793	277.467	CNN2	NA	N	N	IMR90	-4.57563	0	0	0	0	-5.85016	0	-12.3585	0	-4.36052	0	0	-0.41383	0	0	0	5
chr19	2334600	2334720	2337441	2337624	+	2328628	2328774	2338750	2338840	NM_152988	0.00882059	0.0236881	0.66|0.715	0.554|0.597	0.112	13.7977	8.10506	11.8689	11.2061	12.101	11.3251	SPPL2B	NA	Y	N	IMR90	0	0	0	0	0	0	0	3.67123	0	0	0	0	3.27083	0	0	4.04895	4
chr19	3198814	3198895	3201520	3201624	+	3196180	3196275	3203753	3203842	NM_020170	8.69e-05	0.000359918	0.468|0.498	0.582|0.66	-0.138	50.4014	38.7688	23.7628	9.39774	27.9891	28.9933	NCLN	NA	Y	N	IMR90	0	0	0	0	0	0	3.13762	-3.32785	0	0	0	0	0	0	0	0	3
chr19	3575537	3575658	3576258	3576305	+	3574380	3574584	3576550	3576623	NM_006339	0.000931907	0.00310299	0.478|0.478	0.628|0.572	-0.122	30.5829	24.5113	93.0308	35.6575	58.6611	39.6413	HMG20B	TF	Y	N	IMR90	0	0	0	0	0	0	0	-5.02167	0	0	0	0	0	0	0	0	3
chr1	78097534	78099090	78107068	78107131	-	78050201	78050340	78107206	78107340	NM_015534	0.00524685	0.0149136	0.242|0.32	0.445|0.414	-0.148	7.34912	11.1782	7.32372	9.03596	11.2271	8.08581	ZZZ3	TF	Y	N	IMR90	0	0	0	0	0	0	0	-2.78532	0	0	0	0	0	0	0	0	3
chr19	4317178	4317277	4318342	4318502	+	4311838	4312048	4318868	4318948	NM_024333	0.00874058	0.0234932	0.726|0.709	0.625|0.524	0.143	19.3096	10.3812	4.49796	15.3511	1.92729	5.45686	FSD1	NA	Y	Y	IMR90	0	0	0	0	0	0	0	4.91775	0	0	0	0	0	0	0	0	4
chr19	4446045	4446194	4446279	4446410	-	4445002	4445620	4446496	4446716	NM_001171091	4.11e-15	6.02e-14	0.282|0.22	0.543|0.525	-0.283	9.83162	14.187	19.9263	11.4618	51.1308	66.0586	UBXN6	NA	Y	N	IMR90	0	0	0	0	0	0	0	-4.0167	0	0	0	0	0	0	0	3.42733	3
chr19	8381379	8381529	8385740	8385790	-	8376183	8376479	8386191	8386280	NM_005001	0	0	0.077|0.095	0.415|0.34	-0.291	121.868	98.67	77.7684	105.925	85.4648	38.4402	NDUFA7	NA	Y	N	IMR90	0	0	0	0	0	6.96293	0	-4.24432	0	3.28218	0	0	3.55928	0	0	0	3
chr19	8486672	8486900	8495541	8495751	+	8478186	8478304	8503271	8503899	NM_016496	0.00141846	0.00454537	0.168|0.197	0.366|0.292	-0.146	7.91974	4.06736	8.82653	8.87445	20.0668	11.7546	42065	NA	Y	N	IMR90	0	0	0	0	0	0	0	-3.25681	0	0	0	0	0	0	0	0	3
chr19	8670507	8670694	8673015	8673130	-	8669896	8670243	8675528	8675620	NM_030957	0.000607589	0.00211761	0.059|0.068	0.211|0.393	-0.238	3.83476	2.78184	3.77644	1.44929	3.13409	3.03503	ADAMTS10	NA	N	N	IMR90	0	0	0	0	0	0	0	-3.79153	0	0	0	0	0	0	-2.84358	6.49798	3
chr19	9678770	9678851	9679677	9679758	-	9676403	9677785	9695136	9695209	NM_001008727	9.63e-13	1.14e-11	0.251|0.257	0.597|0.712	-0.4	40.2772	25.5434	10.2802	17.2959	4.84031	4.75219	ZNF121	TF	Y	N	IMR90	0	0	0	0	0	0	0	-10.1934	0	0	0	0	0	0	7.05565	0	5
chr19	9768684	9768811	9771395	9771550	-	9767222	9767329	9785690	9785776	NM_001130031	3.33e-11	3.29e-10	0.478|0.574	0.885|0.907	-0.37	5.43312	5.33159	4.02754	4.01166	2.77968	5.57736	ZNF562	TF	N	N	IMR90	0	0	0	0	0	0	0	-6.49112	0	0	0	0	-4.14711	0	0	0	5
chr19	9768684	9768811	9771395	9771550	-	9759337	9764557	9785690	9785776	NM_001130031	8.05e-05	0.000336362	0.75|0.931	0.991|0.982	-0.146	5.43312	5.33159	4.02754	4.01166	2.77968	5.57736	ZNF562	TF	N	N	IMR90	0	0	0	0	0	0	0	-6.49112	0	0	0	0	-4.14711	0	0	0	5
chr19	10257026	10257200	10259559	10259693	-	10254441	10254663	10260128	10260333	NM_001130823	1.11e-15	1.71e-14	0.159|0.19	0.371|0.403	-0.213	42.0812	48.5958	63.1871	29.8981	18.4644	47.4944	DNMT1	NA	N	N	IMR90	0	0	0	0	0	0	0	-3.96116	0	0	0	0	0	0	0	0	3
chr19	10365264	10365316	10367383	10367501	+	10363226	10363377	10368897	10369004	NM_146387	0.00104598	0.00344228	0.387|0.422	0.563|0.489	-0.122	72.8882	91.6711	44.1894	36.7847	56.6886	40.8933	MRPL4	NA	Y	N	IMR90	0	0	0	0	0	0	0	-2.40911	0	0	0	0	0	0	0	0	3
chr19	10461727	10461838	10463109	10463227	-	10461203	10461644	10463601	10463774	NM_003331	0.000460518	0.00165333	0.212|0.129	0.313|0.327	-0.15	16.4426	10.8449	34.2726	11.7638	42.1979	14.89	TYK2	NA	Y	N	IMR90	0	0	0	0	0	0	0	-4.81073	0	-0.11724	0	0	0	0	0	0	3
chr19	10657864	10657929	10659579	10659710	+	10657514	10657791	10662572	10662651	NM_001281504	2.93e-08	2.11e-07	0.126|0.101	0.386|0.332	-0.245	15.0226	14.395	8.77336	12.5403	11.2848	6.85913	ATG4D	NA	Y	N	IMR90	0	0	0	0	0	0	0	-6.01117	0	0	0	0	-4.06965	0	0	0	5
chr19	10798021	10798384	10799225	10799354	+	10794592	10794646	10799854	10803095	NM_017620	0	0	0.106|0.091	0.272|0.327	-0.201	118.133	184.207	73.7066	130.499	53.7435	67.241	ILF3	NA	N	N	IMR90	0	0	0	0	0	0	0	-6.54489	0	0	0	0	3.77163	0	0	2.96353	3
chr19	10798021	10798384	10799225	10799354	+	10794592	10794646	10799854	10803095	NM_017620	0	0	0.106|0.091	0.272|0.327	-0.201	118.133	184.207	73.7066	130.499	53.7435	67.241	ILF3	NA	N	N	IMR90	0	0	0	0	0	0	0	-7.29594	0	0	0	0	0	0	0	0	5
chr19	11233849	11234020	11238683	11238761	+	11231045	11231198	11240188	11240346	NM_001195798	0	0	0.344|0.329	0.596|0.584	-0.253	68.7355	39.5736	61.7474	26.8531	166.408	37.6742	LDLR	NA	N	Y	IMR90	0	0	0	0	0	0	0	-10.0282	0	0	0	0	0	0	0	0	5
chr19	13928535	13928790	13930170	13930306	+	13928029	13928167	13934159	13934314	NM_023072	0.000573319	0.00201131	0.327|0.301	0.538|0.516	-0.213	9.84699	21.7395	9.37658	9.26647	4.93807	4.99717	ZSWIM4	NA	N	N	IMR90	0	0	2.42641	3.19398	0	12.1228	0	-3.0245	0	-1.0268	18.0776	18.3715	-2.71872	-3.86076	0	3.29265	3
chr19	13930170	13930306	13934159	13934314	+	13928535	13928790	13936363	13936527	NM_023072	0.000189858	0.00073661	0.252|0.22	0.42|0.443	-0.196	9.84699	21.7395	9.37658	9.26647	4.93807	4.99717	ZSWIM4	NA	N	N	IMR90	0	0	0	0	0	0	0	-9.06893	0	0	0	0	0	0	0	3.29265	5
chr19	15299045	15299159	15299799	15299985	-	15298691	15298805	15300083	15300239	NM_000435	0.00240957	0.00738649	0.326|0.351	0.469|0.419	-0.105	68.0369	25.5964	40.5911	30.2031	39.0667	23.2533	NOTCH3	NA	N	N	IMR90	0	0	0	0	0	0	0	-4.09774	0	0	0	0	-0.11268	0	0	3.42733	3
chr19	17628096	17628198	17628518	17628659	+	17626981	17627089	17631752	17632097	NM_012088	7.41e-06	3.75e-05	0.401|0.353	0.528|0.516	-0.145	38.1817	44.7573	76.2948	62.5732	108.352	58.2011	PGLS	NA	Y	N	IMR90	0	0	0	0	0	0	0	-17.0061	0	0	0	0	0	0	-12.846	0	5
chr19	18672845	18672967	18675678	18675831	+	18668571	18668724	18677941	18677988	NM_001171948	0	0	0.364|0.359	0.701|0.726	-0.352	51.9401	67.1216	59.6031	66.4466	83.2014	51.8475	KXD1	NA	Y	N	IMR90	0	0	0	0	0	0	0	-5.16653	0	0	0	0	-3.69331	0	0	0	5
chr19	18675678	18675831	18677941	18677988	+	18672845	18672967	18679211	18680197	NM_001171948	2.5e-12	2.82e-11	0.577|0.576	0.383|0.356	0.207	51.9401	67.1216	59.6031	66.4466	83.2014	51.8475	KXD1	NA	Y	N	IMR90	0	0	0	0	0	0	0	4.09321	0	0	0	0	-2.79731	0	0	0	4
chr19	18967685	18967829	18968128	18968342	+	18966994	18967109	18971129	18971247	NM_002911	0.000187979	0.00072972	0.341|0.342	0.444|0.539	-0.15	16.402	19.8687	27.3856	10.4278	13.625	23.8248	UPF1	NA	Y	N	IMR90	0	0	0	0	0	0	0	-5.13976	0	0	0	0	0	0	0	3.1136	3
chr19	19021779	19021880	19023792	19023855	-	19017768	19017921	19030031	19030199	NM_199444	8.47e-06	4.24e-05	0.293|0.342	0.433|0.471	-0.134	80.5092	95.6767	200.994	112.082	193.325	166.239	COPE	NA	Y	N	IMR90	0	0	0	0	0	0	0	-8.25937	0	0	0	0	0	0	0	2.80795	5
chr19	19120663	19121151	19129917	19130038	-	19119125	19119237	19135427	19137035	NM_014884	1.85e-06	1.02e-05	0.235|0.225	0.38|0.369	-0.145	31.529	22.4363	20.8001	37.7272	21.9281	16.5222	SUGP2	NA	N	N	IMR90	0	0	0	0	0	0	0	-5.26239	0	0	0	0	0	0	0	0	3
chr19	33693753	33693892	33695543	33695758	+	33687635	33687683	33696151	33697268	NM_002333	8.6e-05	0.00035678	0.143|0.125	0.222|0.28	-0.117	12.8321	9.17058	2.78207	14.0443	12.0947	13.7452	LRP3	NA	N	N	IMR90	0	0	0	0	0	0	0	-8.10076	0	0	0	0	0	0	0	3.29265	5
chr19	34699833	34699956	34706028	34706205	+	34687538	34687668	34706500	34706566	NM_001114093	2.71e-12	3.03e-11	0.629|0.593	0.403|0.309	0.255	40.9266	58.8021	44.7607	39.2521	32.8866	30.4454	LSM14A	NA	Y	N	IMR90	0	0	0	0	0	0	0	3.24993	0	0	0	0	-3.73307	0	0	0	4
chr19	39123069	39123136	39125632	39125758	+	39116667	39116742	39127528	39127599	NM_013234	0	0	0.154|0.17	0.48|0.478	-0.317	117.831	257.963	127.789	108.357	161.308	80.7122	EIF3K	NA	Y	N	IMR90	0	0	0	0	0	0	0	-4.51051	0	0	0	0	0	0	0	0	3
chr19	39435608	39435744	39437111	39437207	-	39432040	39433391	39439206	39439318	NM_148169	0.000195345	0.000755412	0.15|0.256	0.482|0.369	-0.222	7.16228	6.41323	4.3369	14.4163	9.94007	8.12951	FBXO17	NA	N	N	IMR90	0	0	0	0	0	0	0	-3.20715	0	0	0	0	0	0	0	0	3
chr19	40957270	40957399	40964061	40964151	-	40953690	40953953	40964287	40964452	NM_000713	7e-07	4.14e-06	0.222|0.235	0.392|0.409	-0.172	69.0409	42.8279	135.228	35.3072	182.062	27.4819	BLVRB	NA	N	Y	IMR90	0	0	0	0	0	0	0	-4.67536	0	4.19715	0	0	0	0	0	3.36954	3
chr19	41306243	41307320	41312459	41312579	+	41305047	41305167	41313042	41313179	NM_080732	0	0	0.39|0.38	0.711|0.707	-0.324	32.6301	38.2448	52.0081	33.9567	55.4081	40.1504	EGLN2	NA	Y	N	IMR90	0	0	0	0	-2.92222	-2.26695	0	-3.26834	0	-0.813605	-14.7408	40.8845	-0.0953	0	0	0	3
chr19	41925039	41925201	41928068	41928275	+	41919953	41920062	41928533	41928675	NM_000709	9.98e-12	1.05e-10	0.19|0.193	0.451|0.449	-0.259	13.6599	12.3953	14.9012	14.605	10.1595	11.3789	BCKDHA	NA	Y	N	IMR90	0	0	0	0	0	0	0	-6.95113	0	0	0	0	0	0	0	0	5
chr19	41925039	41925201	41928068	41928275	+	41919953	41920062	41928533	41928675	NM_000709	9.98e-12	1.05e-10	0.19|0.193	0.451|0.449	-0.259	13.6599	12.3953	14.9012	14.605	10.1595	11.3789	BCKDHA	NA	Y	N	IMR90	0	0	0	0	0	0	0	-6.95113	0	0	0	0	0	0	0	0	5
chr19	42373100	42373284	42373768	42373823	+	42365180	42365281	42375418	42375484	NM_001022	0	0	0.289|0.269	0.722|0.656	-0.41	2111.04	2338.11	2364.57	3122.24	2600.22	731.753	RPS19	NA	Y	N	IMR90	0	0	0	0	0	0	0	-2.30893	0	0	0	0	3.1509	0	0	0	3
chr1	100750783	100750878	100752654	100752759	+	100742813	100742872	100756958	100758326	NM_003729	0.000964509	0.0032025	0.258|0.201	0.362|0.305	-0.104	9.47618	20.6147	17.8231	8.30875	29.593	13.7291	RTCA	NA	Y	N	IMR90	0	0	0	0	0	0	0	-2.34138	0	0	0	0	0	0	0	0	3
chr19	45418128	45418206	45419446	45419582	+	45417920	45417990	45422429	45422606	NM_001645	9.84e-06	4.87e-05	0.022|0.042	0.556|0.218	-0.355	583.082	737.535	260.44	134.108	138.629	2.26356	APOC1	NA	N	N	IMR90	0	-3.0663	5.35498	4.88857	0	12.8326	0	0	-1.06584	-3.88831	26.001	15.2395	0	6.84829	0	-1.98603	3
chr19	45872327	45872405	45873390	45873490	-	45872187	45872250	45873793	45873845	NM_000400	0	0	0.116|0.111	0.574|0.646	-0.496	31.0927	27.3695	13.751	27.8737	16.6981	20.0865	ERCC2	NA	Y	N	IMR90	-2.33793	0	0	0	0	0	0	-5.37885	0	-4.02826	-1.09365	-3.1339	-7.27728	0	0	0	5
chr19	47181652	47181920	47184906	47185005	-	47178289	47178375	47192793	47192955	NM_001079880	0.00935734	0.0248954	0.439|0.357	0.5|0.563	-0.133	11.7521	12.1568	21.8972	10.9504	10.1799	8.34126	PRKD2	NA	N	N	IMR90	0	0	0	0	0	0	0	-4.21066	0	0	4.60793	0	-4.72087	0	0	-5.35993	5
chr1	101458192	101458296	101460665	101460705	-	101455180	101456187	101467022	101467143	NM_015958	0.0104162	0.027342	0.581|0.574	0.446|0.471	0.119	16.7028	18.0688	8.91739	24.4899	15.6492	9.53954	DPH5	NA	Y	N	IMR90	0	0	0	0	0	0	0	6.66579	0	0	0	0	0	0	0	0	4
chr19	47769867	47770049	47773663	47773710	+	47768029	47768203	47773809	47773945	NM_015603	4.09e-08	2.86e-07	0.177|0.203	0.399|0.412	-0.215	7.19486	8.65488	28.4541	8.0806	10.5213	12.1313	CCDC9	NA	Y	Y	IMR90	0	0	0	0	0	0	3.13762	-7.01777	0	0	0	0	0	0	3.88227	0	5
chr19	48185232	48185409	48197371	48197983	+	48182577	48184533	48198156	48198337	NM_015711	0	0	0.0|0.0	0.412|0.412	-0.412	5.18465	7.56717	8.90891	5.20992	4.86875	4.57565	GLTSCR1	NA	N	N	IMR90	0	0	0	0	0	0	0	-3.67514	0	0	0	0	0	0	0	0	3
chr19	48185232	48185409	48197371	48197983	+	48182577	48184533	48198156	48198337	NM_015711	0	0	0.0|0.0	0.412|0.412	-0.412	5.18465	7.56717	8.90891	5.20992	4.86875	4.57565	GLTSCR1	NA	N	N	IMR90	0	0	0	0	0	0	0	-3.91241	0	0	0	0	0	0	0	0	3
chr19	49303443	49303554	49309773	49309974	-	49303237	49303357	49310256	49310331	NM_001190	3.33e-16	5.29e-15	0.779|0.738	0.435|0.471	0.305	0	0	0	0	0	0	BCAT2	NA	Y	N	IMR90	0	0	3.29293	-3.74941	0	0	0	4.39329	0	2.99804	0	-3.35397	-4.67255	0	0	3.76303	4
chr19	49364876	49364949	49368759	49368867	-	49364657	49364758	49370793	49370883	NM_001161354	6.38e-06	3.25e-05	0.521|0.369	0.729|0.733	-0.286	6.42853	3.8378	2.65943	13.5735	19.0233	14.2352	PLEKHA4	NA	N	N	IMR90	0	0	0	0	0	0	0	-3.84965	0	0	0	0	0	0	0	0	3
chr19	49407603	49407711	49409009	49409142	+	49404042	49404188	49414405	49414509	NM_006184	1.17e-05	5.72e-05	0.317|0.299	0.419|0.441	-0.122	65.9695	31.1586	66.4035	28.6984	124.017	107.951	NUCB1	NA	Y	N	IMR90	0	0	0	0	0	0	0	-10.2131	0	0	0	0	-3.45246	0	0	0	5
chr19	49675265	49675365	49684605	49684718	+	49674834	49675026	49685834	49686179	NM_001195227	8.34e-06	4.19e-05	0.272|0.279	0.535|0.533	-0.259	2.74811	0.967261	9.09218	1.45116	16.3723	6.86079	TRPM4	NA	N	N	IMR90	0	0	0	0	0	0	0	-5.08676	0	0	0	0	0	0	0	0	3
chr19	50163969	50164085	50165204	50165585	-	50162825	50163090	50165681	50165874	NM_001197123	7.66e-09	5.94e-08	0.358|0.317	0.54|0.56	-0.213	30.2901	26.9705	29.0567	16.5568	24.6687	20.0073	IRF3	TF	N	N	IMR90	0	0	0	0	0	0	0	-5.87482	0	0	0	0	0	0	0	0	3
chr19	50163969	50164101	50165204	50165585	-	50162825	50163090	50165681	50165874	NM_001197122	8.97e-09	6.88e-08	0.364|0.318	0.54|0.565	-0.212	30.2901	26.9705	29.0567	16.5568	24.6687	20.0073	IRF3	TF	N	N	IMR90	0	0	0	0	0	0	0	-5.87482	0	0	0	0	0	0	0	0	3
chr19	50183743	50183845	50185166	50185322	+	50180408	50180573	50185452	50185516	NM_001207042	7.63e-08	5.16e-07	0.421|0.393	0.541|0.58	-0.153	163.328	260.662	89.422	215.396	77.1311	103.147	PRMT1	NA	Y	N	IMR90	-5.83699	0	-0.56063	0	0	-0.39718	0	-3.79245	-4.40485	-3.43159	6.27098	4.68558	0.26485	-8.70442	0	-2.99409	3
chr19	50213576	50213741	50215065	50215218	+	50211979	50212096	50215992	50216106	NM_152359	2.18e-05	0.000101056	0.453|0.424	0.579|0.616	-0.159	32.709	6.88022	3.27851	32.3649	10.1877	12.6317	CPT1C	NA	N	N	IMR90	-5.19227	-3.41579	-3.38909	-4.29986	0	-3.77465	0	-5.81408	-3.39991	-8.59212	0	0	0	0	0	-4.71804	5
chr19	50213576	50213741	50215065	50215218	+	50211979	50212096	50215992	50216106	NM_152359	2.18e-05	0.000101056	0.453|0.424	0.579|0.616	-0.159	32.709	6.88022	3.27851	32.3649	10.1877	12.6317	CPT1C	NA	N	N	IMR90	0	0	0	0	0	0	0	-5.01289	0	0	0	0	0	0	0	0	3
chr19	58600054	58600204	58601231	58601753	-	58598682	58598771	58609540	58609730	NM_001145543	0.00486507	0.0139348	0.535|0.493	0.673|0.717	-0.181	9.45939	7.23879	10.162	28.6332	11.5579	5.03266	ZSCAN18	TF	N	N	IMR90	0	0	0	0	0	0	0	-3.1668	0	0	0	0	0	0	-6.32355	0	3
chr2	242797	242871	243502	243562	-	234159	234272	247537	247602	NM_001282687	0.01757	0.0436258	0.062|0.083	0.27|0.28	-0.203	11.0244	4.80115	22.695	5.72165	13.6124	6.45028	SH3YL1	NA	N	N	IMR90	0	0	0	0	0	0	0	-3.00629	0	0	0	0	0	0	3.88227	0	3
chr2	9552397	9552534	9558754	9558861	-	9548241	9548334	9563501	9563643	NM_004763	4.7e-06	2.46e-05	0.384|0.291	0.512|0.529	-0.183	7.05084	12.1309	27.7402	11.5396	38.1656	27.0072	ITGB1BP1	NA	Y	N	IMR90	0	0	0	0	0	0	0	-8.01676	0	0	0	0	0	0	0	0	5
chr2	24498581	24498718	24509080	24509220	-	24494634	24494810	24516556	24516644	NM_147152	3.15e-10	2.84e-09	0.216|0.185	0.492|0.425	-0.258	4.29929	5.52605	7.73403	2.71047	10.2384	6.56727	ITSN2	NA	N	N	IMR90	0	0	0	0	0	0	0	-3.67349	0	0	0	0	0	0	0	0	3
chr2	27822836	27822920	27823557	27823682	+	27822449	27822545	27824222	27824309	NM_001271318	0.00121528	0.00394073	0.468|0.532	0.621|0.66	-0.141	16.3015	15.098	10.3745	36.0107	14.6099	10.4275	ZNF512	TF	N	Y	IMR90	0	0	0	0	0	0	0	-8.18147	0	0	0	0	-5.78556	0	0	0	5
chr1	8022822	8022935	8025383	8025485	+	8021713	8021853	8029404	8029464	NM_007262	0	0	0.115|0.101	0.505|0.567	-0.428	279.902	359.11	240.52	231.713	345.213	165.365	PARK7	NA	Y	N	IMR90	0	0	0	0	-4.72404	0	0	-5.24596	0	0	9.68173	0	-3.23804	-26.8345	0	0	5
chr2	42836597	42836724	42867312	42867376	+	42806246	42806340	42871266	42871384	NM_001282756	0	0	0.755|0.753	0.433|0.501	0.287	41.1885	30.808	22.4306	34.1103	19.4813	14.9232	MTA3	TF	N	N	IMR90	0	0	0	0	0	0	0	4.37107	0	0	0	0	0	0	0	0	4
chr2	43506903	43507035	43514046	43514200	-	43459851	43460021	43518834	43518907	NM_001083953	0.00173622	0.00545724	0.623|0.637	0.493|0.301	0.233	5.05747	5.68659	3.70886	3.47823	3.19483	5.40446	THADA	NA	Y	N	IMR90	0	0	0	0	0	0	0	5.3908	0	0	0	0	0	0	0	0	4
chr2	44132830	44132919	44139570	44139697	-	44128458	44128663	44145163	44145272	NM_133259	0	0	0.728|0.732	0.449|0.449	0.281	37.226	39.8676	39.4954	26.3341	26.0783	18.2411	LRPPRC	NA	Y	N	IMR90	0	0	0	0	0	0	0	2.06422	0	0	0	0	0	0	0	5.46613	4
chr2	55756013	55756128	55761008	55761096	+	55750856	55750958	55762847	55762899	NM_080667	4.84e-05	0.000209958	0.363|0.333	0.553|0.485	-0.171	13.352	12.3672	7.82579	34.6292	30.2474	17.1525	CFAP36	NA	N	N	IMR90	0	0	0	0	0	0	0	-2.49143	0	0	0	0	0	0	0	0	3
chr2	61441194	61441829	61447444	61447592	-	61438906	61439064	61448636	61448741	NM_014709	0.0103443	0.0272039	0.429|0.418	0.541|0.524	-0.109	14.5946	14.3054	21.9904	13.3091	17.6164	17.1733	USP34	NA	N	N	IMR90	0	0	0	0	0	0	0	-6.43058	0	0	0	0	0	0	0	0	3
chr2	61441194	61441829	61447444	61447592	-	61438906	61439064	61448636	61448741	NM_014709	0.0103443	0.0272039	0.429|0.418	0.541|0.524	-0.109	14.5946	14.3054	21.9904	13.3091	17.6164	17.1733	USP34	NA	N	N	IMR90	0	0	0	0	0	0	0	-6.3478	0	0	0	0	0	0	0	0	3
chr2	65559120	65559185	65571852	65572030	-	65543867	65544017	65659095	65659656	NM_181784	3.43e-13	4.17e-12	0.155|0.136	0.439|0.389	-0.269	6.07169	9.84772	7.84703	15.1216	35.0119	10.3489	SPRED2	NA	N	N	IMR90	0	0	0	0	0	0	0	-11.0205	0	0	0	0	-3.41691	0	0	0	5
chr2	65561738	65561907	65571852	65572030	-	65559120	65559185	65659095	65659656	NM_181784	2.08e-08	1.52e-07	0.263|0.302	0.549|0.542	-0.263	6.07169	9.84772	7.84703	15.1216	35.0119	10.3489	SPRED2	NA	N	N	IMR90	0	0	0	0	0	0	0	-3.75385	0	0	0	0	0	0	0	0	3
chr2	70442502	70442626	70443339	70443424	-	70441480	70441626	70443535	70443631	NM_022037	4.7e-05	0.000204415	0.67|0.67	0.532|0.523	0.142	25.4773	23.775	25.6864	42.3072	18.2473	17.72	TIA1	NA	Y	N	IMR90	0	0	-3.53461	-3.43052	0	-3.49186	0	2.83774	0	0	-5.13178	0	0	0	0	0	4
chr2	71653589	71654544	71655676	71655781	+	71651779	71651845	71658456	71658558	NM_001252612	0	0	0.538|0.578	0.185|0.242	0.345	32.9321	30.0431	26.9606	28.5222	16.6837	11.6154	ZNF638	NA	Y	N	IMR90	0	0	0	0	0	0	0	4.36787	0	0	0	0	0	0	0	0	4
chr2	73195576	73195662	73198698	73198814	-	73188259	73188377	73215386	73215477	NM_144579	0.00285172	0.00861489	0.444|0.494	0.254|0.282	0.201	8.0151	7.7059	22.0267	3.80758	19.3626	18.9999	SFXN5	NA	N	N	IMR90	0	0	0	0	0	0	0	2.66468	0	0	0	0	0	0	0	0	4
chr2	73761950	73762076	73777393	73777564	+	73746901	73747143	73784346	73784481	NM_015120	0.00092486	0.00308243	0.696|0.661	0.491|0.483	0.192	7.71556	7.17018	2.7065	4.2675	1.99727	3.25104	ALMS1	NA	N	N	IMR90	0	0	0	0	0	0	0	6.18966	0	0	0	0	0	0	0	0	4
chr2	74166036	74166149	74177711	74177859	+	74153952	74154179	74184251	74184367	NM_080916	4.84e-07	2.91e-06	0.541|0.546	0.323|0.367	0.199	93.2147	105.81	72.5547	112.097	102.65	43.4455	DGUOK	NA	N	N	IMR90	-2.59613	0	-2.33105	0	-2.76926	-5.21617	0	3.20358	0	-4.40262	-2.44018	0	5.06431	0	0	0	4
chr2	74166036	74166149	74184251	74184367	+	74153952	74154179	74185272	74185372	NM_080916	0.0104935	0.0275244	0.447|0.458	0.349|0.35	0.103	93.2147	105.81	72.5547	112.097	102.65	43.4455	DGUOK	NA	N	N	IMR90	-2.59613	0	0	0	0	0	0	3.20358	0	-4.28507	-7.09891	0	5.06431	0	0	0	4
chr2	74386217	74386381	74392344	74392478	-	74383210	74383772	74394140	74394234	NM_018221	0	0	0.32|0.321	0.635|0.611	-0.302	20.0388	24.7635	24.1817	40.8879	39.6285	34.049	MOB1A	NA	N	N	IMR90	0	0	0	0	0	0	0	-4.55933	0	0	0	0	-6.04067	0	0	0	5
chr2	97297048	97297219	97302657	97302922	-	97285408	97285499	97304019	97304116	NR_047657	1.02e-06	5.85e-06	0.198|0.156	0.459|0.389	-0.247	6.04156	8.05004	9.14311	12.0382	7.39843	11.021	KANSL3	NA	Y	N	IMR90	-7.6009	0	0	0	0	0	0	-7.27236	0	0	0	0	-5.77918	0	0	0	5
chr2	101883138	101883341	101885501	101885598	+	101881306	101881509	101885677	101886778	NM_017546	1.11e-16	1.84e-15	0.844|0.763	0.481|0.556	0.285	22.0299	26.9452	27.7329	18.1934	24.7366	19.5052	CNOT11	NA	Y	N	IMR90	0	0	0	0	0	0	0	3.46551	0	0	0	0	0	0	0	0	4
chr2	102476197	102476326	102480282	102480513	+	102472438	102472600	102481391	102481498	NM_001242560	0	0	0.674|0.71	0.964|0.932	-0.256	27.7737	60.7866	90.8473	35.3576	91.0778	63.6258	MAP4K4	NA	Y	N	IMR90	0	0	0	0	0	0	0	-6.49846	0	0	0	0	-4.19186	0	0	0	5
chr2	102499012	102499147	102501648	102501749	+	102493464	102493608	102503549	102503699	NM_001242560	2.28e-06	1.24e-05	0.728|0.668	0.502|0.577	0.158	27.7737	60.7866	90.8473	35.3576	91.0778	63.6258	MAP4K4	NA	Y	N	IMR90	0	0	0	0	0	0	0	3.80902	0	0	0	0	0	0	0	0	4
chr2	103343303	103343433	103347483	103347527	-	103340158	103340368	103348780	103348868	NM_032718	0.000714577	0.00243673	0.3|0.217	0.664|0.482	-0.314	2.48882	1.76331	2.41609	2.49969	3.24605	1.80651	MFSD9	NA	N	N	IMR90	0	0	0	0	0	0	0	-5.77515	0	0	0	0	0	0	0	0	3
chr2	112843581	112843681	112847201	112847295	+	112838633	112838695	112849288	112849360	NM_032824	0.00752555	0.0205002	0.218|0.091	0.0|0.049	0.13	6.12841	6.22797	13.7826	24.6804	20.5168	10.2842	TMEM87B	NA	N	N	IMR90	-3.40831	0	0	0	0	0	0	2.33624	-2.44954	-4.28002	-3.22096	0	0	-3.6537	0	0	4
chr2	113260488	113260758	113277858	113278002	+	113258782	113258918	113286257	113290222	NM_153712	3.02e-05	0.000136252	0.709|0.69	0.567|0.512	0.16	10.8764	16.0752	8.88405	16.3126	18.6377	11.9064	TTL	NA	Y	Y	IMR90	0	0	0	0	0	0	0	4.86228	0	0	0	0	-2.96863	0	0	0	4
chr2	113260488	113260758	113277858	113278002	+	113258782	113258918	113286257	113290222	NM_153712	3.02e-05	0.000136252	0.709|0.69	0.567|0.512	0.16	10.8764	16.0752	8.88405	16.3126	18.6377	11.9064	TTL	NA	Y	Y	IMR90	0	0	0	0	0	0	0	5.27927	0	0	0	0	0	0	0	0	4
chr2	113306843	113306976	113308442	113308579	+	113304997	113305144	113309351	113309575	NM_001282774	0.000230318	0.00087722	0.634|0.668	0.475|0.385	0.221	7.92198	11.13	2.61965	3.219	2.59855	3.71515	POLR1B	NA	N	N	IMR90	0	0	0	0	0	0	0	3.0042	0	0	0	0	-3.17933	0	0	0	4
chr2	128028911	128029029	128030440	128030537	-	128018803	128018922	128036748	128036951	NM_001303418	0.0120416	0.0310325	0.532|0.483	0.613|0.609	-0.103	15.8018	23.4242	16.8337	18.1698	16.0102	15.7536	ERCC3	NA	Y	N	IMR90	0	0	0	0	0	0	0	-3.93666	0	0	0	0	0	0	0	0	3
chr2	128627027	128627118	128628387	128628502	-	128624473	128624570	128628822	128628933	NM_031445	3.11e-05	0.000140009	0.28|0.311	0.517|0.462	-0.194	5.52297	9.71407	13.3796	6.94677	8.97471	9.01318	AMMECR1L	NA	N	N	IMR90	0	0	0	0	0	0	0	-4.51	0	0	0	0	-4.1413	0	0	0	5
chr2	170678452	170678567	170680998	170681150	-	170677601	170677783	170681291	170681441	NM_001293186	0	0	0.638|0.643	0.319|0.324	0.319	42.765	49.6343	35.317	50.1269	40.3275	23.3769	METTL5	NA	Y	N	IMR90	0	0	0	0	0	0	0	4.19022	0	0	0	0	-1.45603	0	0	0	4
chr2	189248489	189248616	189342385	189342457	+	189157389	189157839	189348157	189348219	NR_045562	0.000480942	0.00171706	0.378|0.42	0.224|0.245	0.165	28.3434	33.8842	16.7472	20.5155	35.9637	8.92849	GULP1	NA	N	N	IMR90	0	0	0	0	0	0	0	3.33748	0	0	0	0	0	0	7.68685	0	4
chr2	192265474	192265561	192267357	192267444	+	192265107	192265194	192272840	192272915	NM_001161819	3.25e-10	2.92e-09	0.579|0.591	0.333|0.307	0.265	13.1373	23.6323	25.7009	16.0211	27.7521	88.7977	MYO1B	NA	N	N	IMR90	-4.67022	-8.03264	-3.54864	-4.15343	0	-4.76488	0	9.10016	-6.70128	-5.0174	0	0	-2.33616	0	0	-5.55384	4
chr2	201194153	201194203	201253945	201254006	+	201171355	201171645	201277033	201277142	NM_001100423	0	0	0.043|0.03	0.521|0.432	-0.44	105.353	173.765	106.947	9.1604	149.549	100.712	SPATS2L	NA	N	N	IMR90	2.63444	0	1.27555	3.85391	0	3.83958	0	-11.9306	0	-1.49991	0	0	-3.16609	0	0	0	5
chr2	201283972	201284219	201303844	201304051	+	201277033	201277142	201305371	201305507	NM_001282743	0	0	0.742|0.74	0.494|0.49	0.249	105.353	173.765	106.947	9.1604	149.549	100.712	SPATS2L	NA	N	N	IMR90	0	0	0	0	0	0	0	3.78889	0	0	0	0	-3.27397	0	0	-2.74895	4
chr1	120284389	120284520	120285429	120285667	+	120283008	120283141	120286508	120286849	NM_006623	5.03e-08	3.46e-07	0.676|0.655	0.488|0.538	0.152	171.67	198.285	95.9702	107.175	87.1386	140.862	PHGDH	NA	N	N	IMR90	0	0	0	0	0	0	0	4.31002	0	-4.0429	0	0	0	0	0	0	4
chr2	204231599	204231767	204244930	204245107	+	204192961	204193354	204255768	204255866	NM_005759	0.000270189	0.00101648	0.497|0.456	0.596|0.601	-0.122	34.7075	23.9847	15.3021	72.4985	21.148	14.6896	ABI2	NA	N	N	IMR90	-3.24869	0	0	0	0	0	0	-5.19763	0	0	0	0	-5.78453	0	0	0	5
chr2	207953181	207953305	207988497	207989128	-	207938861	207945988	208030190	208030740	NM_003709	2.68e-06	1.45e-05	0.327|0.282	0.522|0.483	-0.198	4.04996	13.3789	3.89029	3.47338	13.1062	9.38756	KLF7	TF	N	N	IMR90	0	0	0	0	0	0	0	-7.26519	0	0	0	0	-4.28197	0	0	0	5
chr2	217542834	217542954	217543572	217543802	-	217536827	217541605	217559161	217560272	NM_000599	0.000415493	0.00150931	0.405|0.369	0.575|0.598	-0.2	1.85635	0.19037	268.771	189.683	390.666	0	IGFBP5	NA	N	Y	IMR90	0	0	0	0	0	-2.9071	0	-10.0244	0	0	0	0	0	0	0	-2.38328	5
chr2	219104113	219104207	219110142	219110269	+	219103386	219103573	219114086	219114187	NM_152862	8.28e-12	8.86e-11	0.247|0.251	0.411|0.419	-0.166	438.237	582.059	1019.66	324.001	1798.38	301.003	ARPC2	NA	Y	N	IMR90	0	0	0	0	0	0	3.84606	-5.9013	0	0	0	0	-4.57483	0	0	0	5
chr2	228211941	228212100	228217229	228217289	+	228205007	228205096	228220392	228220477	NM_001277061	4.92e-08	3.39e-07	0.16|0.152	0.3|0.321	-0.154	25.3864	32.9697	27.4341	36.9148	40.8966	47.0577	MFF	NA	Y	N	IMR90	-3.00096	-3.9043	0	-3.27489	-3.69741	-4.83189	0	-4.02322	0	-2.66799	0	0	-4.00286	0	0	-3.15934	5
chr2	228211941	228212100	228217229	228217289	+	228205007	228205096	228220392	228220477	NM_001277061	4.92e-08	3.39e-07	0.16|0.152	0.3|0.321	-0.154	25.3864	32.9697	27.4341	36.9148	40.8966	47.0577	MFF	NA	Y	N	IMR90	0	0	0	0	0	0	0	-9.01886	0	0	0	0	0	0	0	0	5
chr2	232079543	232079714	232081350	232081506	+	232072839	232072965	232087440	232087533	NM_025139	0.0113574	0.0295385	0.325|0.356	0.412|0.6	-0.165	9.47234	12.3678	7.63871	12.7476	147.933	14.5569	ARMC9	NA	N	N	IMR90	0	0	0	0	0	0	0	-8.50697	0	0	0	0	0	0	0	0	5
chr2	238680723	238680841	238681508	238681588	+	238678585	238678635	238683000	238683105	NM_001137551	4.43e-05	0.000193611	0.12|0.118	0.26|0.195	-0.109	32.8667	55.5251	26.4195	8.50291	60.6701	21.4168	LRRFIP1	NA	N	N	IMR90	0	0	0	0	0	0	0	-2.20492	0	0	0	0	0	0	0	0	3
chr2	242033691	242033847	242036657	242036842	-	242029394	242029459	242041667	242041747	NR_028050	1.11e-16	1.84e-15	0.185|0.212	0.738|0.769	-0.555	6.48252	8.48018	5.44187	6.7053	6.57136	4.8073	MTERF4	NA	N	N	IMR90	0	0	3.84849	0	0	5.73965	0	-5.34573	0	5.3015	5.10272	0	0	0	0	3.99856	3
chr2	242033691	242033847	242036657	242036842	-	242029394	242029459	242038810	242039309	NR_028049	2.01e-05	9.42e-05	0.618|0.454	0.817|0.835	-0.29	6.48252	8.48018	5.44187	6.7053	6.57136	4.8073	MTERF4	NA	N	N	IMR90	0	0	3.84849	0	0	5.73965	0	-5.34573	0	5.3015	5.10272	0	0	0	0	3.99856	3
chr2	242440154	242440211	242440892	242441123	-	242439587	242439696	242447420	242447550	NM_001271977	2.54e-11	2.56e-10	0.271|0.219	0.41|0.461	-0.191	35.6702	45.5256	40.5897	40.4238	46.7406	46.8751	STK25	NA	N	N	IMR90	0	0	0	0	0	0	0	-6.85762	0	0	0	0	-4.42514	0	0	0	5
chr2	242440154	242440211	242447420	242447550	-	242439587	242439696	242447857	242448110	NM_001271977	4.16e-09	3.31e-08	0.119|0.094	0.205|0.307	-0.15	35.6702	45.5256	40.5897	40.4238	46.7406	46.8751	STK25	NA	N	N	IMR90	0	0	0	0	0	0	0	-6.85762	0	0	0	0	-3.85371	0	0	0	5
chr2	242440892	242441123	242447420	242447550	-	242439587	242439696	242447857	242448110	NM_001271977	2.23e-08	1.62e-07	0.741|0.638	0.917|0.891	-0.215	35.6702	45.5256	40.5897	40.4238	46.7406	46.8751	STK25	NA	N	N	IMR90	0	0	0	0	0	0	0	-5.52311	0	0	0	0	-4.42514	0	0	0	5
chr2	242440892	242441123	242447420	242447550	-	242440154	242440211	242447857	242448110	NM_001271977	0.00298566	0.00896221	0.271|0.229	0.321|0.471	-0.146	35.6702	45.5256	40.5897	40.4238	46.7406	46.8751	STK25	NA	N	N	IMR90	0	0	0	0	0	0	0	-5.52311	0	0	0	0	0	0	0	0	3
chr2	242440942	242441123	242447420	242447550	-	242440154	242440211	242447857	242448110	NM_001282306	9.22e-06	4.6e-05	0.719|0.621	0.899|0.824	-0.192	35.6702	45.5256	40.5897	40.4238	46.7406	46.8751	STK25	NA	N	N	IMR90	0	0	0	0	0	0	0	-5.52311	0	0	0	0	-4.42514	0	0	0	5
chr20	17597376	17597484	17599240	17599324	-	17596570	17596654	17600277	17600373	NM_004587	4.74e-06	2.47e-05	0.542|0.55	0.416|0.412	0.132	67.5224	50.0192	121.185	8.11676	116.028	211.271	RRBP1	NA	N	N	IMR90	0	0	0	0	0	0	0	2.48029	0	0	0	0	0	0	0	3.90971	4
chr20	25199185	25199250	25203473	25203614	+	25198137	25198217	25204736	25204793	NM_001247	0.012292	0.0315398	0.385|0.378	0.505|0.511	-0.127	8.13968	15.6687	48.8846	13.3528	32.8617	24.9495	CTAGE5	NA	Y	N	IMR90	0	0	0	0	0	0	0	-6.4811	0	0	0	0	0	0	0	0	3
chr20	32661368	32661441	32661624	32661672	+	32619327	32619410	32663679	32663846	NM_016732	4.64e-14	6.13e-13	0.114|0.104	0.317|0.3	-0.2	39.1081	55.4127	71.1714	52.4938	50.3017	78.8447	RALY	NA	Y	N	IMR90	1.16391	0	0	0	0	0	0	-3.77421	3.25944	0	0	0	-3.15678	0	0	0	3
chr20	32661368	32661441	32661624	32661672	+	32619327	32619410	32663679	32663846	NM_016732	4.64e-14	6.13e-13	0.114|0.104	0.317|0.3	-0.2	39.1081	55.4127	71.1714	52.4938	50.3017	78.8447	RALY	NA	Y	N	IMR90	0	0	0	0	0	0	0	-4.09501	0	0	0	0	0	0	0	0	3
chr20	35173261	35173471	35176434	35176596	+	35169886	35169964	35177479	35178226	NM_006097	0.00295874	0.00889634	0.56|0.434	0.669|0.59	-0.132	89.6229	234.213	620.613	95.8039	923.052	980.465	MYL9	NA	N	N	IMR90	-5.16541	0	-4.36471	0	0	-4.83189	0	-8.41146	-2.81325	-6.74929	-4.32379	0	-3.30562	-4.4896	0	4.40817	5
chr20	35436915	35437146	35441106	35441247	-	35434255	35434360	35443528	35444710	NM_080627	3.53e-06	1.88e-05	0.229|0.152	0.424|0.456	-0.249	3.16023	4.07679	7.27467	10.8115	11.5178	13.9019	SOGA1	NA	N	N	IMR90	0	0	0	-2.62938	0	-6.02089	0	-6.51657	0	-6.04849	0	0	-3.60997	0	0	0	5
chr20	43138531	43138669	43139929	43140009	-	43135467	43135637	43141441	43141635	NM_198941	1.38e-11	1.43e-10	0.256|0.263	0.448|0.453	-0.191	66.9422	59.362	85.393	23.813	168.806	67.2947	SERINC3	NA	Y	N	IMR90	0	0	0	0	0	0	0	-5.77515	0	0	0	0	0	0	0	0	3
chr20	46365446	46365686	46385932	46386207	-	46331262	46331414	46414578	46414808	NM_018837	1.5e-05	7.13e-05	0.015|0.028	0.113|0.129	-0.1	13.0897	17.0187	21.868	18.1355	113.616	5.22303	SULF2	NA	N	N	IMR90	0	0	0	0	0	0	0	-5.3482	0	0	0	0	0	0	0	0	3
chr20	47701819	47701923	47704545	47704643	+	47700562	47700699	47705783	47705934	NM_001316	0	0	0.746|0.742	0.497|0.486	0.253	102.651	162.026	73.1952	73.1526	26.982	30.3483	CSE1L	NA	N	N	IMR90	0	0	0	0	0	0	0	4.45985	0	0	0	0	0	0	0	0	4
chr1	150939549	150939678	150939867	150939960	-	150939231	150939338	150940139	150940190	NM_181746	0	0	0.057|0.057	0.244|0.243	-0.186	118.381	110.635	40.7167	65.8802	121.895	81.9294	CERS2	NA	Y	N	IMR90	0	0	0	0	0	0	0	-9.65701	0	0	0	0	2.38247	0	0	3.50396	3
chr20	56918773	56918855	56928328	56928400	+	56886098	56886178	56928487	56928594	NM_020673	0.0142527	0.0360732	0.233|0.267	0.425|0.36	-0.142	1.67755	1.96914	4.99848	3.58091	12.6356	7.20654	RAB22A	NA	Y	N	IMR90	0	-2.48106	0	0	0	0	0	-4.13036	-2.90712	0	0	0	-4.44997	0	0	0	5
chr20	60704840	60705008	60705274	60705352	+	60701359	60701495	60705585	60705747	NM_144703	0.00178178	0.0055806	0.241|0.332	0.19|0.158	0.112	23.7183	22.4008	22.1298	36.1215	21.1711	18.0931	LSM14B	NA	Y	N	IMR90	0	0	0	0	0	0	0	7.24469	0	0	0	0	0	0	0	0	4
chr20	60704840	60705008	60705274	60705352	+	60701359	60701495	60705585	60705747	NM_144703	0.00178178	0.0055806	0.241|0.332	0.19|0.158	0.112	23.7183	22.4008	22.1298	36.1215	21.1711	18.0931	LSM14B	NA	Y	N	IMR90	0	0	0	0	0	0	0	2.23847	0	0	0	0	0	0	0	0	4
chr20	62505020	62505169	62514071	62514173	+	62500717	62500794	62520542	62520591	NM_001243892	1.16e-09	9.89e-09	0.799|0.833	0.69|0.622	0.16	36.8672	55.2635	58.4841	34.6383	112.942	103.116	TPD52L2	NA	Y	N	IMR90	-2.4373	0	-4.36471	0	0	-3.20589	0	4.89751	0	-8.05862	0	0	-3.71703	0	0	4.45617	4
chr20	62505020	62505169	62514102	62514173	+	62500648	62500794	62520542	62520591	NR_045090	2.4e-09	1.97e-08	0.723|0.767	0.594|0.519	0.189	36.8672	55.2635	58.4841	34.6383	112.942	103.116	TPD52L2	NA	Y	N	IMR90	-2.4373	0	-4.36471	0	0	-3.20589	0	4.89751	0	-8.05862	0	0	-3.71703	0	0	4.45617	4
chr20	62594447	62594618	62594694	62594793	-	62593939	62594134	62594970	62595063	NM_020713	5.28e-05	0.000227718	0.373|0.438	0.63|0.592	-0.206	5.18749	7.51541	5.19915	4.28003	9.53198	13.1354	ZNF512B	TF	N	N	IMR90	0	0	0	0	0	0	0	-3.8301	0	0	0	0	0	0	6.72163	4.30895	3
chr21	35279644	35279757	35281385	35281515	-	35276238	35276325	35284592	35284703	NM_001697	0	0	0.665|0.677	0.379|0.334	0.315	678.493	808.217	563.028	498.542	669.778	119.459	ATP5O	NA	Y	N	IMR90	0	0	0	0	0	0	0	2.36149	0	0	0	0	0	0	0	0	4
chr1	151139801	151139890	151140669	151140814	+	151139596	151139694	151141461	151142773	NR_037937	3.03e-09	2.45e-08	0.462|0.403	0.664|0.627	-0.213	8.95636	13.2331	13.5666	7.9123	15.7695	7.34612	SCNM1	NA	Y	N	IMR90	0	0	0	0	0	0	0	-6.72567	0	-4.54212	-2.87386	2.12919	-3.29117	-7.85499	0	3.19838	5
chr21	44106301	44106372	44108026	44108104	+	44073861	44073993	44119077	44119121	NM_001001567	1.57e-05	7.47e-05	0.857|0.874	0.541|0.59	0.3	22.2315	32.1057	15.3907	35.8531	24.7174	2.17231	PDE9A	NA	N	N	IMR90	0	0	0	0	0	0	0	2.41776	0	0	0	0	0	0	0	0	4
chr21	44520562	44520629	44521475	44521542	-	44515803	44515853	44524424	44524512	NM_001025204	0.000680403	0.00233484	0.474|0.427	0.593|0.566	-0.129	163.466	282.303	169.712	134.896	152.03	50.2333	U2AF1	NA	Y	N	IMR90	0	0	0	0	0	0	0	-7.78998	0	0	0	0	-4.79294	0	0	0.5818	5
chr22	17623987	17624021	17625913	17626007	-	17621948	17622123	17629337	17629450	NM_033070	2.23e-08	1.62e-07	0.212|0.214	0.492|0.422	-0.244	34.7032	26.2018	10.181	20.9531	10.7173	8.98027	CECR5	NA	Y	N	IMR90	0	0	0	0	0	0	0	-4.67597	0	0	0	0	1.44702	0	0	0	3
chr1	151212430	151212515	151214598	151214745	+	151211605	151211654	151214913	151215043	NM_003557	7.66e-05	0.00032113	0.134|0.12	0.298|0.286	-0.165	14.759	27.8681	33.0163	22.8394	21.4454	22.4475	PIP5K1A	NA	Y	N	IMR90	0	0	0	0	0	0	0	-9.08751	0	0	0	0	0	0	0	3.7727	5
chr22	19496052	19496214	19502271	19502410	+	19495288	19495387	19502487	19502571	NM_001178010	2.52e-08	1.83e-07	0.361|0.367	0.692|0.656	-0.31	9.28753	12.4223	7.12238	8.92301	1.84681	5.03975	CDC45	NA	N	N	IMR90	0	0	0	0	0	0	0	-6.171	0	0	0	0	0	0	0	0	3
chr22	22321974	22322088	22324581	22324778	-	22319656	22319747	22326248	22326323	NM_001282112	0.000343162	0.00126741	0.173|0.283	0.395|0.42	-0.179	12.1373	9.77258	9.85819	11.3478	6.69501	7.01622	TOP3B	NA	N	N	IMR90	0	0	0	0	0	0	0	-7.68325	0	0	0	0	0	0	0	0	5
chr22	24572078	24572243	24573471	24573785	+	24567680	24567963	24574020	24574596	NM_012295	0.00101816	0.00335855	0.373|0.383	0.503|0.501	-0.124	10.0624	12.891	13.8944	10.3454	46.2847	19.8819	CABIN1	NA	N	N	IMR90	0	0	0	0	0	0	0	-3.82574	0	0	0	0	0	0	0	0	3
chr22	26932253	26932452	26940569	26940641	-	26928660	26928711	26986016	26986089	NM_003595	0	0	0.036|0.07	0.816|0.808	-0.759	94.7841	73.005	22.6003	19.1825	22.5935	10.8724	TPST2	NA	Y	N	IMR90	0	0	0	0	0	0	0	-2.93417	0	0	0	0	0.49093	0	0	3.72689	3
chr22	29140602	29140692	29141851	29141996	+	29139869	29139966	29147228	29147276	NM_172002	5.19e-06	2.69e-05	0.884|0.845	0.677|0.652	0.2	11.1477	15.4727	9.44816	11.4182	20.1354	10.1634	HSCB	NA	Y	N	IMR90	0	0	0	0	0	0	0	5.21324	0	0	0	0	0	0	0	0	4
chr22	31368033	31368158	31368909	31369587	+	31365196	31367765	31371155	31375380	NR_110492	0.000848888	0.00285344	0.14|0.175	0.27|0.258	-0.107	59.803	54.5965	50.2269	53.4544	48.8893	37.1367	TUG1	NA	N	N	IMR90	0	0	0	0	0	0	0	-4.51134	0	0	0	0	-3.3792	0	0	0	5
chr22	35713869	35713954	35717951	35718030	+	35695796	35695973	35719020	35719170	NM_005488	0.00286936	0.00865707	0.54|0.31	0.595|0.736	-0.24	4.92006	6.71112	25.2177	8.28051	31.3411	18.3857	TOM1	NA	N	N	IMR90	0	0	0	0	0	0	0	-3.10693	0	0	0	0	0	0	0	3.42733	3
chr22	36205826	36206051	36334894	36334945	-	36177646	36177790	36424287	36424585	NM_001082579	2.59e-07	1.62e-06	0.271|0.215	0.402|0.419	-0.167	22.0974	22.4513	32.8729	44.611	52.2552	54.0435	RBFOX2	coTF	N	N	IMR90	0	0	5.13588	0	0	-3.12498	0	-11.2722	0	-4.36052	0	0	-1.01929	0	0	0	5
chr22	37456862	37456962	37457143	37457215	+	37455352	37455478	37457578	37457669	NM_001282684	2.84e-14	3.83e-13	0.566|0.601	0.965|1.0	-0.399	6.72099	5.31815	2.49864	13.6976	8.35748	12.6293	KCTD17	NA	N	N	IMR90	0	0	0	0	0	0	0	-4.00745	0	0	0	0	0	0	0	0	3
chr22	37456862	37456962	37457578	37457669	+	37455352	37455478	37458564	37459430	NM_024681	0.00838978	0.0226797	0.361|0.379	0.525|0.557	-0.171	6.72099	5.31815	2.49864	13.6976	8.35748	12.6293	KCTD17	NA	N	N	IMR90	0	0	0	0	0	0	0	-4.00745	0	0	0	0	0	0	0	0	3
chr1	151261003	151261182	151261570	151261747	+	151258750	151260882	151261853	151262016	NM_020832	0.002589	0.00788863	0.408|0.452	0.551|0.564	-0.128	9.95637	10.0949	8.3156	8.34214	6.52782	8.24173	ZNF687	TF	Y	N	IMR90	0	0	0	0	0	0	0	-2.76256	0	0	0	0	0.389073	0	0	0	3
chr22	38229690	38229762	38234506	38234605	-	38229165	38229213	38236193	38236241	NM_138797	0.00296959	0.00892519	0.155|0.184	0.371|0.391	-0.212	4.1734	3.66011	7.41862	5.92345	11.0701	6.15921	ANKRD54	NA	N	N	IMR90	0	0	0	0	0	0	0	-7.51512	0	0	0	0	0	0	0	0	5
chr22	38870527	38870628	38875597	38875756	+	38864066	38864329	38877216	38877637	NM_016657	1.76e-05	8.29e-05	0.351|0.285	0.508|0.437	-0.155	8.74738	3.67366	26.2338	6.01514	122.557	61.4776	KDELR3	NA	N	Y	IMR90	0	0	0	0	0	0	0	-7.44799	0	-5.3668	0	0	-3.24531	0	0	0	5
chr22	40948109	40948371	40990677	40990739	-	40859224	40859290	41032481	41032723	NM_001282662	0.000403209	0.00147149	0.153|0.14	0.329|0.304	-0.17	6.34027	6.96976	25.8263	8.62726	10.62	18.1877	MKL1	coTF	N	Y	IMR90	0	0	0	0	0	0	0	-4.34342	0	0	0	0	-3.42557	0	-2.7354	3.03263	5
chr22	41349558	41349637	41360050	41360121	+	41347350	41347480	41363802	41363888	NM_014248	2.13e-13	2.67e-12	0.457|0.459	0.664|0.698	-0.223	57.13	101.981	90.6295	92.6434	98.302	45.321	RBX1	NA	Y	N	IMR90	-3.65125	0	-3.15609	0	-3.94535	0	0	-3.00855	-2.79309	-4.43317	-5.54773	0	-4.28197	0	0	-3.84389	5
chr22	41657449	41657584	41660667	41660847	-	41653951	41654110	41664100	41664160	NM_002883	4.04e-05	0.000177631	0.357|0.34	0.461|0.488	-0.126	30.966	50.1222	45.4214	32.5829	20.8217	62.0622	RANGAP1	NA	Y	N	IMR90	0	0	0	0	0	0	0	-7.94696	0	0	0	0	-5.59041	0	0	0	5
chr22	41914484	41914576	41918833	41918991	+	41913530	41913635	41919208	41919282	NM_001098	8.15e-06	4.09e-05	0.384|0.414	0.538|0.57	-0.155	5.2965	5.89583	6.75693	7.15195	7.21836	4.99787	ACO2	NA	N	N	IMR90	0	0	0	0	0	0	0	-5.01164	-4.98286	0	-2.96172	0	0.96058	0	0	0	3
chr22	42206210	42206295	42209267	42209449	+	42205882	42206004	42209754	42209826	NM_024821	3.55e-15	5.24e-14	0.121|0.119	0.465|0.596	-0.41	8.25634	4.39325	2.50734	4.88444	2.486	2.57617	CCDC134	NA	N	N	IMR90	0	0	0	0	0	0	0	-4.69548	0	0	0	0	0	0	0	3.78431	3
chr22	45939280	45939406	45944492	45944624	+	45938034	45938163	45946371	45946495	NM_006487	0	0	0.228|0.22	0.474|0.456	-0.241	272.118	129.603	1232.59	151.766	253.332	159.703	FBLN1	NA	N	N	IMR90	0	0	0	0	0	0	0	-3.07938	0	0	0	0	0	0	0	2.85489	3
chr22	45939280	45939406	45942964	45943084	+	45938034	45938163	45944492	45944624	NM_006487	0.000136276	0.000546108	0.386|0.382	0.496|0.491	-0.109	272.118	129.603	1232.59	151.766	253.332	159.703	FBLN1	NA	N	N	IMR90	0	0	0	0	0	0	0	-3.07938	0	0	0	0	0	0	0	2.85489	3
chr22	45942964	45943084	45944492	45944624	+	45939280	45939406	45946371	45946495	NM_006487	5.25e-14	6.91e-13	0.243|0.236	0.465|0.396	-0.191	272.118	129.603	1232.59	151.766	253.332	159.703	FBLN1	NA	N	N	IMR90	0	0	0	0	0	0	0	-3.16304	0	0	0	0	0	0	0	0	3
chr22	46088875	46088958	46114292	46114373	+	46085591	46085783	46125304	46125470	NM_013236	9.31e-06	4.63e-05	0.533|0.53	0.359|0.416	0.144	33.5004	54.5592	43.0507	48.8814	44.0746	57.8065	ATXN10	NA	Y	N	IMR90	0	0	-2.5196	-5.68319	0	0	0	4.83349	0	0	0	0	0	0	0	0	4
chr22	47193340	47193517	47274548	47274619	+	47189397	47189738	47287161	47287290	NM_001284305	0.000385566	0.00141294	0.206|0.253	0.349|0.424	-0.157	5.37897	7.51763	8.84647	5.80151	12.6849	10.0807	TBC1D22A	NA	Y	N	IMR90	0	0	0	0	0	0	0	-3.00699	0	0	0	0	0	0	0	4.3729	3
chr22	50633328	50633469	50636251	50636424	+	50632768	50632935	50636503	50636615	NM_025204	1.93e-14	2.63e-13	0.134|0.156	0.352|0.444	-0.253	26.9945	25.893	29.8833	19.7482	23.6399	12.9173	TRABD	NA	N	N	IMR90	0	0	0	0	0	0	0	-5.15292	0	0	0	0	0.21371	0	0	0	3
chr22	50633328	50633469	50636251	50636424	+	50632768	50632935	50636503	50636615	NM_025204	1.93e-14	2.63e-13	0.134|0.156	0.352|0.444	-0.253	26.9945	25.893	29.8833	19.7482	23.6399	12.9173	TRABD	NA	N	N	IMR90	0	0	0	0	0	0	0	-5.73624	0	0	0	0	0	0	0	0	3
chr3	9839342	9839461	9841868	9841980	+	9834231	9834808	9843344	9843440	NM_005718	0	0	0.181|0.221	0.595|0.625	-0.409	57.1635	81.2393	76.4132	39.7476	106.858	83.3817	ARPC4	NA	N	N	IMR90	0	0	0	0	0	-3.63211	0	-9.42118	0	0	0	0	-5.85629	0	0	0	5
chr3	12610373	12610502	12611569	12611751	+	12598512	12598675	12613567	12613872	NM_014160	1.42e-05	6.83e-05	0.231|0.35	0.487|0.538	-0.222	4.68811	6.28391	12.9468	9.22244	16.984	17.9328	MKRN2	NA	Y	N	IMR90	0	0	4.09957	0	0	0	0	-4.51048	0	0	0	0	3.66318	0	0	-2.67571	3
chr3	14485131	14485371	14487224	14487359	+	14457919	14457961	14489089	14489324	NM_003043	0	0	0.054|0.063	0.255|0.267	-0.203	73.1684	30.0987	36.841	15.6358	23.4806	25.1194	SLC6A6	NA	N	N	IMR90	0	0	0	0	0	0	0	-5.91342	0	0	0	0	0.63996	0	0	3.59618	3
chr3	15455527	15455669	15457278	15457449	-	15451266	15452944	15466461	15466596	NM_152396	0.000957934	0.00318329	0.496|0.384	0.615|0.677	-0.206	9.13699	15.9054	14.9063	10.346	17.4307	9.52193	METTL6	NA	N	N	IMR90	0	0	0	0	0	0	0	-8.67605	0	0	0	0	0	0	0	0	5
chr3	15631046	15631119	15633106	15633187	-	15628031	15628109	15637890	15637931	NM_012260	5.41e-05	0.000232757	0.462|0.515	0.226|0.028	0.362	10.5628	13.8265	9.21775	5.99273	5.26725	4.69407	HACL1	NA	N	N	IMR90	0	0	0	0	0	0	0	2.33624	0	0	0	0	0	0	0	0	4
chr3	15631046	15631119	15633106	15633187	-	15624383	15624496	15637890	15637931	NM_001284415	0.000981794	0.0032492	0.806|1.0	0.526|0.122	0.579	10.5628	13.8265	9.21775	5.99273	5.26725	4.69407	HACL1	NA	N	N	IMR90	0	0	0	0	0	0	0	2.33624	0	0	0	0	0	0	0	0	4
chr3	32778901	32778982	32800949	32801063	+	32776291	32776468	32804224	32804355	NM_015442	4.45e-08	3.1e-07	0.226|0.242	0.482|0.471	-0.242	25.6578	36.9048	22.2561	20.1244	20.278	7.26185	CNOT10	NA	N	N	IMR90	0	0	0	0	0	0	0	-2.7554	0	0	0	0	0	0	0	0	3
chr3	37089009	37089174	37090007	37090100	+	37083758	37083822	37090394	37090508	NM_001167618	3.51e-11	3.45e-10	0.12|0.107	0.37|0.294	-0.218	15.109	21.7805	14.3597	14.4675	12.6926	13.1141	MLH1	NA	Y	N	IMR90	0	0	0	0	0	0	0	-5.4039	0	0	0	0	0	0	0	0	3
chr1	153923735	153924142	153924493	153924738	-	153921590	153921860	153924872	153924922	NM_181715	0.00917623	0.024478	0.418|0.382	0.524|0.495	-0.11	8.98732	7.60501	18.2859	7.29951	17.3372	10.2933	CRTC2	NA	Y	N	IMR90	0	0	0	0	0	0	0	-7.01488	0	0	0	0	0	0	0	0	5
chr3	47539775	47539922	47543139	47543341	-	47537129	47537687	47545819	47545938	NM_001031703	0.00882315	0.0236881	0.422|0.37	0.589|0.479	-0.138	22.4691	30.7044	17.0348	18.4124	20.8146	12.3608	ELP6	NA	Y	N	IMR90	0	0	0	0	0	0	0	-5.935	0	0	0	0	-3.74088	0	0	3.25131	5
chr3	47770514	47770584	47777523	47777616	-	47762155	47762225	47779518	47779600	NM_003074	1.16e-08	8.8e-08	0.858|0.826	0.668|0.69	0.163	73.234	94.4017	45.7919	62.8927	33.6663	30.9291	SMARCC1	TF	N	N	IMR90	0	0	0	0	0	0	0	7.14192	0	0	0	0	0	0	0	0	4
chr3	47777523	47777616	47779518	47779600	-	47770514	47770584	47787397	47787483	NM_003074	1.92e-09	1.59e-08	0.785|0.742	0.55|0.588	0.195	73.234	94.4017	45.7919	62.8927	33.6663	30.9291	SMARCC1	TF	N	N	IMR90	0	0	0	0	0	0	0	3.75525	0	0	0	0	0	0	0	0	4
chr3	47957440	47958664	47960208	47960331	-	47956306	47956429	47963254	47963368	NM_001134364	3.81e-05	0.000168749	0.241|0.258	0.348|0.367	-0.108	46.5772	83.6332	88.2527	33.1423	133.118	167.01	MAP4	NA	Y	N	IMR90	0	0	0	0	0	0	0	-2.41131	0	0	0	0	0	0	0	0	3
chr3	47963254	47963368	47969717	47969840	-	47957440	47958664	48019354	48019423	NM_001134364	3.79e-09	3.02e-08	0.832|0.778	0.914|0.92	-0.112	46.5772	83.6332	88.2527	33.1423	133.118	167.01	MAP4	NA	Y	N	IMR90	0	0	0	0	0	0	0	-5.9909	0	0	0	0	0	0	0	0	3
chr3	48451313	48451486	48451704	48451789	-	48450978	48451139	48451863	48451967	NM_002673	0.0057402	0.016147	0.402|0.338	0.462|0.594	-0.158	27.6898	21.4115	16.185	24.0934	6.9423	7.84531	PLXNB1	NA	N	N	IMR90	0	0	0	0	0	0	0	-2.3535	0	0	0	0	0	0	0	0	3
chr3	48520585	48520666	48538569	48538726	-	48511126	48511242	48541451	48541682	NM_016479	3.37e-07	2.09e-06	0.196|0.173	0.294|0.346	-0.135	108.124	74.4202	143.63	74.9691	209.212	88.228	SHISA5	NA	N	N	IMR90	0	0	0	0	0	0	0	-8.21708	0	0	0	0	0	0	0	0	5
chr3	49711921	49712054	49712615	49712742	+	49711434	49711846	49713126	49713220	NM_001640	0	0	0.233|0.162	0.505|0.577	-0.343	46.4711	45.9578	33.8198	25.5861	31.8242	27.6043	APEH	NA	Y	N	IMR90	-8.58289	0	-2.06536	-2.31842	-5.65697	6.33452	0	-1.17172	-6.97026	0	3.9298	26.3057	-1.11449	-2.55297	0	5.18238	3
chr3	51708286	51708578	51718428	51718650	+	51705190	51705304	51733421	51733590	NM_015926	0.00580173	0.0162942	0.337|0.15	0.425|0.408	-0.173	6.57631	4.1079	10.3938	1.76555	22.4013	18.6512	TEX264	NA	Y	N	IMR90	0	0	0	0	0	0	0	-4.63748	0	0	0	0	0	0	0	0	3
chr3	66467552	66467690	66501982	66502057	-	66465343	66465487	66512861	66512933	NM_015541	0.005851	0.0163935	0.362|0.345	0.468|0.457	-0.109	43.7897	7.02142	0.210573	81.4671	7.25417	15.3258	LRIG1	NA	N	N	IMR90	-5.25329	0	0	-3.12847	0	0	0	-4.65675	-3.98997	-1.26706	0	0	-3.4646	-0.10247	0	0	5
chr3	100057930	100058049	100058658	100058779	+	100053561	100053642	100059916	100060005	NM_020202	0	0	0.312|0.283	0.688|0.719	-0.406	12.526	15.3775	20.2121	11.8208	22.7651	16.2582	NIT2	NA	Y	N	IMR90	0	0	0	0	0	0	0	-9.22476	0	0	0	0	-3.77245	0	0	-3.07154	5
chr3	101304280	101304355	101309058	101309114	+	101298633	101298848	101311470	101313281	NM_020357	2.62e-12	2.95e-11	0.775|0.745	0.458|0.381	0.341	38.7536	63.9657	41.9915	66.136	59.9685	38.6276	PCNP	NA	N	N	IMR90	0	0	0	0	0	0	0	4.69948	0	0	0	0	0	0	0	0	4
chr3	119582265	119582452	119595259	119595355	-	119540801	119545702	119624601	119624699	NM_001146156	0.000106346	0.000434042	0.763|0.95	0.979|0.955	-0.11	13.097	21.6476	125.428	23.876	37.3384	32.4478	GSK3B	NA	Y	N	IMR90	0	0	0	0	0	0	0	-4.99954	0	0	0	0	-5.15878	0	0	3.15359	5
chr3	123512523	123512691	123595405	123595464	-	123471177	123471385	123603052	123603149	NM_053027	0.00285927	0.00863031	0.071|0.249	0.399|0.407	-0.243	5.46651	2.92281	34.9166	17.3763	101.067	357.344	MYLK	NA	N	N	IMR90	0	0	-2.51921	-4.15343	-2.9613	-2.98243	0	-13.0272	-5.41828	-4.00463	0	0	-3.07775	0	0	0.03395	5
chr3	123550394	123550517	123595405	123595464	-	123512523	123512691	123603052	123603149	NM_053027	0.000105947	0.000432663	0.037|0.154	0.286|0.299	-0.197	5.46651	2.92281	34.9166	17.3763	101.067	357.344	MYLK	NA	N	N	IMR90	0	0	0	0	0	0	0	-13.0272	0	0	0	0	-3.07775	0	0	0	5
chr3	124492536	124492759	124515234	124515664	-	124487859	124487960	124527868	124528003	NM_002213	0.000688416	0.00236119	0.548|0.603	0.475|0.464	0.106	87.5983	122.411	75.1891	31.4567	340.363	53.4427	ITGB5	NA	N	N	IMR90	-2.80076	-7.43738	2.74226	-0.23626	0	5.33346	0	3.75959	-4.24119	0.65427	0	0	-1.7315	0	0	-2.08427	4
chr3	125271024	125271523	125279222	125279363	-	125266249	125266436	125282541	125282687	NM_022776	0.0117747	0.0304669	0.387|0.525	0.612|0.659	-0.179	5.6268	9.33531	9.78452	8.02299	7.50923	4.24241	OSBPL11	NA	N	N	IMR90	0	0	-2.94851	-2.99544	-5.38331	0	0	-4.36326	-2.61873	-5.03532	0	0	0	0	0	-3.50162	5
chr3	128350790	128351000	128356641	128356948	-	128348793	128348986	128363761	128363826	NM_002950	0	0	0.196|0.191	0.427|0.46	-0.25	206.188	121.256	266.15	74.7274	311.746	133.719	RPN1	NA	Y	N	IMR90	0	0	0	0	0	0	0	-0.5453	0	0	0	0	3.66318	0	0	4.56978	3
chr3	128985866	128985942	128986779	128986883	+	128984391	128984635	128987337	128987463	NM_016128	1.69e-08	1.25e-07	0.326|0.289	0.478|0.474	-0.168	21.7635	30.1116	66.1661	17.5959	86.6528	112.363	COPG1	NA	Y	N	IMR90	0	0	0	0	0	0	0	-6.62116	0	0	0	0	-5.03379	0	0	0	5
chr3	141622461	141622590	141626008	141626116	+	141595469	141595752	141632493	141632678	NM_001679	6.09e-07	3.63e-06	0.654|0.657	0.48|0.334	0.248	212.862	132.141	187.117	67.073	204.92	49.8453	ATP1B3	NA	N	N	IMR90	0	0	0	0	0	0	0	4.00498	0	0	0	0	3.9599	0	0	0	4
chr3	142769780	142769891	142772517	142772636	+	142761958	142762118	142773784	142773961	NM_001080415	3.1e-14	4.15e-13	0.628|0.657	0.361|0.412	0.256	45.0944	65.9615	26.8424	31.0838	21.1401	11.9731	U2SURP	NA	N	N	IMR90	0	0	0	0	0	0	0	2.85677	0	0	0	0	0	0	0	0	4
chr3	142772517	142772636	142773784	142773961	+	142769780	142769891	142775153	142779567	NM_001080415	0.00732355	0.0200117	0.753|0.757	0.581|0.702	0.114	45.0944	65.9615	26.8424	31.0838	21.1401	11.9731	U2SURP	NA	N	N	IMR90	0	0	0	0	0	0	0	3.25455	0	0	0	0	0	0	0	0	4
chr3	152173330	152173366	152174055	152174150	+	152165408	152165562	152177059	152177134	NM_021038	0.00196723	0.00612344	0.058|0.363	0.595|0.572	-0.373	2.56467	1.8112	4.19159	2.80677	44.845	32.8441	MBNL1	NA	N	N	IMR90	0	0	0	0	0	0	0	-5.01048	0	0	0	0	-3.77797	0	0	0	5
chr3	155551645	155551830	155560220	155560408	-	155551256	155551374	155571011	155572248	NM_001190992	3.01e-06	1.61e-05	0.749|0.732	0.572|0.447	0.231	14.282	10.2996	17.874	4.8928	17.4	11.5835	SLC33A1	NA	N	N	IMR90	0	0	0	0	0	0	0	3.80902	0	0	0	0	0	0	0	0	4
chr3	160135510	160135744	160137145	160137331	+	160134038	160134203	160138527	160138689	NM_001002800	0.00056264	0.00197942	0.669|0.662	0.514|0.583	0.117	66.0613	84.6278	60.4009	108.845	36.925	17.8533	SMC4	NA	Y	N	IMR90	0	0	-3.37781	0	0	0	0	8.34241	0	0	0	0	0	0	0	0	4
chr3	167754623	167754782	167759179	167759262	-	167750307	167750640	167761166	167761317	NM_014498	1.16e-11	1.22e-10	0.731|0.772	0.55|0.554	0.2	21.4845	18.3029	18.7614	12.9107	49.9902	32.8845	GOLIM4	NA	N	N	IMR90	0	0	3.9752	0	0	0	0	3.33289	0	0	0	0	0	0	0	3.25131	4
chr3	179483482	179483636	179499526	179499611	+	179481789	179481956	179501835	179507189	NM_003940	9.04e-11	8.58e-10	0.247|0.257	0.624|0.539	-0.33	5.61457	8.32194	2.57743	6.48768	5.52685	5.91344	USP13	NA	N	N	IMR90	0	0	0	0	0	0	0	-2.17747	0	0	0	0	0	0	0	0	3
chr3	179483482	179483636	179499526	179499611	+	179481789	179481956	179501835	179507189	NM_003940	9.04e-11	8.58e-10	0.247|0.257	0.624|0.539	-0.33	5.61457	8.32194	2.57743	6.48768	5.52685	5.91344	USP13	NA	N	N	IMR90	0	0	0	0	0	0	0	-4.17882	0	0	0	0	0	0	0	0	3
chr3	180687945	180688146	180693100	180693192	+	180685838	180686042	180693909	180700539	NM_005087	1.51e-06	8.46e-06	0.4|0.393	0.579|0.518	-0.152	66.0908	82.5555	54.7017	99.0429	69.3153	36.923	FXR1	NA	N	N	IMR90	0	0	0	0	0	0	0	-7.19095	0	0	0	0	-4.22014	0	0	3.76303	5
chr3	183476649	183476753	183479294	183479402	+	183474315	183474477	183479884	183480067	NM_018023	8.9e-07	5.16e-06	0.334|0.264	0.505|0.466	-0.186	14.5993	14.1106	10.0189	15.3778	10.5585	11.7358	YEATS2	NA	N	N	IMR90	0	0	0	0	0	0	0	-6.59849	0	0	0	0	0	0	0	0	3
chr3	183962388	183962509	183962985	183963146	-	183961578	183961784	183963255	183963403	NR_024534	9.43e-06	4.68e-05	0.404|0.386	0.543|0.539	-0.146	51.5152	42.7907	27.3524	14.7403	43.0429	20.8264	ALG3	NA	N	N	IMR90	0	0	0	0	0	0	0	-3.19625	0	0	0	0	0	0	0	4.23268	3
chr3	184064722	184064809	184069800	184069905	-	184063972	184064588	184070080	184070119	NM_001171087	0.00754524	0.0205459	0.083|0.118	0.473|0.183	-0.227	4.68046	2.0503	3.59126	6.89079	1.20516	0.975357	CLCN2	NA	N	N	IMR90	0	0	0	0	0	0	0	-2.33877	0	0	0	0	0	0	0	0	3
chr3	185335267	185335399	185337086	185337290	+	185332351	185332528	185339613	185339693	NM_021627	0.0127682	0.0326431	0.583|0.614	0.703|0.715	-0.11	12.5651	15.3329	13.4095	12.4657	16.9399	12.1337	SENP2	NA	Y	N	IMR90	0	0	0	0	0	0	0	-4.5254	0	0	0	0	0	0	0	0	3
chr3	185367190	185367322	185369881	185369956	-	185364812	185364926	185375073	185375190	NM_001291875	0.0119895	0.0309301	0.456|0.539	0.601|0.594	-0.1	92.8682	88.6812	91.0123	173.508	96.291	35.3096	IGF2BP2	NA	N	N	IMR90	0	0	0	0	0	0	0	-5.66254	0	0	0	0	0	0	0	0	3
chr3	185367190	185367322	185369881	185369956	-	185364812	185364926	185375073	185375190	NM_001291875	0.0119895	0.0309301	0.456|0.539	0.601|0.594	-0.1	92.8682	88.6812	91.0123	173.508	96.291	35.3096	IGF2BP2	NA	N	N	IMR90	0	0	0	0	0	0	0	-6.26097	0	0	0	0	0	0	0	0	3
chr3	188242452	188242575	188326948	188327632	+	188202379	188202492	188426054	188426181	NM_001167671	0.00582417	0.0163322	0.415|0.5	0.593|0.571	-0.124	NA	NA	NA	NA	NA	NA	LPP	NA	Y	Y	IMR90	0	0	0	-2.7401	-3.17959	0	0	-7.5359	0	-8.00828	0	0	-5.54892	0	0	-3.55915	5
chr3	196202101	196202183	196210640	196210762	-	196195656	196199643	196214269	196214449	NM_152617	7.17e-10	6.22e-09	0.717|0.766	0.336|0.466	0.341	26.4238	23.3364	20.5952	23.4192	21.6753	16.7844	RNF168	NA	N	N	IMR90	0	0	0	0	0	0	0	7.61804	0	0	0	0	0	0	0	0	4
chr3	196287866	196288362	196293747	196294178	-	196281058	196281678	196295389	196295413	NM_182627	3.64e-06	1.93e-05	0.055|0.083	0.547|0.273	-0.341	7.26843	8.79121	6.57242	6.49548	5.84503	3.01123	WDR53	NA	N	N	IMR90	0	0	0	0	0	0	0	-4.38495	0	0	0	0	-4.92879	0	0	4.04188	5
chr4	1316168	1316291	1321414	1321491	+	1309184	1309388	1326544	1326653	NM_001297432	8.35e-06	4.19e-05	0.27|0.3	0.455|0.41	-0.147	25.0919	36.0546	34.6682	18.6977	26.822	28.6503	MAEA	NA	Y	N	IMR90	0	0	0	0	0	0	0	-5.88634	0	-3.52472	0	0	0	0	0	2.43344	5
chr1	16247364	16247478	16248743	16248844	+	16245898	16246012	16254585	16262761	NM_015001	0.00308898	0.00924862	0.456|0.317	0.547|0.563	-0.168	10.8399	8.88439	12.164	11.0604	9.23344	7.61707	SPEN	coTF	Y	N	IMR90	0	0	0	0	0	0	0	-6.85245	0	0	0	0	-3.9173	0	0	0	5
chr4	2877622	2877837	2895739	2895820	+	2845583	2845751	2896308	2896458	NM_014190	0	0	0.195|0.182	0.514|0.517	-0.327	29.4402	53.1549	62.7913	37.013	107.065	85.2933	ADD1	NA	N	N	IMR90	0	0	0	0	0	0	0	-5.21162	0	-3.52472	0	0	-3.82877	0	0	0	5
chr4	2877622	2877837	2883624	2883787	+	2845583	2845751	2886241	2886393	NM_014190	4.07e-07	2.48e-06	0.385|0.385	0.536|0.554	-0.16	29.4402	53.1549	62.7913	37.013	107.065	85.2933	ADD1	NA	N	N	IMR90	0	0	0	0	0	0	0	-5.21162	0	-3.52472	0	0	-3.82877	0	0	0	5
chr4	16513603	16513727	16587544	16587628	-	16510157	16510309	16590332	16590455	NM_001304435	0.00058229	0.00203924	0.336|0.364	0.511|0.472	-0.142	36.3622	49.3998	2.19026	9.98905	17.8408	9.56357	LDB2	coTF	N	Y	IMR90	0	0	0	0	0	0	0	-4.68188	0	0	0	0	0	0	0	0	3
chr4	25785849	25785912	25789845	25789986	-	25783863	25784040	25792076	25792196	NM_001297592	0.00018567	0.000722744	0.543|0.522	0.396|0.412	0.128	25.5603	11.581	6.25762	11.4138	10.0957	21.9493	SEL1L3	NA	N	N	IMR90	0	0	0	0	0	0	0	2.21912	0	0	0	0	0	0	0	2.28489	4
chr4	38879691	38880047	38893363	38893451	+	38870018	38870167	38907142	38907256	NM_138389	0.00553793	0.0156403	0.113|0.078	0.209|0.193	-0.106	5.28645	5.53215	38.1335	3.83528	121.287	85.3431	FAM114A1	NA	N	N	IMR90	0	0	0	0	0	0	0	-6.84925	0	0	0	0	-3.77797	0	0	0	5
chr4	39776453	39776553	39779301	39779430	+	39757276	39757359	39779979	39784410	NM_001111113	0	0	0.734|0.757	0.472|0.489	0.265	33.254	47.2422	31.4482	26.6399	21.2107	13.6276	UBE2K	NA	Y	N	IMR90	0	0	0	0	0	0	0	4.15391	0	0	0	0	0	0	0	0	4
chr4	48853822	48853992	48859229	48859382	+	48851963	48852099	48862741	48863834	NM_001168254	0	0	0.839|0.816	0.562|0.53	0.281	74.0094	62.0161	45.3589	43.5126	67.0381	36.1662	OCIAD1	NA	Y	N	IMR90	0	0	0	0	0	0	0	5.33997	0	0	0	0	0	0	0	0	4
chr4	53494116	53494330	53497230	53497311	-	53492184	53492414	53525281	53525502	NM_022832	1.4e-07	9.11e-07	0.169|0.169	0.335|0.304	-0.15	20.3959	31.4725	14.2066	20.6759	43.0142	35.6432	USP46	NA	N	N	IMR90	0	0	0	0	0	0	0	-4.85542	0	0	0	0	-3.76009	0	0	0	5
chr1	155279833	155279996	155282045	155282186	+	155278538	155278756	155287731	155287812	NM_002004	3.24e-12	3.6e-11	0.296|0.312	0.496|0.563	-0.225	427.217	474.227	520.142	437.939	832.501	37.8816	FDPS	NA	Y	N	IMR90	0	0	0	0	-3.80916	-3.34839	0	-5.25667	-2.6964	-4.15814	-13.1806	26.1671	-3.99073	-2.79625	0	-3.37943	5
chr4	77057338	77057565	77065301	77065445	-	77055327	77055515	77065542	77065626	NM_017426	1.47e-09	1.24e-08	0.713|0.705	0.45|0.476	0.246	25.7944	43.0944	16.8164	24.2893	14.7602	11.6738	NUP54	NA	Y	N	IMR90	0	0	0	0	0	0	0	2.85119	0	0	0	0	0	0	0	0	4
chr4	99407888	99408035	99428828	99428879	-	99403155	99403326	99579296	99579812	NM_005723	0.00604847	0.0168798	0.419|0.394	0.512|0.573	-0.136	14.0536	5.10074	7.86695	14.4248	19.1782	31.3778	TSPAN5	NA	N	Y	IMR90	-3.26182	0	2.84416	3.1532	0	2.87186	0	-6.05284	0	4.99668	0	0	-4.0795	0	0	2.85611	3
chr4	99969883	99970027	99978903	99978969	+	99966329	99966461	99982304	99983960	NM_015143	0.00610783	0.0170119	0.574|0.637	0.433|0.535	0.121	24.8645	32.2591	35.7182	18.4484	16.6009	15.8399	METAP1	NA	Y	N	IMR90	0	0	0	0	0	0	0	5.33997	0	0	0	0	0	0	0	0	4
chr1	155295106	155295281	155295357	155295463	+	155294892	155294969	155295654	155295701	NM_001105204	1.87e-09	1.55e-08	0.335|0.278	0.558|0.636	-0.29	16.7701	20.5168	25.6296	13.6202	21.1923	13.2682	RUSC1	NA	N	Y	IMR90	-4.29559	0	-4.03815	0	0	-5.3089	0	-2.85564	-3.28571	-5.11496	3.81688	13.1127	-4.87354	-12.3694	0	-0.66754	5
chr4	120517677	120517767	120527863	120528452	-	120488227	120488299	120548304	120548442	NM_033430	1.11e-16	1.84e-15	0.0|0.0	0.364|0.335	-0.35	3.8959	4.70998	2.11885	0.723862	51.9967	91.0141	PDE5A	NA	N	N	IMR90	0	0	0	0	0	0	0	-3.19724	0	0	0	0	0	0	0	0	3
chr4	122607442	122607527	122617735	122617779	-	122605831	122605926	122618017	122618147	NM_001154	0	0	0.654|0.646	0.828|0.857	-0.193	87.8034	162.522	328.032	77.8701	495.227	877.654	ANXA5	NA	N	N	IMR90	0	0	0	0	0	0	0	-9.21376	0	0	0	0	-3.99765	0	0	0	5
chr1	155640110	155640255	155642350	155642522	-	155638417	155638568	155644800	155644887	NM_001198902	0	0	0.185|0.098	0.75|0.701	-0.584	14.0499	23.1945	72.5236	27.033	24.2117	15.7303	YY1AP1	NA	Y	N	IMR90	0	0	0	0	0	0	0	-8.26729	0	0	0	0	0	0	0	0	5
chr4	129099585	129099797	129100560	129100667	+	129083348	129083472	129120593	129120754	NM_018078	8.81e-05	0.000364766	0.556|0.563	0.283|0.161	0.338	16.5805	18.3872	50.1836	9.38841	8.96506	8.18913	LARP1B	NA	N	N	IMR90	0	0	0	0	0	0	0	3.80902	0	0	0	0	0	0	0	0	4
chr4	129099585	129099797	129100560	129100667	+	129042980	129043343	129120593	129120754	NM_018078	0.00115233	0.0037521	0.276|0.139	0.0|0.0	0.208	16.5805	18.3872	50.1836	9.38841	8.96506	8.18913	LARP1B	NA	N	N	IMR90	0	0	0	0	0	0	0	3.80902	0	0	0	0	0	0	0	0	4
chr4	129764107	129764193	129767529	129767687	+	129752887	129752965	129770134	129770322	NM_001287441	3.93e-12	4.32e-11	0.184|0.163	0.393|0.421	-0.234	61.0439	24.1013	13.6262	21.6125	10.7628	10.7734	JADE1	NA	N	N	IMR90	0	0	0	0	0	0	0	-3.6156	0	0	0	0	0	0	0	0	3
chr4	169815729	169815828	169819643	169819865	+	169812072	169812208	169824907	169825057	NM_001166110	5.03e-06	2.61e-05	0.313|0.398	0.588|0.545	-0.211	4.72845	4.84092	108.662	60.5559	91.6766	115.946	PALLD	NA	N	N	IMR90	0	0	0	0	0	0	0	-7.4714	0	0	0	0	0	0	0	0	5
chr4	186272598	186272763	186274638	186274756	+	186267690	186267804	186278824	186278891	NM_031953	3.31e-05	0.000147772	0.44|0.326	0.645|0.69	-0.284	4.99866	4.49365	6.55785	9.95805	9.06755	6.18827	SNX25	NA	Y	N	IMR90	0	0	0	0	0	0	0	-4.75452	0	0	0	0	0	0	0	0	3
chr4	187516842	187516980	187518835	187518946	-	187508936	187510374	187519125	187519279	NM_005245	0	0	0.139|0.165	0.643|0.649	-0.494	22.494	11.0924	11.9299	14.042	39.6833	141.374	FAT1	NA	N	N	IMR90	0	0	0	0	0	0	0	-4.30195	0	0	0	0	-3.60997	0	0	0	5
chr5	6625676	6625782	6631985	6632090	-	6623326	6623398	6632711	6632869	NR_037947	1.47e-09	1.24e-08	0.239|0.221	0.438|0.416	-0.197	36.5406	85.2185	30.7453	15.1659	24.7265	18.3572	NSUN2	NA	Y	N	IMR90	0	0	0	0	0	0	0	-4.40952	0	0	0	0	-3.69331	0	0	0	5
chr5	10415599	10415781	10417381	10417516	+	10414544	10414614	10423846	10423936	NM_001270661	0.00244386	0.00748187	0.289|0.249	0.443|0.34	-0.122	18.7135	10.4864	18.8171	20.0264	15.1505	17.5618	42069	NA	Y	N	IMR90	0	0	0	2.73572	0	0	0	-9.13872	0	0	0	0	0	0	0	0	5
chr5	32233878	32234040	32235067	32235235	-	32227112	32230453	32239106	32239279	NM_001040446	9.44e-15	1.33e-13	0.653|0.646	0.296|0.317	0.343	10.8959	12.1454	8.23003	7.75618	8.41447	7.02713	MTMR12	NA	N	N	IMR90	0	0	0	0	0	0	0	2.37415	0	0	0	0	0	0	0	0	4
chr5	32591668	32591791	32599066	32599175	+	32588617	32588690	32601110	32604185	NM_006713	7.12e-05	0.000301385	0.199|0.177	0.382|0.266	-0.136	27.4687	64.1474	33.1023	43.003	46.3332	21.2465	SUB1	TF	Y	N	IMR90	0	0	0	0	0	0	0	-2.30148	0	0	0	0	0	0	0	0	3
chr1	17303391	17303418	17303603	17303693	-	17303202	17303289	17304731	17304809	NM_017459	0	0	0.641|0.627	0.184|0.163	0.461	252.619	133.379	170.537	178.687	193.716	10.8086	MFAP2	NA	N	N	IMR90	0	0	0	0	0	0	0	5.006	0	0	0	0	0	0	0	2.82227	4
chr5	36984777	36986403	36995723	36995906	+	36975877	36976504	37000474	37000672	NM_133433	5.37e-06	2.78e-05	0.297|0.295	0.454|0.5	-0.181	9.55009	13.7287	13.3054	15.1971	11.4688	9.47853	NIPBL	NA	Y	N	IMR90	0	0	0	0	0	0	0	-3.65685	0	0	-3.55187	0	-2.73583	2.87017	0	4.89511	3
[truncated: 369 more rows]

## Sheet: SE.H4K8ac.negative(n=180)
Chromosome	AS-exon-str	AS-exon-end	Upstream-exon-str	Upstream-exon-end	Strand	Downstream-exon-str	Downstream-exon-end	RefSeq-ID	p-value	FDR	PSI-H1(rep1|rep2)	PSI-Diff.cell(rep1|rep2)	ΔPSI	Exp-H1	Exp-ME	Exp-TBL	Exp-MSC	Exp-NPC	Exp-IMR90	Gene-symbol	TF	Housekeeping	Bivalent	Lineages	H2AK5ac	H2BK120ac	H2BK5ac	H3K18ac	H3K23ac	H3K27ac	H3K27me3	H3K36me3	H3K4ac	H3K4me1	H3K4me2	H3K4me3	H3K79me1	H3K9ac	H3K9me3	H4K8ac	Cluster
[truncated: 180 more rows]

[truncated: 2 more sheets: SE.H3K36me3.negative(n=664), SE.H3K36me3.positive(n=1062)]
