# Supplementary material for: Alternative splicing links histone modifications to stem cell fate decision
Source: Genome Biol. 2018 Sep 14;19:133. doi: 10.1186/s13059-018-1512-3 (PMC6138936; doi:10.1186/s13059-018-1512-3)
Supplement: Supplementary file 4 — Table S4. 56 cell lines/tissues and their corresponding RNA-seq data sources from ENCODE and Roadmap projects. (XLSX 14 kb) [file 13059_2018_1512_MOESM4_ESM.xlsx]

## Sheet: Table S4
Table S4. 56 cell lines/tissues and their corresponding RNA-seq data sources from ENCODE and Roadmap projects
NO.	EID*	Name	Group	ANATOMY	Acc. IDs/File names	#Rep.	Source
1	E003	H1_Cell_Line	ESC	ESC	GSM915328;GSM915329	2	RoadMap
2	E004	H1_BMP4_Derived_Mesendoderm_Cultured_Cells	ES-deriv	ESC_DERIVED	GSM915324;GSM915325	2	RoadMap
3	E005	H1_BMP4_Derived_Trophoblast_Cultured_Cells	ES-deriv	ESC_DERIVED	GSM915320;GSM915321	2	RoadMap
4	E006	H1_Derived_Mesenchymal_Stem_Cells	ES-deriv	ESC_DERIVED	GSM915322;GSM915323	2	RoadMap
5	E007	H1_Derived_Neuronal_Progenitor_Cultured_Cells	ES-deriv	ESC_DERIVED	GSM706048;GSM706049;GSM915326;GSM915327	4	RoadMap
6	E011	hESC_Derived_CD184+_Endoderm_Cultured_Cells	ES-deriv	ESC_DERIVED	GSM1112845;GSM1112847;GSM997220	3	RoadMap
7	E012	hESC_Derived_CD56+_Ectoderm_Cultured_Cells	ES-deriv	ESC_DERIVED	GSM1112844;GSM1112846	2	RoadMap
8	E013	hESC_Derived_CD56+_Mesoderm_Cultured_Cells	ES-deriv	ESC_DERIVED	GSM1112833;GSM1112835	2	RoadMap
9	E016	HUES64_Cell_Line	ESC	ESC	GSM1112834;GSM1112837	2	RoadMap
10	E021	iPS DF 6.9 Cell line	iPSC	IPSC	GSM706052	1	RoadMap
11	E022	iPS DF 19.11 cell line	iPSC	IPSC	GSM706050;GSM706051	2	RoadMap
12	E024	4STAR	ESC	ESC	GSM958175;GSM958179	2	RoadMap
13	E027	Breast_Myoepithelial_Cells	Epithelial	BREAST	GSM1127093;GSM543031;GSM669621	3	RoadMap
14	E028	Breast_vHMEC	Epithelial	BREAST	GSM1127094;GSM613867	2	RoadMap
15	E037	CD4_Memory_Primary_Cells	Blood & T-cell	BLOOD	GSM669584;GSM669618	2	RoadMap
16	E038	CD4_Naive_Primary_Cells	Blood & T-cell	BLOOD	GSM669617	1	RoadMap
17	E047	CD8_Naive_Primary_Cells	Blood & T-cell	BLOOD	GSM669585;GSM669619	2	RoadMap
18	E050	Mobilized_CD34_Primary_Cells_Female	HSC & B-cell	BLOOD	GSM909310	1	RoadMap
19	E053	Neurosphere_Cultured_Cells_Cortex_Derived	Neurosphere	BRAIN	GSM751270;GSM751272;GSM751279;GSM958176	4	RoadMap
20	E054	Neurosphere_Cultured_Cells_Ganglionic_Eminence_Derived	Neurosphere	BRAIN	GSM751271;GSM751273;GSM958172;GSM958173	4	RoadMap
21	E055	Penis_Foreskin_Fibroblast_Primary_Cells_skin01	Epithelial	SKIN	GSM751277;GSM941744;GSM958178	3	RoadMap
22	E057	Penis_Foreskin_Keratinocyte_Primary_Cells_skin02	Epithelial	SKIN	GSM751278;GSM941745;GSM958177	3	RoadMap
23	E059	Penis_Foreskin_Melanocyte_Primary_Cells_skin01	Epithelial	SKIN	GSM751276;GSM941743;GSM958174	3	RoadMap
24	E062	Peripheral_Blood_Mononuclear_Primary_Cells	Blood & T-cell	BLOOD	GSM669582;GSM669616	2	RoadMap
25	E063	Adipose Nuclei	Adipose	FAT	GSM1010958;GSM1120304;GSM1120305	3	RoadMap
26	E065	Aorta	Heart	VASCULAR	GSM1010952;GSM1120302	2	RoadMap
27	E066	Adult_Liver	Liver	LIVER	GSM1067795;GSM916093	2	RoadMap
28	E071	Brain_Hippocampus_Middle	Brain	BRAIN	GSM1112836;GSM916094	2	RoadMap
29	E079	Esophagus	Digestive	GI_ESOPHAGUS	GSM1010956;GSM1120303	2	RoadMap
30	E082	Fetal_Brain_Female	Brain	BRAIN	GSM751274;GSM751275;GSM817250	2	RoadMap
31	E087	Pancreatic_Islets	Pancreas	PANCREAS	GSM1127105	1	RoadMap
32	E088	Fetal Lung	Lung	LUNG	GSM1101683;GSM1101684;GSM1101687;GSM1101691	4	RoadMap
33	E089	Fetal Muscle Trunk	Muscle	MUSCLE	GSM1101688	1	RoadMap
34	E090	Fetal Muscle Leg	Muscle	MUSCLE	GSM1101664;GSM1101669;GSM1101670	3	RoadMap
35	E094	Gastric	Digestive	GI_STOMACH	GSM1010960;GSM1120306;GSM1120307	3	RoadMap
36	E095	Left_Ventricle	Heart	HEART	GSM1010938;GSM1010964	2	RoadMap
37	E096	Lung	Lung	LUNG	GSM1010946;GSM1120308	2	RoadMap
38	E097	Ovary	Ovary	OVARY	GSM1010948	1	RoadMap
39	E098	Pancreas	Pancreas	PANCREAS	GSM1010966;GSM1120309	2	RoadMap
40	E099	Placenta_Amnion	Placenta	PLANCENTA	GSM1127095;GSM1127108	2	RoadMap
41	E100	Psoas_Muscle	Muscle	MUSCLE	GSM1010968;GSM1120310;GSM1120311	3	RoadMap
42	E104	Right_Atrium	Heart	HEART	GSM1010970	1	RoadMap
43	E105	Right_Ventricle	Heart	HEART	GSM1010972;GSM1120312	2	RoadMap
44	E106	Sigmoid_Colon	Digestive	GI_COLON	GSM1010942;GSM1010974	2	RoadMap
45	E109	Small_Intestine	Digestive	GI_INTESTINE	GSM1010940;GSM1120313	2	RoadMap
46	E112	Thymus	Thymus	THYMUS	GSM1010944	1	RoadMap
47	E113	Spleen	Spleen	SPLEEN	GSM1010976;GSM1120316;GSM1120317	3	RoadMap
48	NA	Adrenal Gland	Adrenal Gland	KIDNEY	GSM1010950;GSM1059439;GSM1120301;GSM956015	4	ENCODE
49	NA	Bladder	Bladder	BLADDER	GSM1059441;GSM1067793	2	ENCODE
50	NA	Breast fibroblast primary cells	Breast fibroblast primary cells	BREAST	GSM1127068;GSM1127100;GSM1127101	3	ENCODE
51	NA	Gm12892	B-lymphocyte	BLOOD	wgEncodeCaltechRnaSeqGm12892R2x75Il200AlignsRep1V2.bam wgEncodeCaltechRnaSeqGm12892R2x75Il200AlignsRep2V2.bam wgEncodeCaltechRnaSeqGm12892R2x75Il200AlignsRep3V2.bam wgEncodeCaltechRnaSeqGm12892R2x75Il200AlignsRep1V2.bam wgEncodeCaltechRnaSeqGm12892R2x75Il200AlignsRep2V2.bam wgEncodeCaltechRnaSeqGm12892R2x75Il200AlignsRep3V2.bam	6	ENCODE
52	NA	Hct116	colon cancer	GI_COLON	wgEncodeCaltechRnaSeqHct116R2x75Il200AlignsRep1V2.bam wgEncodeCaltechRnaSeqHct116R2x75Il200AlignsRep2V2.bam wgEncodeCaltechRnaSeqHct116R2x75Il200AlignsRep1V2.bam wgEncodeCaltechRnaSeqHct116R2x75Il200AlignsRep2V2.bam	4	ENCODE
53	NA	Lhcnm2	Skeletal myoblasts	MUSCLE	wgEncodeCaltechRnaSeqLhcnm2R2x75Il200AlignsRep1V2.bam wgEncodeCaltechRnaSeqLhcnm2R2x75Il200Myc7dAlignsRep1.bam wgEncodeCaltechRnaSeqLhcnm2R2x75Il200Myc7dAlignsRep1.bam wgEncodeCaltechRnaSeqLhcnm2R2x75Il200AlignsRep1V2.bam	4	ENCODE
54	NA	Mcf7	breast cancer	BREAST	wgEncodeCaltechRnaSeqMcf7R2x75Il200AlignsRep1V2.bam wgEncodeCaltechRnaSeqMcf7R2x75Il200AlignsRep2V2.bam wgEncodeCaltechRnaSeqMcf7R2x75Il200AlignsRep3V2.bam wgEncodeCaltechRnaSeqMcf7R2x75Il200AlignsRep1V2.bam wgEncodeCaltechRnaSeqMcf7R2x75Il200AlignsRep2V2.bam wgEncodeCaltechRnaSeqMcf7R2x75Il200AlignsRep3V2.bam	6	ENCODE
55	NA	placenta chorion smooth	placenta chorion smooth	PLACENTA	GSM1127107;GSM1127141	2	ENCODE
56	NA	skeletal muscle	skeletal muscle	MUSCLE	GSM1101686;GSM1101697;GSM621644;GSM621684;GSM621693	5	ENCODE
					Total	140
*EID: Numeric epigenome identifiers
Source FTP
	ENCODE	ftp://hgdownload.cse.ucsc.edu/goldenPath/hg19/encodeDCC
	RoadMap	ftp://ftp.ncbi.nlm.nih.gov/pub/geo/DATA/roadmapepigenomics/by_sample/
